# Supplementary material for: Crystal structure of [5-bromo-2-(pyridin-2-yl-κN)phenyl-κC 1](pentane-2,4-dionato-κ 2 O,O′)platinum(II)
Source: Acta Crystallogr E Crystallogr Commun. 2015 Sep 30;71(Pt 10):1259–61. doi: 10.1107/S2056989015017478 (PMC4647431; doi:10.1107/S2056989015017478)
Supplement: Supplementary file 1 [file e-71-01259-sup1.cif]

##############################################################################
#                                                                            #
# This CIF contains the data in a paper accepted for publication in          #
# Acta Crystallographica Section E. It conforms to the requirements of       #
# Notes for Authors for Acta Crystallographica Section E, and has been       #
# peer reviewed under the auspices of the IUCr Commission on Journals.       #
#                                                                            #
# Full details of the Crystallographic Information File format               #
# are given in the paper "The Crystallographic Information File (CIF):       #
# a New Standard Archive File for Crystallography" by S. R. Hall, F. H.      #
# Allen and I. D. Brown [Acta Cryst. (1991), A47, 655-685].                  #
#                                                                            #
# The current version of the core CIF dictionary is obtainable from          #
# ftp://ftp.iucr.org/pub/cif_core.dic.                                       #
#                                                                            #
# Software is freely available for graphical display of the structure(s)     #
# in this CIF. For information consult the CIF software page                 #
# http://www.iucr.org/resources/cif/software.                                #
#                                                                            #
# This file may be used for bona fide research purposes within the           #
# scientific community so long as proper attribution is given to the journal # 
# article from which it was obtained.                                        #
#                                                                            #
##############################################################################
data_I
_audit_creation_method     SHELXL-2014
_journal_date_recd_electronic     2015-09-07
_journal_date_accepted     2015-09-18
_journal_name_full     'Acta Crystallographica, Section E'
_journal_year     2015
_journal_volume     71
_journal_issue     10
_journal_page_first     1259
_journal_page_last     1261
_journal_paper_category     GM
_journal_paper_doi     10.1107/S2056989015017478
_journal_coeditor_code     WM5214
_publ_contact_author_name     'Tomoaki Sugaya'
_publ_contact_author_address
;
Department of Chemistry and Biochemistry,
School of Advanced Science and Engineering,
Waseda University, Okubo, Shinjuku-ku, Tokyo 169-8555, Japan
;
_publ_contact_author_email     'tom-s@aoni.waseda.jp'
_publ_contact_author_fax     '+81-3-5286-3241'
_publ_contact_author_phone     '+81-3-5286-3241'
_publ_section_title
;\
Crystal structure of
[5-bromo-2-(pyridin-2-yl-<i>\kN</i>)phenyl-\k<i>C</i>^1^](pentane-2,4-\
dionato-\k^2^<i>O</i>,<i>O</i>')platinum(II)
;
_publ_section_title_footnote     .
loop_
    _publ_author_name
    _publ_author_footnote
    _publ_author_address
    'Fukuda, Keito' .
;
Department of Chemistry and Biochemistry,
School of Advanced Science and Engineering,
Waseda University, Okubo, Shinjuku-ku, Tokyo 169-8555, Japan
;
    'Sugaya, Tomoaki' .
;
Department of Chemistry and Biochemistry,
School of Advanced Science and Engineering,
Waseda University, Okubo, Shinjuku-ku, Tokyo 169-8555, Japan
;
    'Ishihara, Koji' .
;
Department of Chemistry and Biochemistry,
School of Advanced Science and Engineering,
Waseda University, Okubo, Shinjuku-ku, Tokyo 169-8555, Japan
;
_publ_section_synopsis
;
In the title complex, [Pt(C~11~H~7~BrN)(C~5~H~7~O~2~)], two crystallographically
non-equivalent dimers stacked by \p--\p interactions are arranged
antiparallel to each other.
;
_chemical_name_systematic
;\
[5-Bromo-2-(pyridin-2-yl-<i>\kN</i>)phenyl-\k<i>C</i>^1^](pentane-2,4-\
dionato-\k^2^<i>O</i>,<i>O</i>')platinum(II)
;
_chemical_name_common     ?
_chemical_formula_moiety     'C16 H14 Br N O2 Pt'
_chemical_formula_sum     'C16 H14 Br N O2 Pt'
_chemical_formula_iupac     '[Pt (C11 H7 Br N) (C5 H7 O2)]'
_chemical_formula_weight     527.28
_chemical_melting_point     ?
_shelx_space_group_comment
;
The symmetry employed for this shelxl refinement is uniquely defined
by the following loop, which should always be used as a source of
symmetry information in preference to the above space-group names.
They are only intended as comments.
;
_space_group_crystal_system     monoclinic
_space_group_name_H-M_alt     'C 2/c'
_space_group_name_Hall     '-C 2yc'
loop_
    _space_group_symop_operation_xyz
    'x, y, z'
    '-x, y, -z+1/2'
    'x+1/2, y+1/2, z'
    '-x+1/2, y+1/2, -z+1/2'
    '-x, -y, -z'
    'x, -y, z-1/2'
    '-x+1/2, -y+1/2, -z'
    'x+1/2, -y+1/2, z-1/2'
_cell_length_a     17.557(2)
_cell_length_b     17.876(2)
_cell_length_c     19.832(2)
_cell_angle_alpha     90
_cell_angle_beta     91.3970(10)
_cell_angle_gamma     90
_cell_volume     6222.4(13)
_cell_formula_units_Z     16
_cell_measurement_reflns_used     9927
_cell_measurement_theta_min     2.28
_cell_measurement_theta_max     27.27
_cell_measurement_temperature     200(2)
_exptl_crystal_description     lath
_exptl_crystal_colour     yellow
_exptl_crystal_size_max     0.180
_exptl_crystal_size_mid     0.060
_exptl_crystal_size_min     0.020
_exptl_crystal_density_diffrn     2.251
_exptl_crystal_density_meas     ?
_exptl_crystal_density_method     ?
_exptl_crystal_F_000     3936
_exptl_absorpt_coefficient_mu     11.591
_exptl_absorpt_correction_type     multi-scan
_exptl_absorpt_process_details
;
(<i>SADABS</i>; Bruker, 2014)
;
_shelx_estimated_absorpt_T_min     0.229
_shelx_estimated_absorpt_T_max     0.801
_exptl_absorpt_correction_T_min     0.48
_exptl_absorpt_correction_T_max     0.80
_exptl_special_details
;
;
_diffrn_ambient_temperature     200(2)
_diffrn_radiation_type     MoK\a
_diffrn_radiation_wavelength     0.71073
_diffrn_radiation_source     'Bruker TXS fine-focus rotating anode'
_diffrn_radiation_monochromator     'Bruker Helios multilayer confocal mirror'
_diffrn_measurement_device_type     'Bruker APEXII CCD area detector'
_diffrn_measurement_method     'phi and omega scans'
_diffrn_detector_area_resol_mean     8.333
_diffrn_reflns_number     35025
_diffrn_reflns_av_R_equivalents     0.0379
_diffrn_reflns_theta_min     1.626
_diffrn_reflns_theta_max     27.481
_diffrn_reflns_theta_full     25.242
_diffrn_measured_fraction_theta_max     0.995
_diffrn_measured_fraction_theta_full     1.000
_diffrn_reflns_limit_h_min     -22
_diffrn_reflns_limit_h_max     22
_diffrn_reflns_limit_k_min     -23
_diffrn_reflns_limit_k_max     23
_diffrn_reflns_limit_l_min     -25
_diffrn_reflns_limit_l_max     25
_refine_special_details     ?
_reflns_number_total     7103
_reflns_number_gt     6001
_reflns_threshold_expression     'I > 2\s(I)'
_refine_ls_structure_factor_coef     Fsqd
_refine_ls_matrix_type     full
_refine_ls_R_factor_all     0.0360
_refine_ls_R_factor_gt     0.0273
_refine_ls_wR_factor_gt     0.0658
_refine_ls_wR_factor_ref     0.0697
_refine_ls_goodness_of_fit_ref     1.009
_refine_ls_restrained_S_all     1.009
_refine_ls_number_reflns     7103
_refine_ls_number_parameters     383
_refine_ls_number_restraints     0
_refine_ls_hydrogen_treatment     constr
_refine_ls_weighting_scheme     calc
_refine_ls_weighting_details
             'w=1/[\s^2^(Fo^2^)+(0.0368P)^2^+16.0306P] where P=(Fo^2^+2Fc^2^)/3'
_atom_sites_solution_hydrogens     geom
_atom_sites_solution_primary     ?
_atom_sites_solution_secondary     ?
_refine_ls_shift/su_max     0.001
_refine_ls_shift/su_mean     0.000
_refine_diff_density_max     3.662
_refine_diff_density_min     -1.195
_refine_ls_extinction_method     none
_refine_ls_extinction_coef     .
loop_
    _atom_type_symbol
    _atom_type_description
    _atom_type_scat_dispersion_real
    _atom_type_scat_dispersion_imag
    _atom_type_scat_source
    'C' 'C' 0.0033 0.0016
                         'International Tables Vol C Tables 4.2.6.8 and 6.1.1.4'
    'H' 'H' 0.0000 0.0000
                         'International Tables Vol C Tables 4.2.6.8 and 6.1.1.4'
    'N' 'N' 0.0061 0.0033
                         'International Tables Vol C Tables 4.2.6.8 and 6.1.1.4'
    'O' 'O' 0.0106 0.0060
                         'International Tables Vol C Tables 4.2.6.8 and 6.1.1.4'
    'Br' 'Br' -0.2901 2.4595
                         'International Tables Vol C Tables 4.2.6.8 and 6.1.1.4'
    'Pt' 'Pt' -1.7033 8.3905
                         'International Tables Vol C Tables 4.2.6.8 and 6.1.1.4'
_computing_data_collection
;
APEX2 (Bruker, 2014)
;
_computing_cell_refinement
;
SAINT (Bruker, 2014)
;
_computing_data_reduction
;
SAINT (Bruker, 2014)
;
_computing_structure_solution
;
SHELXS97 (Sheldrick, 2008)
;
_computing_structure_refinement
;
SHELXL2014 (Sheldrick, 2015)
;
_computing_molecular_graphics
;
ORTEP-3 for Windows (Farrugia, 2012) and MERCURY (Macrae <i>et al.</i>,
2008)
;
_computing_publication_material
;
SHELXL2014 (Sheldrick, 2015)
;
loop_
    _atom_site_type_symbol
    _atom_site_label
    _atom_site_fract_x
    _atom_site_fract_y
    _atom_site_fract_z
    _atom_site_U_iso_or_equiv
    _atom_site_adp_type
    _atom_site_calc_flag
    _atom_site_occupancy
    _atom_site_disorder_assembly
    _atom_site_disorder_group
    Br Br1 0.63794(4) 0.11449(4) 0.24876(3) 0.06869(19) Uani d 1 . .
    Br Br2 0.13287(5) 0.08166(4) 0.25166(3) 0.06997(19) Uani d 1 . .
    C C1 0.6968(3) 0.1984(3) 0.6440(3) 0.0478(12) Uani d 1 . .
    H H1 0.7459 0.1928 0.6646 0.057 Uiso calc 1 . .
    C C2 0.6367(4) 0.2211(3) 0.6835(3) 0.0614(16) Uani d 1 . .
    H H2 0.6441 0.2304 0.7304 0.074 Uiso calc 1 . .
    C C3 0.5655(4) 0.2296(3) 0.6522(3) 0.0626(17) Uani d 1 . .
    H H3 0.5231 0.2449 0.6777 0.075 Uiso calc 1 . .
    C C4 0.5565(3) 0.2159(3) 0.5846(3) 0.0484(13) Uani d 1 . .
    H H4 0.5080 0.2221 0.5632 0.058 Uiso calc 1 . .
    C C5 0.6187(3) 0.1929(2) 0.5470(3) 0.0368(10) Uani d 1 . .
    C C6 0.6190(3) 0.1739(2) 0.4758(3) 0.0355(10) Uani d 1 . .
    C C7 0.5543(3) 0.1762(3) 0.4328(3) 0.0467(12) Uani d 1 . .
    H H7 0.5065 0.1904 0.4502 0.056 Uiso calc 1 . .
    C C8 0.5596(3) 0.1583(3) 0.3660(3) 0.0493(14) Uani d 1 . .
    H H8 0.5160 0.1593 0.3367 0.059 Uiso calc 1 . .
    C C9 0.6299(3) 0.1388(3) 0.3424(3) 0.0455(12) Uani d 1 . .
    C C10 0.6949(3) 0.1351(3) 0.3833(2) 0.0392(11) Uani d 1 . .
    H H10 0.7421 0.1207 0.3649 0.047 Uiso calc 1 . .
    C C11 0.6905(3) 0.1526(2) 0.4509(2) 0.0342(10) Uani d 1 . .
    C C12 0.9693(4) 0.1381(4) 0.6572(3) 0.0652(17) Uani d 1 . .
    H H12A 0.9552 0.1822 0.6835 0.098 Uiso calc 1 . .
    H H12B 1.0234 0.1410 0.6463 0.098 Uiso calc 1 . .
    H H12C 0.9602 0.0928 0.6837 0.098 Uiso calc 1 . .
    C C13 0.9223(3) 0.1355(3) 0.5936(3) 0.0445(12) Uani d 1 . .
    C C14 0.9569(3) 0.1148(3) 0.5327(3) 0.0475(13) Uani d 1 . .
    H H14 1.0104 0.1067 0.5349 0.057 Uiso calc 1 . .
    C C15 0.9213(3) 0.1051(3) 0.4705(3) 0.0395(11) Uani d 1 . .
    C C16 0.9671(3) 0.0762(3) 0.4126(3) 0.0514(14) Uani d 1 . .
    H H16A 0.9435 0.0305 0.3947 0.077 Uiso calc 1 . .
    H H16B 1.0192 0.0653 0.4286 0.077 Uiso calc 1 . .
    H H16C 0.9684 0.1142 0.3770 0.077 Uiso calc 1 . .
    C C17 0.1737(3) 0.2277(3) 0.6336(3) 0.0477(13) Uani d 1 . .
    H H17 0.1651 0.2790 0.6435 0.057 Uiso calc 1 . .
    C C18 0.1893(3) 0.1793(4) 0.6855(3) 0.0591(15) Uani d 1 . .
    H H18 0.1913 0.1967 0.7308 0.071 Uiso calc 1 . .
    C C19 0.2023(3) 0.1049(4) 0.6714(3) 0.0629(17) Uani d 1 . .
    H H19 0.2133 0.0706 0.7069 0.075 Uiso calc 1 . .
    C C20 0.1990(3) 0.0805(3) 0.6053(3) 0.0511(13) Uani d 1 . .
    H H20 0.2077 0.0293 0.5951 0.061 Uiso calc 1 . .
    C C21 0.1831(3) 0.1312(3) 0.5538(3) 0.0411(11) Uani d 1 . .
    C C22 0.1765(2) 0.1157(3) 0.4814(3) 0.0377(11) Uani d 1 . .
    C C23 0.1874(3) 0.0452(3) 0.4521(3) 0.0452(12) Uani d 1 . .
    H H23 0.2023 0.0040 0.4796 0.054 Uiso calc 1 . .
    C C24 0.1767(3) 0.0357(3) 0.3844(3) 0.0482(13) Uani d 1 . .
    H H24 0.1836 -0.0121 0.3645 0.058 Uiso calc 1 . .
    C C25 0.1556(3) 0.0967(3) 0.3451(3) 0.0444(12) Uani d 1 . .
    C C26 0.1472(3) 0.1677(3) 0.3722(3) 0.0410(11) Uani d 1 . .
    H H26 0.1346 0.2089 0.3438 0.049 Uiso calc 1 . .
    C C27 0.1574(3) 0.1782(3) 0.4412(3) 0.0360(10) Uani d 1 . .
    C C28 0.1093(4) 0.4917(3) 0.5815(3) 0.0568(15) Uani d 1 . .
    H H28A 0.0791 0.4731 0.6189 0.085 Uiso calc 1 . .
    H H28B 0.0838 0.5352 0.5611 0.085 Uiso calc 1 . .
    H H28C 0.1600 0.5062 0.5985 0.085 Uiso calc 1 . .
    C C29 0.1167(3) 0.4308(3) 0.5292(3) 0.0435(12) Uani d 1 . .
    C C30 0.1027(3) 0.4486(3) 0.4614(3) 0.0490(13) Uani d 1 . .
    H H30 0.0888 0.4990 0.4520 0.059 Uiso calc 1 . .
    C C31 0.1067(3) 0.4011(3) 0.4063(3) 0.0433(12) Uani d 1 . .
    C C32 0.0874(4) 0.4303(3) 0.3369(3) 0.0617(16) Uani d 1 . .
    H H32A 0.1263 0.4141 0.3055 0.093 Uiso calc 1 . .
    H H32B 0.0855 0.4851 0.3379 0.093 Uiso calc 1 . .
    H H32C 0.0376 0.4108 0.3219 0.093 Uiso calc 1 . .
    N N1 0.6882(2) 0.1843(2) 0.5787(2) 0.0349(8) Uani d 1 . .
    N N2 0.1701(2) 0.2051(2) 0.5697(2) 0.0368(9) Uani d 1 . .
    O O1 0.85200(19) 0.15218(18) 0.59970(18) 0.0418(8) Uani d 1 . .
    O O2 0.85083(18) 0.11665(19) 0.45482(17) 0.0402(8) Uani d 1 . .
    O O3 0.13515(19) 0.36673(18) 0.55181(18) 0.0410(8) Uani d 1 . .
    O O4 0.1237(2) 0.33092(18) 0.40711(17) 0.0400(8) Uani d 1 . .
    Pt Pt1 0.77288(2) 0.15171(2) 0.52011(2) 0.03211(6) Uani d 1 . .
    Pt Pt2 0.14668(2) 0.27243(2) 0.49142(2) 0.03308(6) Uani d 1 . .
loop_
    _atom_site_aniso_label
    _atom_site_aniso_U_11
    _atom_site_aniso_U_22
    _atom_site_aniso_U_33
    _atom_site_aniso_U_12
    _atom_site_aniso_U_13
    _atom_site_aniso_U_23
    Br1 0.0827(5) 0.0827(5) 0.0401(3) -0.0135(4) -0.0115(3) 0.0119(3)
    Br2 0.0957(5) 0.0599(4) 0.0547(4) -0.0007(3) 0.0093(3) -0.0143(3)
    C1 0.052(3) 0.043(3) 0.047(3) 0.001(2) 0.000(2) -0.003(2)
    C2 0.071(4) 0.056(4) 0.057(4) 0.003(3) 0.008(3) -0.005(3)
    C3 0.064(4) 0.052(4) 0.073(4) 0.006(3) 0.027(3) -0.001(3)
    C4 0.036(3) 0.039(3) 0.070(4) 0.006(2) 0.009(3) 0.006(3)
    C5 0.032(2) 0.023(2) 0.056(3) -0.0007(18) 0.001(2) 0.009(2)
    C6 0.027(2) 0.026(2) 0.053(3) -0.0041(18) -0.004(2) 0.009(2)
    C7 0.031(3) 0.049(3) 0.060(3) 0.000(2) -0.004(2) 0.008(3)
    C8 0.038(3) 0.045(3) 0.063(4) -0.007(2) -0.019(3) 0.017(3)
    C9 0.050(3) 0.046(3) 0.040(3) -0.008(2) -0.007(2) 0.009(2)
    C10 0.037(3) 0.035(2) 0.046(3) -0.004(2) -0.001(2) 0.009(2)
    C11 0.033(2) 0.024(2) 0.045(3) -0.0028(18) -0.002(2) 0.0079(19)
    C12 0.048(4) 0.079(5) 0.068(4) -0.001(3) -0.020(3) 0.008(3)
    C13 0.036(3) 0.043(3) 0.054(3) -0.008(2) -0.011(2) 0.014(2)
    C14 0.028(2) 0.046(3) 0.068(4) 0.003(2) -0.006(2) 0.013(3)
    C15 0.027(2) 0.040(3) 0.051(3) 0.001(2) 0.001(2) 0.013(2)
    C16 0.035(3) 0.052(3) 0.067(4) 0.004(2) 0.006(2) 0.014(3)
    C17 0.041(3) 0.051(3) 0.051(3) -0.001(2) 0.000(2) 0.002(2)
    C18 0.057(4) 0.071(4) 0.049(3) -0.007(3) -0.009(3) 0.013(3)
    C19 0.053(4) 0.074(4) 0.061(4) -0.006(3) -0.011(3) 0.025(3)
    C20 0.043(3) 0.045(3) 0.065(4) -0.001(2) -0.006(3) 0.016(3)
    C21 0.027(2) 0.036(3) 0.060(3) -0.0026(19) 0.000(2) 0.010(2)
    C22 0.022(2) 0.028(2) 0.064(3) -0.0004(17) 0.005(2) 0.009(2)
    C23 0.035(3) 0.031(3) 0.070(4) 0.002(2) 0.007(2) 0.005(2)
    C24 0.046(3) 0.029(3) 0.069(4) 0.000(2) 0.010(3) -0.005(2)
    C25 0.042(3) 0.039(3) 0.053(3) -0.003(2) 0.014(2) -0.006(2)
    C26 0.037(3) 0.032(2) 0.054(3) -0.001(2) 0.008(2) 0.003(2)
    C27 0.028(2) 0.028(2) 0.052(3) -0.0004(18) 0.005(2) 0.005(2)
    C28 0.062(4) 0.042(3) 0.067(4) 0.003(3) 0.004(3) -0.010(3)
    C29 0.033(3) 0.031(2) 0.067(3) -0.004(2) 0.008(2) 0.001(2)
    C30 0.049(3) 0.032(3) 0.066(4) 0.003(2) 0.007(3) 0.006(2)
    C31 0.045(3) 0.027(2) 0.058(3) -0.002(2) 0.008(2) 0.009(2)
    C32 0.085(5) 0.037(3) 0.063(4) 0.007(3) 0.004(3) 0.011(3)
    N1 0.033(2) 0.0284(19) 0.043(2) 0.0001(16) 0.0005(17) 0.0037(16)
    N2 0.0235(19) 0.037(2) 0.050(2) -0.0018(16) 0.0014(16) 0.0063(18)
    O1 0.0344(19) 0.043(2) 0.048(2) -0.0013(14) -0.0061(15) 0.0071(15)
    O2 0.0295(17) 0.0403(19) 0.051(2) 0.0019(14) 0.0007(14) 0.0059(15)
    O3 0.0366(18) 0.0320(17) 0.055(2) -0.0009(14) 0.0031(15) -0.0027(15)
    O4 0.045(2) 0.0295(17) 0.0461(19) 0.0016(14) 0.0055(15) 0.0068(14)
    Pt1 0.02610(9) 0.02845(10) 0.04157(11) -0.00042(6) -0.00348(7) 0.00636(7)
    Pt2 0.02732(10) 0.02679(9) 0.04527(11) -0.00091(6) 0.00418(7) 0.00340(7)
_geom_special_details
;
Distance SDEV
3.4016 (0.0055) C22 - O3_$6 3.4056 (0.0070) C4 - C15_$5 3.6879 (0.0005) Pt1 -
Pt1_$5 3.7230 (0.0005) Pt2 - Pt2_$6
$5 1.5 - <i>x</i>, 0.5 - <i>y</i>, 1 - <i>z</i> $6 0.5 - <i>x</i>, 0.5 -
<i>y</i>, 1 - <i>z</i>
Least-squares planes (<i>x</i>,<i>y</i>,<i>z</i> in crystal coordinates) and
deviations from them (* indicates atom used to define plane)
17.0464 (0.0086) <i>x</i> + 3.5524 (0.0343) <i>y</i> - 3.1157 (0.0389) <i>z</i>
= 1.9362 (0.0174)
* -0.0159 (0.0032) C22 * 0.0106 (0.0035) C23 * 0.0050 (0.0037) C24 * -0.0152
(0.0036) C25 * 0.0096 (0.0034) C26 * 0.0059 (0.0032) C27
Rms deviation of fitted atoms = 0.0112
17.1816 (0.0082) <i>x</i> + 3.3837 (0.0389) <i>y</i> - 2.0681 (0.0436) <i>z</i>
= 2.4419 (0.0278)
Angle to previous plane (with approximate e.s.d.) = 3.118 (0.129)
* -0.0040 (0.0032) N2 * 0.0023 (0.0037) C17 * 0.0000 (0.0041) C18 * -0.0004
(0.0041) C19 * -0.0014 (0.0038) C20 * 0.0036 (0.0033) C21
Rms deviation of fitted atoms = 0.0025
3.5018 (0.0341) <i>x</i> + 17.1159 (0.0108) <i>y</i> - 4.2313 (0.0388) <i>z</i>
= 3.1261 (0.0262)
Angle to previous plane (with approximate e.s.d.) = 66.846 (0.177)
* 0.0047 (0.0032) C6 * -0.0001 (0.0036) C7 * -0.0055 (0.0037) C8 * 0.0064
(0.0036) C9 * -0.0015 (0.0033) C10 * -0.0040 (0.0031) C11
Rms deviation of fitted atoms = 0.0043
3.8621 (0.0359) <i>x</i> + 17.0726 (0.0113) <i>y</i> - 4.0479 (0.0426) <i>z</i>
= 3.4669 (0.0355)
Angle to previous plane (with approximate e.s.d.) = 1.309 (0.166)
* -0.0056 (0.0031) N1 * 0.0048 (0.0038) C1 * -0.0003 (0.0042) C2 * -0.0032
(0.0042) C3 * 0.0024 (0.0037) C4 * 0.0019 (0.0032) C5
Rms deviation of fitted atoms = 0.0035
17.0575 (0.0059) <i>x</i> + 3.8901 (0.0226) <i>y</i> - 2.3217 (0.0295) <i>z</i>
= 2.4371 (0.0163)
Angle to previous plane (with approximate e.s.d.) = 63.889 (0.149)
* 0.0136 (0.0026) O3 * 0.0004 (0.0034) C29 * -0.0121 (0.0038) C30 * -0.0006
(0.0035) C31 * 0.0149 (0.0026) O4 * -0.0162 (0.0018) Pt2
Rms deviation of fitted atoms = 0.0117
17.1494 (0.0057) <i>x</i> + 3.4219 (0.0232) <i>y</i> - 2.3782 (0.0383) <i>z</i>
= 2.2709 (0.0209)
Angle to previous plane (with approximate e.s.d.) = 1.538 (0.086)
* -0.0073 (0.0024) N2 * 0.0020 (0.0029) C21 * 0.0076 (0.0030) C22 * -0.0104
(0.0026) C27 * 0.0081 (0.0018) Pt2
Rms deviation of fitted atoms = 0.0076
3.7521 (0.0218) <i>x</i> + 17.0640 (0.0077) <i>y</i> - 4.2225 (0.0285) <i>z</i>
= 3.2745 (0.0235)
Angle to previous plane (with approximate e.s.d.) = 65.705 (0.111)
* -0.0132 (0.0026) O1 * -0.0080 (0.0035) C13 * 0.0257 (0.0037) C14 * -0.0103
(0.0034) C15 * -0.0121 (0.0026) O2 * 0.0179 (0.0017) Pt1
Rms deviation of fitted atoms = 0.0157
3.7578 (0.0215) <i>x</i> + 17.0576 (0.0090) <i>y</i> - 4.2485 (0.0367) <i>z</i>
= 3.2795 (0.0249)
Angle to previous plane (with approximate e.s.d.) = 0.080 (0.123)
* -0.0089 (0.0023) N1 * 0.0120 (0.0028) C5 * -0.0086 (0.0028) C6 * 0.0027
(0.0024) C11 * 0.0028 (0.0017) Pt1
Rms deviation of fitted atoms = 0.0079
;
loop_
    _geom_bond_atom_site_label_1
    _geom_bond_atom_site_label_2
    _geom_bond_site_symmetry_2
    _geom_bond_distance
    _geom_bond_publ_flag
    C9 C10 . 1.385(7) ?
    C6 C11 . 1.414(7) ?
    C10 C11 . 1.380(7) ?
    C12 C13 . 1.492(8) ?
    C13 C14 . 1.413(8) ?
    C14 C15 . 1.382(7) ?
    C15 C16 . 1.508(7) ?
    C17 C18 . 1.368(8) ?
    C18 C19 . 1.378(9) ?
    C1 C2 . 1.390(8) ?
    C19 C20 . 1.381(9) ?
    C20 C21 . 1.389(7) ?
    C21 C22 . 1.463(7) ?
    C22 C23 . 1.402(7) ?
    C23 C24 . 1.362(8) ?
    Br2 C25 . 1.905(5) ?
    C24 C25 . 1.386(8) ?
    C25 C26 . 1.388(7) ?
    C22 C27 . 1.407(6) ?
    C26 C27 . 1.388(7) ?
    C28 C29 . 1.511(7) ?
    C2 C3 . 1.392(9) ?
    C29 C30 . 1.397(8) ?
    C30 C31 . 1.387(8) ?
    C31 C32 . 1.504(8) ?
    C3 C4 . 1.367(9) ?
    C4 C5 . 1.400(7) ?
    C5 C6 . 1.452(7) ?
    C6 C7 . 1.404(7) ?
    C7 C8 . 1.369(8) ?
    Br1 C9 . 1.915(5) ?
    C8 C9 . 1.376(8) ?
    C1 H1 . 0.9500 ?
    C10 H10 . 0.9500 ?
    C12 H12A . 0.9800 ?
    C12 H12B . 0.9800 ?
    C12 H12C . 0.9800 ?
    C14 H14 . 0.9500 ?
    C16 H16A . 0.9800 ?
    C16 H16B . 0.9800 ?
    C16 H16C . 0.9800 ?
    C17 H17 . 0.9500 ?
    C18 H18 . 0.9500 ?
    C19 H19 . 0.9500 ?
    C2 H2 . 0.9500 ?
    C20 H20 . 0.9500 ?
    C23 H23 . 0.9500 ?
    C24 H24 . 0.9500 ?
    C26 H26 . 0.9500 ?
    C28 H28A . 0.9800 ?
    C28 H28B . 0.9800 ?
    C28 H28C . 0.9800 ?
    C3 H3 . 0.9500 ?
    C30 H30 . 0.9500 ?
    C32 H32A . 0.9800 ?
    C32 H32B . 0.9800 ?
    C32 H32C . 0.9800 ?
    C4 H4 . 0.9500 ?
    C7 H7 . 0.9500 ?
    C8 H8 . 0.9500 ?
    C1 N1 . 1.325(6) ?
    C5 N1 . 1.367(6) ?
    C17 N2 . 1.331(7) ?
    C21 N2 . 1.378(6) ?
    C13 O1 . 1.279(6) ?
    C15 O2 . 1.284(5) ?
    C29 O3 . 1.270(6) ?
    C31 O4 . 1.290(6) ?
    C11 Pt1 . 1.970(5) ?
    N1 Pt1 . 1.995(4) ?
    O1 Pt1 . 2.077(3) y
    O2 Pt1 . 2.007(3) y
    C27 Pt2 . 1.969(5) ?
    N2 Pt2 . 1.999(4) ?
    O3 Pt2 . 2.081(3) y
    O4 Pt2 . 2.005(3) y
loop_
    _geom_angle_atom_site_label_1
    _geom_angle_atom_site_label_2
    _geom_angle_atom_site_label_3
    _geom_angle_site_symmetry_1
    _geom_angle_site_symmetry_3
    _geom_angle
    _geom_angle_publ_flag
    N1 C1 C2 . . 122.5(5) ?
    N1 C1 H1 . . 118.8 ?
    C2 C1 H1 . . 118.8 ?
    C1 C2 C3 . . 117.8(6) ?
    C1 C2 H2 . . 121.1 ?
    C3 C2 H2 . . 121.1 ?
    C4 C3 C2 . . 119.9(6) ?
    C4 C3 H3 . . 120.0 ?
    C2 C3 H3 . . 120.0 ?
    C3 C4 C5 . . 120.2(5) ?
    C3 C4 H4 . . 119.9 ?
    C5 C4 H4 . . 119.9 ?
    N1 C5 C4 . . 119.1(5) ?
    N1 C5 C6 . . 113.4(4) ?
    C4 C5 C6 . . 127.5(5) ?
    C7 C6 C11 . . 120.6(5) ?
    C7 C6 C5 . . 124.2(5) ?
    C11 C6 C5 . . 115.2(4) ?
    C8 C7 C6 . . 120.5(5) ?
    C8 C7 H7 . . 119.8 ?
    C6 C7 H7 . . 119.8 ?
    C7 C8 C9 . . 118.2(5) ?
    C7 C8 H8 . . 120.9 ?
    C9 C8 H8 . . 120.9 ?
    C8 C9 C10 . . 123.1(5) ?
    C8 C9 Br1 . . 118.4(4) ?
    C10 C9 Br1 . . 118.5(4) ?
    C11 C10 C9 . . 119.6(5) ?
    C11 C10 H10 . . 120.2 ?
    C9 C10 H10 . . 120.2 ?
    C10 C11 C6 . . 118.1(4) ?
    C10 C11 Pt1 . . 128.2(4) ?
    C6 C11 Pt1 . . 113.7(4) ?
    C13 C12 H12A . . 109.5 ?
    C13 C12 H12B . . 109.5 ?
    H12A C12 H12B . . 109.5 ?
    C13 C12 H12C . . 109.5 ?
    H12A C12 H12C . . 109.5 ?
    H12B C12 H12C . . 109.5 ?
    O1 C13 C14 . . 125.3(5) ?
    O1 C13 C12 . . 115.3(5) ?
    C14 C13 C12 . . 119.4(5) ?
    C15 C14 C13 . . 126.9(5) ?
    C15 C14 H14 . . 116.5 ?
    C13 C14 H14 . . 116.5 ?
    O2 C15 C14 . . 127.5(5) ?
    O2 C15 C16 . . 113.6(5) ?
    C14 C15 C16 . . 119.0(4) ?
    C15 C16 H16A . . 109.5 ?
    C15 C16 H16B . . 109.5 ?
    H16A C16 H16B . . 109.5 ?
    C15 C16 H16C . . 109.5 ?
    H16A C16 H16C . . 109.5 ?
    H16B C16 H16C . . 109.5 ?
    N2 C17 C18 . . 121.9(6) ?
    N2 C17 H17 . . 119.1 ?
    C18 C17 H17 . . 119.1 ?
    C17 C18 C19 . . 119.3(6) ?
    C17 C18 H18 . . 120.3 ?
    C19 C18 H18 . . 120.3 ?
    C18 C19 C20 . . 119.6(5) ?
    C18 C19 H19 . . 120.2 ?
    C20 C19 H19 . . 120.2 ?
    C19 C20 C21 . . 119.7(6) ?
    C19 C20 H20 . . 120.1 ?
    C21 C20 H20 . . 120.1 ?
    N2 C21 C20 . . 119.2(5) ?
    N2 C21 C22 . . 113.4(4) ?
    C20 C21 C22 . . 127.4(5) ?
    C23 C22 C27 . . 120.8(5) ?
    C23 C22 C21 . . 124.6(4) ?
    C27 C22 C21 . . 114.6(4) ?
    C24 C23 C22 . . 120.3(5) ?
    C24 C23 H23 . . 119.9 ?
    C22 C23 H23 . . 119.9 ?
    C23 C24 C25 . . 119.0(5) ?
    C23 C24 H24 . . 120.5 ?
    C25 C24 H24 . . 120.5 ?
    C24 C25 C26 . . 122.0(5) ?
    C24 C25 Br2 . . 118.9(4) ?
    C26 C25 Br2 . . 119.0(4) ?
    C27 C26 C25 . . 119.5(5) ?
    C27 C26 H26 . . 120.2 ?
    C25 C26 H26 . . 120.2 ?
    C26 C27 C22 . . 118.3(5) ?
    C26 C27 Pt2 . . 127.0(4) ?
    C22 C27 Pt2 . . 114.7(4) ?
    C29 C28 H28A . . 109.5 ?
    C29 C28 H28B . . 109.5 ?
    H28A C28 H28B . . 109.5 ?
    C29 C28 H28C . . 109.5 ?
    H28A C28 H28C . . 109.5 ?
    H28B C28 H28C . . 109.5 ?
    O3 C29 C30 . . 125.6(5) ?
    O3 C29 C28 . . 115.7(5) ?
    C30 C29 C28 . . 118.7(5) ?
    C31 C30 C29 . . 127.4(5) ?
    C31 C30 H30 . . 116.3 ?
    C29 C30 H30 . . 116.3 ?
    O4 C31 C30 . . 127.0(5) ?
    O4 C31 C32 . . 113.3(5) ?
    C30 C31 C32 . . 119.7(5) ?
    C31 C32 H32A . . 109.5 ?
    C31 C32 H32B . . 109.5 ?
    H32A C32 H32B . . 109.5 ?
    C31 C32 H32C . . 109.5 ?
    H32A C32 H32C . . 109.5 ?
    H32B C32 H32C . . 109.5 ?
    C1 N1 C5 . . 120.5(4) ?
    C1 N1 Pt1 . . 123.8(3) ?
    C5 N1 Pt1 . . 115.7(3) ?
    C17 N2 C21 . . 120.4(4) ?
    C17 N2 Pt2 . . 124.1(4) ?
    C21 N2 Pt2 . . 115.6(3) ?
    C13 O1 Pt1 . . 123.8(3) ?
    C15 O2 Pt1 . . 124.2(3) ?
    C29 O3 Pt2 . . 123.8(4) ?
    C31 O4 Pt2 . . 124.0(3) ?
    C11 Pt1 N1 . . 81.89(18) ?
    C11 Pt1 O2 . . 93.04(17) ?
    N1 Pt1 O2 . . 174.80(15) ?
    C11 Pt1 O1 . . 174.72(17) ?
    N1 Pt1 O1 . . 92.90(15) ?
    O2 Pt1 O1 . . 92.15(14) ?
    C27 Pt2 N2 . . 81.73(18) ?
    C27 Pt2 O4 . . 92.57(17) ?
    N2 Pt2 O4 . . 174.29(15) ?
    C27 Pt2 O3 . . 175.20(17) ?
    N2 Pt2 O3 . . 93.57(16) ?
    O4 Pt2 O3 . . 92.12(13) ?
loop_
    _geom_torsion_atom_site_label_1
    _geom_torsion_atom_site_label_2
    _geom_torsion_atom_site_label_3
    _geom_torsion_atom_site_label_4
    _geom_torsion_site_symmetry_1
    _geom_torsion_site_symmetry_2
    _geom_torsion_site_symmetry_3
    _geom_torsion_site_symmetry_4
    _geom_torsion
    _geom_torsion_publ_flag
    N1 C1 C2 C3 . . . . -0.6(9) ?
    C1 C2 C3 C4 . . . . -0.2(9) ?
    C2 C3 C4 C5 . . . . 0.4(9) ?
    C3 C4 C5 N1 . . . . 0.1(7) ?
    C3 C4 C5 C6 . . . . 178.0(5) ?
    N1 C5 C6 C7 . . . . 178.2(4) ?
    C4 C5 C6 C7 . . . . 0.2(8) ?
    N1 C5 C6 C11 . . . . -2.2(6) ?
    C4 C5 C6 C11 . . . . 179.8(4) ?
    C11 C6 C7 C8 . . . . -0.4(7) ?
    C5 C6 C7 C8 . . . . 179.2(5) ?
    C6 C7 C8 C9 . . . . -0.6(8) ?
    C7 C8 C9 C10 . . . . 1.2(8) ?
    C7 C8 C9 Br1 . . . . -179.5(4) ?
    C8 C9 C10 C11 . . . . -0.9(8) ?
    Br1 C9 C10 C11 . . . . 179.8(3) ?
    C9 C10 C11 C6 . . . . -0.1(7) ?
    C9 C10 C11 Pt1 . . . . 179.7(4) ?
    C7 C6 C11 C10 . . . . 0.7(7) ?
    C5 C6 C11 C10 . . . . -178.9(4) ?
    C7 C6 C11 Pt1 . . . . -179.1(4) ?
    C5 C6 C11 Pt1 . . . . 1.3(5) ?
    O1 C13 C14 C15 . . . . -3.6(9) ?
    C12 C13 C14 C15 . . . . 175.8(5) ?
    C13 C14 C15 O2 . . . . 3.9(9) ?
    C13 C14 C15 C16 . . . . -174.6(5) ?
    N2 C17 C18 C19 . . . . 0.4(9) ?
    C17 C18 C19 C20 . . . . -0.1(9) ?
    C18 C19 C20 C21 . . . . 0.3(8) ?
    C19 C20 C21 N2 . . . . -0.6(8) ?
    C19 C20 C21 C22 . . . . -179.2(5) ?
    N2 C21 C22 C23 . . . . 179.7(4) ?
    C20 C21 C22 C23 . . . . -1.7(8) ?
    N2 C21 C22 C27 . . . . -0.6(6) ?
    C20 C21 C22 C27 . . . . 178.0(5) ?
    C27 C22 C23 C24 . . . . -2.6(7) ?
    C21 C22 C23 C24 . . . . 177.1(5) ?
    C22 C23 C24 C25 . . . . 0.6(8) ?
    C23 C24 C25 C26 . . . . 1.9(8) ?
    C23 C24 C25 Br2 . . . . -175.1(4) ?
    C24 C25 C26 C27 . . . . -2.4(8) ?
    Br2 C25 C26 C27 . . . . 174.6(4) ?
    C25 C26 C27 C22 . . . . 0.3(7) ?
    C25 C26 C27 Pt2 . . . . -178.7(4) ?
    C23 C22 C27 C26 . . . . 2.1(7) ?
    C21 C22 C27 C26 . . . . -177.6(4) ?
    C23 C22 C27 Pt2 . . . . -178.8(3) ?
    C21 C22 C27 Pt2 . . . . 1.5(5) ?
    O3 C29 C30 C31 . . . . -0.6(9) ?
    C28 C29 C30 C31 . . . . 179.8(5) ?
    C29 C30 C31 O4 . . . . 0.5(9) ?
    C29 C30 C31 C32 . . . . 178.3(5) ?
    C2 C1 N1 C5 . . . . 1.2(8) ?
    C2 C1 N1 Pt1 . . . . 179.9(4) ?
    C4 C5 N1 C1 . . . . -0.9(7) ?
    C6 C5 N1 C1 . . . . -179.1(4) ?
    C4 C5 N1 Pt1 . . . . -179.7(3) ?
    C6 C5 N1 Pt1 . . . . 2.1(5) ?
    C18 C17 N2 C21 . . . . -0.8(8) ?
    C18 C17 N2 Pt2 . . . . 179.5(4) ?
    C20 C21 N2 C17 . . . . 0.9(7) ?
    C22 C21 N2 C17 . . . . 179.7(4) ?
    C20 C21 N2 Pt2 . . . . -179.4(4) ?
    C22 C21 N2 Pt2 . . . . -0.6(5) ?
    C14 C13 O1 Pt1 . . . . 0.3(7) ?
    C12 C13 O1 Pt1 . . . . -179.0(4) ?
    C14 C15 O2 Pt1 . . . . -0.7(7) ?
    C16 C15 O2 Pt1 . . . . 177.9(3) ?
    C30 C29 O3 Pt2 . . . . -1.2(7) ?
    C28 C29 O3 Pt2 . . . . 178.4(3) ?
    C30 C31 O4 Pt2 . . . . 1.5(7) ?
    C32 C31 O4 Pt2 . . . . -176.5(4) ?
loop_
    _geom_hbond_atom_site_label_D
    _geom_hbond_atom_site_label_H
    _geom_hbond_atom_site_label_A
    _geom_hbond_site_symmetry_A
    _geom_hbond_distance_DH
    _geom_hbond_distance_HA
    _geom_hbond_distance_DA
    _geom_hbond_angle_DHA
    _geom_hbond_publ_flag
    C1 H1 O1 . 0.95 2.40 2.999(7) 120.6 y
    C4 H4 O4 7_556 0.95 2.58 3.281(6) 130.9 y
    C17 H17 O3 . 0.95 2.45 3.034(6) 119.8 y
    C17 H17 Br1 8_456 0.95 2.87 3.693(6) 145.0 y
_shelx_hkl_file
;
  -2   0   0  408.43   14.90
  -2   0   0  414.13   14.93
   2   0   0  318.11   14.89
   2   0   0  332.07   14.89
  -4   0   0  474.03   18.17
  -4   0   0  458.23   18.15
   4   0   0  404.62   18.16
   4   0   0  458.88   18.21
   6   0   0   99.77    4.44
   6   0   0  111.74    4.43
  -6   0   0  109.08    4.46
  -6   0   0  109.04    4.40
  -8   0   0  120.20    5.00
   8   0   0  123.60    4.96
   8   0   0  113.11    4.98
  -8   0   0  122.24    4.91
 -10   0   0  165.33    7.22
  10   0   0  182.71    7.16
 -10   0   0  176.59    7.11
  10   0   0  170.88    7.20
  12   0   0   20.72    1.02
 -12   0   0   20.33    1.09
 -12   0   0   20.37    0.95
  12   0   0   20.05    1.07
  14   0   0  101.66    4.34
 -14   0   0  101.32    4.36
  14   0   0  100.22    4.27
 -16   0   0   20.53    1.19
  16   0   0   20.95    1.17
  18   0   0    0.12    0.35
 -18   0   0    0.08    0.34
  20   0   0    0.30    0.42
 -20   0   0    0.10    0.40
 -22   0   0   14.12    1.12
  22   0   0   17.96    1.14
  -1  -1   0    0.42    0.06
   1  -1   0    0.38    0.04
   1  -1   0    0.36    0.04
  -1   1   0    0.36    0.06
   1   1   0    0.38    0.05
  -1   1   0    0.44    0.05
   3  -1   0   10.54    0.49
  -3  -1   0    9.65    0.51
  -3  -1   0   10.58    0.44
   3  -1   0   10.52    0.46
  -3   1   0   11.08    0.50
   3   1   0   10.37    0.49
  -3   1   0    9.46    0.50
   5  -1   0  162.27    6.14
  -5  -1   0  142.09    6.10
   5  -1   0  149.92    6.17
  -5  -1   0  151.08    6.18
   5   1   0  141.71    6.14
  -5   1   0  159.03    6.15
  -5   1   0  151.53    6.17
   5   1   0  147.18    6.17
  -7  -1   0   41.45    1.83
   7  -1   0   41.83    1.80
   7  -1   0   43.22    1.83
  -7  -1   0   38.99    1.72
   7   1   0   36.34    1.80
   7   1   0   40.74    1.78
  -7   1   0   42.77    1.83
  -7   1   0   44.91    1.78
  -9  -1   0    4.63    0.45
   9  -1   0    5.42    0.43
   9  -1   0    4.96    0.40
  -9  -1   0    5.05    0.32
  -9   1   0    5.34    0.37
  -9   1   0    5.41    0.46
   9   1   0    4.81    0.43
   9   1   0    4.45    0.38
 -11  -1   0   11.69    0.57
  11  -1   0   10.46    0.63
 -11  -1   0   11.36    0.71
  11  -1   0   11.75    0.69
 -11   1   0   11.36    0.73
  11   1   0   11.11    0.71
  11   1   0   10.19    0.64
 -11   1   0   10.94    0.60
  13  -1   0   15.68    0.83
 -13  -1   0   15.62    0.93
  13  -1   0   15.37    0.90
  13   1   0   15.39    0.85
 -13   1   0   14.00    0.91
  13   1   0   14.95    0.90
  15  -1   0   13.74    0.86
 -15  -1   0   14.18    0.90
  15  -1   0   14.67    0.80
  15   1   0   14.45    0.83
 -15   1   0   14.68    0.93
  15   1   0   12.18    0.87
  17  -1   0    4.37    0.52
 -17  -1   0    3.04    0.51
 -17   1   0    3.87    0.54
  17   1   0    3.61    0.55
  19  -1   0    3.03    0.50
 -19  -1   0    0.79    0.45
 -19   1   0    1.58    0.48
  19   1   0    3.67    0.56
 -21  -1   0   -0.09    0.43
  21  -1   0    0.17    0.39
  21   1   0    0.68    0.44
 -21   1   0   -0.27    0.41
   0   2   0  349.88   14.17
   2  -2   0   61.68    2.59
  -2  -2   0   60.60    2.61
   2  -2   0   63.28    2.59
  -2  -2   0   63.71    2.60
  -2   2   0   65.47    2.60
   2   2   0   63.92    2.58
  -2   2   0   65.82    2.63
   4  -2   0   26.27    1.14
  -4  -2   0   24.03    1.17
   4  -2   0   26.80    1.12
   4   2   0   28.01    1.17
   4   2   0   27.19    1.09
  -4   2   0   27.03    1.17
   4   2   0   26.50    1.15
  -4   2   0   26.89    1.17
   6  -2   0   49.56    2.06
   6  -2   0   48.66    2.10
  -6  -2   0   46.95    2.13
   6   2   0   49.54    2.10
  -6   2   0   49.69    2.12
  -6   2   0   49.95    2.11
   6   2   0   51.84    2.13
  -8  -2   0    9.13    0.48
   8  -2   0   10.85    0.56
   8  -2   0   10.81    0.61
  -8  -2   0   10.26    0.63
  -8   2   0   10.79    0.62
   8   2   0   10.47    0.61
  -8   2   0   11.08    0.58
   8   2   0   10.15    0.58
  10  -2   0   95.30    3.69
 -10  -2   0   92.47    3.71
 -10  -2   0   74.60    3.53
  10  -2   0   84.69    3.63
 -10   2   0   90.39    3.62
  10   2   0   83.69    3.64
  10   2   0   79.26    3.67
 -10   2   0   91.31    3.69
 -12  -2   0    0.67    0.29
  12  -2   0    0.30    0.24
  12  -2   0    0.27    0.22
 -12   2   0    0.29    0.20
 -12   2   0    0.24    0.28
  12   2   0    0.52    0.28
  12   2   0    0.57    0.24
 -14  -2   0   44.36    2.12
  14  -2   0   44.83    2.08
  14  -2   0   45.09    2.01
  14   2   0   43.30    2.11
 -14   2   0   44.87    2.11
  14   2   0   46.69    2.06
  16  -2   0   13.22    0.83
 -16  -2   0   13.78    0.89
 -16   2   0   11.80    0.85
  16   2   0   11.87    0.89
  16   2   0   12.59    0.80
 -18  -2   0    1.22    0.45
  18  -2   0    1.03    0.40
 -18   2   0    0.53    0.39
  18   2   0    1.30    0.44
 -20  -2   0    4.40    0.63
  20  -2   0    5.12    0.61
 -20   2   0    3.58    0.59
  20   2   0    4.81    0.67
  22  -2   0    2.20    0.54
 -22  -2   0    2.29    0.59
 -22   2   0    2.55    0.60
  22   2   0    1.54    0.54
  -1  -3   0   16.29    0.75
  -1  -3   0   16.98    0.72
   1  -3   0   16.21    0.75
  -1   3   0   16.57    0.76
  -1   3   0   16.71    0.70
   1   3   0   17.70    0.75
   1   3   0   17.40    0.74
  -1   3   0   17.42    0.74
  -3  -3   0    4.37    0.32
   3  -3   0    4.80    0.27
  -3  -3   0    4.95    0.31
   3  -3   0    4.97    0.27
  -3   3   0    5.41    0.31
   3   3   0    5.01    0.26
  -3   3   0    4.44    0.33
   3   3   0    4.67    0.31
  -5  -3   0   76.72    3.37
   5  -3   0   79.47    3.31
   5  -3   0   77.33    3.32
   5   3   0   83.84    3.36
  -5   3   0   79.62    3.35
   5   3   0   82.88    3.35
  -5   3   0   81.45    3.36
   5   3   0   83.09    3.27
   7  -3   0  163.69    6.76
   7  -3   0  161.27    6.79
  -7  -3   0  161.39    6.84
   7   3   0  161.81    6.82
   7   3   0  177.57    6.71
  -7   3   0  164.87    6.82
   7   3   0  168.88    6.84
  -7   3   0  168.10    6.83
   9  -3   0   58.79    2.58
   9  -3   0   60.16    2.52
  -9  -3   0   61.53    2.63
   9   3   0   61.55    2.45
  -9   3   0   59.97    2.57
   9   3   0   53.31    2.56
  -9   3   0   62.39    2.61
 -11  -3   0   10.22    0.68
  11  -3   0    9.97    0.62
  11  -3   0   10.77    0.67
  11   3   0   10.14    0.65
 -11   3   0   10.14    0.62
  11   3   0    8.81    0.67
 -11   3   0   11.07    0.68
  13  -3   0   37.85    1.78
 -13  -3   0   39.80    1.87
  13  -3   0   41.39    1.85
  13   3   0   39.49    1.82
 -13   3   0   40.27    1.85
  13   3   0   35.33    1.86
 -13   3   0   38.88    1.77
  15  -3   0   62.12    2.75
 -15  -3   0   61.27    2.81
  15  -3   0   61.16    2.68
 -15   3   0   59.67    2.77
  15   3   0   63.63    2.75
  15   3   0   59.75    2.81
  17  -3   0   15.86    0.99
 -17  -3   0   15.78    1.05
  17   3   0   16.66    1.04
 -17   3   0   15.24    1.03
  19  -3   0    1.75    0.44
 -19  -3   0    2.16    0.51
 -19   3   0    2.04    0.48
  19   3   0    1.79    0.52
 -21  -3   0    1.34    0.48
  21  -3   0    1.05    0.43
 -21   3   0    1.99    0.52
  21   3   0    1.25    0.55
   0  -4   0  289.79   11.58
   0  -4   0  288.82   11.62
   0   4   0  286.10   11.63
   0   4   0  283.72   11.61
  -2  -4   0   65.71    2.69
   2  -4   0   66.56    2.71
  -2  -4   0   62.00    2.71
  -2   4   0   66.00    2.67
   2   4   0   65.05    2.70
   2   4   0   66.38    2.72
  -2   4   0   67.28    2.71
  -4  -4   0   60.60    2.56
   4  -4   0   61.26    2.53
  -4  -4   0   62.76    2.55
   4  -4   0   58.72    2.53
  -4   4   0   60.54    2.59
   4   4   0   60.64    2.56
  -4   4   0   61.70    2.54
   4   4   0   62.02    2.51
   6  -4   0   58.09    2.49
   6  -4   0   59.81    2.48
  -6  -4   0   57.82    2.55
   6   4   0   61.00    2.54
   6   4   0   60.85    2.53
  -6   4   0   58.40    2.55
   6   4   0   60.63    2.44
  -6   4   0   59.93    2.53
   8  -4   0    7.50    0.43
  -8  -4   0    7.33    0.55
   8  -4   0    7.72    0.47
   8   4   0    8.07    0.37
   8   4   0    7.86    0.52
  -8   4   0    7.57    0.52
  -8   4   0    7.54    0.52
   8   4   0    8.15    0.54
  10  -4   0    9.39    0.59
 -10  -4   0    8.77    0.61
  10  -4   0    8.75    0.50
  10   4   0    7.90    0.57
  10   4   0    8.96    0.61
 -10   4   0    8.73    0.58
 -10   4   0    9.03    0.59
 -12  -4   0   13.39    0.82
  12  -4   0   13.58    0.79
  12  -4   0   13.04    0.73
  12   4   0   11.80    0.77
  12   4   0   11.13    0.79
 -12   4   0   13.92    0.82
 -12   4   0   12.72    0.77
  14  -4   0    0.69    0.30
 -14  -4   0    1.05    0.35
  14  -4   0    0.55    0.28
  14   4   0    0.33    0.33
 -14   4   0    0.50    0.27
 -14   4   0    1.06    0.34
  14   4   0    0.62    0.31
  16  -4   0    0.16    0.29
 -16  -4   0    0.19    0.34
  16   4   0   -0.09    0.33
 -16   4   0   -0.13    0.30
  16   4   0    0.16    0.32
 -18  -4   0   14.86    1.00
  18  -4   0   13.92    0.94
 -18   4   0   13.52    0.99
  18   4   0   14.88    1.06
  20  -4   0   30.77    1.63
 -20  -4   0   29.72    1.71
 -20   4   0   31.89    1.70
  20   4   0   33.27    1.78
 -22   4   0    6.01    0.74
  22   4   0    6.02    0.78
   1  -5   0  112.25    4.66
  -1  -5   0  114.60    4.60
  -1  -5   0  112.99    4.67
   1   5   0  116.75    4.67
  -1   5   0  111.67    4.66
   1   5   0  112.53    4.66
  -1   5   0  114.62    4.69
   3  -5   0   36.15    1.54
   3  -5   0   34.96    1.54
  -3  -5   0   36.96    1.53
  -3  -5   0   36.10    1.55
   3   5   0   35.86    1.53
  -3   5   0   36.72    1.59
  -3   5   0   36.70    1.51
   3   5   0   34.52    1.55
   5  -5   0    1.49    0.18
  -5  -5   0    1.91    0.21
   5  -5   0    1.68    0.18
  -5  -5   0    1.78    0.22
  -5   5   0    1.89    0.20
   5   5   0    1.39    0.20
  -5   5   0    1.89    0.25
   5   5   0    1.55    0.16
   7  -5   0   21.72    0.99
  -7  -5   0   21.62    1.02
  -7  -5   0   22.09    1.05
   7  -5   0   20.93    0.96
   7   5   0   20.88    0.92
   7   5   0   20.08    1.04
  -7   5   0   22.15    1.03
  -7   5   0   22.09    1.06
  -9  -5   0    6.02    0.51
   9  -5   0    6.41    0.39
   9  -5   0    6.32    0.42
   9   5   0    5.43    0.45
   9   5   0    6.28    0.32
  -9   5   0    6.69    0.51
   9   5   0    6.43    0.49
  -9   5   0    4.99    0.46
 -11  -5   0   13.72    0.84
  11  -5   0   15.10    0.74
  11  -5   0   14.17    0.80
 -11   5   0   13.81    0.82
 -11   5   0   15.56    0.85
  11   5   0   13.32    0.83
  11   5   0   14.53    0.88
 -13  -5   0    3.32    0.45
  13  -5   0    3.43    0.45
  13  -5   0    3.25    0.37
 -13   5   0    3.52    0.44
 -13   5   0    3.28    0.43
  13   5   0    2.45    0.41
  13   5   0    3.21    0.46
  15  -5   0    4.35    0.52
 -15  -5   0    4.95    0.57
  15   5   0    4.16    0.58
  15   5   0    4.71    0.54
 -15   5   0    4.15    0.52
 -17  -5   0    7.94    0.77
  17  -5   0    9.19    0.70
 -17   5   0    9.22    0.79
  17   5   0    8.06    0.81
 -19  -5   0    0.47    0.42
  19  -5   0    0.21    0.37
 -19   5   0   -0.64    0.37
  19   5   0    0.78    0.44
 -21  -5   0    2.90    0.61
  21  -5   0    3.54    0.58
  21   5   0    2.56    0.61
 -21   5   0    2.46    0.56
   0   6   0    1.43    0.20
  -2  -6   0   63.73    2.57
   2  -6   0   61.60    2.62
  -2   6   0   62.31    2.61
   2   6   0   63.06    2.63
   2   6   0   61.35    2.63
  -2   6   0   62.94    2.54
  -2   6   0   62.23    2.66
  -4  -6   0  260.08   10.65
   4  -6   0  253.72   10.62
  -4  -6   0  266.18   10.62
   4  -6   0  262.05   10.62
   4   6   0  266.65   10.61
   4   6   0  259.67   10.65
  -4   6   0  258.64   10.59
  -4   6   0  266.03   10.69
   6  -6   0  106.63    4.35
  -6  -6   0  107.52    4.40
   6  -6   0  104.32    4.35
  -6  -6   0  101.92    4.39
  -6   6   0  107.44    4.43
  -6   6   0  105.42    4.36
   6   6   0  104.46    4.40
   6   6   0  105.93    4.32
   8  -6   0    4.57    0.34
  -8  -6   0    4.11    0.38
   8  -6   0    4.98    0.36
  -8  -6   0    4.99    0.44
  -8   6   0    4.29    0.39
  -8   6   0    4.65    0.43
   8   6   0    4.46    0.41
   8   6   0    4.19    0.28
  10  -6   0   25.94    1.26
  10  -6   0   27.60    1.22
 -10  -6   0   26.93    1.35
 -10  -6   0   25.19    1.31
 -10   6   0   28.20    1.32
  10   6   0   28.87    1.36
 -10   6   0   26.68    1.34
  12  -6   0    0.61    0.25
 -12  -6   0    0.37    0.31
  12  -6   0    0.60    0.20
 -12   6   0    1.09    0.31
 -12   6   0    0.46    0.25
  12   6   0    0.03    0.26
  14  -6   0    6.00    0.59
 -14  -6   0    5.93    0.62
  14  -6   0    6.32    0.51
 -14   6   0    5.78    0.57
 -14   6   0    5.45    0.56
  14   6   0    4.93    0.60
  16  -6   0    0.30    0.35
 -16  -6   0   -0.15    0.33
  16   6   0   -0.23    0.32
 -16   6   0   -0.15    0.30
 -18  -6   0   24.45    1.46
  18  -6   0   25.60    1.41
  18   6   0   25.08    1.53
 -18   6   0   28.99    1.46
  20  -6   0   23.20    1.34
 -20  -6   0   23.33    1.41
  20   6   0   23.36    1.50
 -20   6   0   24.03    1.41
  22  -6   0    4.62    0.66
   1  -7   0   23.95    1.11
  -1  -7   0   23.55    1.12
  -1  -7   0   24.97    1.02
   1   7   0   24.50    1.13
  -1   7   0   23.72    1.10
  -1   7   0   25.33    1.15
   1   7   0   24.25    1.11
   3  -7   0   52.30    2.23
  -3  -7   0   54.37    2.19
   3   7   0   51.11    2.23
  -3   7   0   51.59    2.29
  -3   7   0   51.57    2.15
  -3   7   0   52.49    2.22
   3   7   0   52.72    2.25
  -5  -7   0   29.23    1.27
  -5  -7   0   27.92    1.24
   5  -7   0   27.02    1.23
   5  -7   0   25.79    1.22
  -5   7   0   28.54    1.32
   5   7   0   26.45    1.26
  -5   7   0   26.85    1.20
   5   7   0   27.40    1.22
   7  -7   0    8.31    0.49
   7  -7   0    8.64    0.50
  -7  -7   0    8.53    0.53
  -7  -7   0    9.01    0.55
  -7   7   0    8.88    0.51
  -7   7   0    8.13    0.57
   7   7   0    8.16    0.54
   7   7   0    7.53    0.45
  -9  -7   0   11.72    0.71
   9  -7   0   10.11    0.61
  -9  -7   0    9.95    0.68
   9  -7   0   11.57    0.61
   9   7   0   12.21    0.71
  -9   7   0   11.44    0.74
  -9   7   0   11.66    0.67
 -11  -7   0   85.74    3.66
 -11  -7   0   79.06    3.62
  11  -7   0   86.08    3.54
  11  -7   0   83.60    3.57
 -11   7   0   84.85    3.61
 -11   7   0   84.35    3.67
  11   7   0   86.04    3.69
  13  -7   0  106.26    4.56
 -13  -7   0  109.63    4.71
 -13  -7   0  106.65    4.67
  13  -7   0  106.20    4.62
 -13   7   0  114.30    4.70
 -13   7   0  115.30    4.67
  13   7   0  106.73    4.74
  15  -7   0   13.33    0.93
 -15  -7   0   17.27    1.00
 -15  -7   0   14.04    0.95
 -15   7   0   15.94    0.95
 -15   7   0   13.58    0.93
  15   7   0   14.79    1.01
  17  -7   0    0.92    0.41
 -17  -7   0    1.52    0.44
 -17  -7   0    1.63    0.43
 -17   7   0    1.87    0.44
  17   7   0    0.78    0.47
 -19  -7   0    0.20    0.41
  19  -7   0    0.15    0.38
 -19   7   0   -0.43    0.34
  19   7   0   -0.68    0.39
  21  -7   0    7.09    0.74
 -21  -7   0    6.55    0.78
  21   7   0    6.22    0.84
 -21   7   0    7.16    0.78
   0  -8   0   43.93    1.89
   0  -8   0   49.30    2.03
   0   8   0   46.03    2.01
   0   8   0   47.76    2.05
  -2  -8   0   10.14    0.47
  -2  -8   0    9.79    0.58
   2  -8   0   10.48    0.58
   2   8   0    9.92    0.58
   2   8   0    9.94    0.58
  -2   8   0    9.66    0.60
  -2   8   0    9.65    0.54
  -4  -8   0    4.21    0.37
   4  -8   0    4.39    0.32
  -4  -8   0    4.24    0.30
   4  -8   0    4.17    0.34
   4   8   0    4.26    0.35
   4   8   0    4.02    0.36
  -4   8   0    4.75    0.44
  -4   8   0    3.43    0.26
   6  -8   0    4.64    0.37
   6  -8   0    4.55    0.37
  -6  -8   0    5.07    0.40
  -6  -8   0    5.08    0.43
   6   8   0    4.41    0.36
  -6   8   0    4.62    0.34
  -6   8   0    5.59    0.48
   6   8   0    4.48    0.41
   8  -8   0    6.99    0.45
  -8  -8   0    5.21    0.49
   8  -8   0    7.28    0.47
  -8  -8   0    6.70    0.54
   8   8   0    6.56    0.50
   8   8   0    6.08    0.40
  -8   8   0    6.74    0.58
  -8   8   0    6.05    0.47
 -10  -8   0   23.91    1.22
  10  -8   0   23.10    1.11
 -10  -8   0   24.08    1.22
  10  -8   0   22.94    1.12
 -10   8   0   22.99    1.15
 -10   8   0   21.90    1.24
  10   8   0   25.84    1.25
  12  -8   0    0.22    0.20
 -12  -8   0    0.21    0.27
 -12  -8   0    0.23    0.31
  12  -8   0   -0.29    0.22
  12   8   0    0.01    0.27
 -12   8   0    0.03    0.29
 -12   8   0   -0.10    0.25
  14  -8   0   16.18    0.87
 -14  -8   0   15.71    1.02
  14  -8   0   15.89    0.93
 -14  -8   0   14.51    1.00
 -14   8   0   15.98    0.98
  14   8   0   15.59    1.03
 -14   8   0   17.39    0.97
  16  -8   0    5.76    0.63
 -16  -8   0    4.82    0.62
 -16  -8   0    4.90    0.60
 -16   8   0    5.84    0.61
  16   8   0    3.85    0.61
 -16   8   0    4.39    0.59
 -18  -8   0    0.74    0.46
  18  -8   0    1.17    0.41
 -18   8   0    0.96    0.43
  18   8   0    0.44    0.48
  20  -8   0    0.45    0.43
 -20  -8   0    0.57    0.44
  20   8   0   -0.15    0.50
 -20   8   0   -0.16    0.39
  -1  -9   0   45.63    2.00
  -1  -9   0   47.18    1.86
   1  -9   0   45.34    1.99
  -1   9   0   43.25    1.97
  -1   9   0   45.26    2.03
   1   9   0   44.39    1.98
   1   9   0   44.84    2.01
   3  -9   0  155.11    6.31
  -3  -9   0  156.54    6.22
  -3  -9   0  150.61    6.32
  -3   9   0  155.39    6.38
   3   9   0  153.38    6.32
  -3   9   0  150.57    6.29
   3   9   0  153.70    6.33
  -3   9   0  148.06    6.18
  -5  -9   0    3.77    0.38
  -5  -9   0    4.30    0.34
   5  -9   0    3.86    0.35
   5  -9   0    4.14    0.36
   5   9   0    4.79    0.41
  -5   9   0    3.79    0.43
  -5   9   0    4.13    0.29
   5   9   0    3.69    0.35
   7  -9   0   34.37    1.52
  -7  -9   0   33.77    1.55
   7  -9   0   33.90    1.52
  -7  -9   0   34.13    1.59
  -7   9   0   32.97    1.49
  -7   9   0   32.38    1.62
   7   9   0   34.11    1.59
   7   9   0   33.80    1.50
  -9  -9   0    3.33    0.41
  -9  -9   0    3.45    0.43
   9  -9   0    3.34    0.36
   9  -9   0    3.69    0.35
  -9   9   0    3.44    0.45
   9   9   0    3.87    0.44
  -9   9   0    3.57    0.36
  11  -9   0  115.56    4.85
  11  -9   0  117.97    4.83
 -11  -9   0  111.40    4.93
 -11  -9   0  118.68    4.95
 -11   9   0  109.78    4.96
  11   9   0  116.99    4.98
 -11   9   0  119.06    4.87
 -13  -9   0   75.93    3.47
  13  -9   0   80.84    3.38
  13  -9   0   79.22    3.33
 -13  -9   0   75.41    3.46
  13   9   0   77.09    3.52
 -13   9   0   73.08    3.47
 -13   9   0   84.13    3.42
  15  -9   0   -0.06    0.32
 -15  -9   0   -0.04    0.32
 -15  -9   0    0.14    0.35
 -15   9   0    0.58    0.34
  15   9   0    0.09    0.36
 -15   9   0    0.24    0.36
 -17  -9   0    9.51    0.85
 -17  -9   0    7.91    0.79
  17  -9   0    9.46    0.83
  17   9   0    6.88    0.84
 -19  -9   0   -0.31    0.38
  19  -9   0   -0.28    0.40
  19   9   0   -0.69    0.42
   0 -10   0   53.60    2.30
   0  10   0   51.66    2.27
   0  10   0   51.24    2.32
  -2 -10   0   60.87    2.73
   2 -10   0   63.17    2.72
  -2 -10   0   63.71    2.59
   2  10   0   64.10    2.75
  -2  10   0   61.52    2.70
  -2  10   0   63.65    2.78
   2  10   0   64.03    2.73
  -4 -10   0   59.83    2.43
  -4 -10   0   57.35    2.53
   4 -10   0   57.87    2.51
   4  10   0   59.27    2.54
  -4  10   0   58.63    2.59
   4  10   0   54.32    2.51
   6 -10   0   24.99    1.18
   6 -10   0   23.83    1.16
  -6 -10   0   25.40    1.24
  -6 -10   0   26.06    1.16
   6  10   0   22.70    1.16
   6  10   0   25.25    1.23
  -6  10   0   23.62    1.28
  -8 -10   0    5.34    0.51
   8 -10   0    6.23    0.46
  -8 -10   0    5.57    0.48
   8 -10   0    5.05    0.44
   8  10   0    6.21    0.55
  -8  10   0    5.58    0.56
  10 -10   0    1.56    0.27
 -10 -10   0    1.13    0.34
 -10 -10   0    1.40    0.34
  10 -10   0    1.41    0.29
  10  10   0    1.19    0.34
 -10  10   0    1.16    0.39
  12 -10   0    0.20    0.23
 -12 -10   0   -0.16    0.31
 -12 -10   0   -0.18    0.28
  12 -10   0    0.23    0.26
 -12  10   0    0.32    0.34
  12  10   0    0.10    0.33
 -14 -10   0    6.29    0.65
  14 -10   0    5.97    0.56
 -14 -10   0    5.68    0.65
 -14  10   0    6.91    0.70
  14  10   0    5.96    0.69
 -16 -10   0    9.30    0.85
  16 -10   0    9.14    0.75
 -16 -10   0    8.83    0.84
 -16  10   0   10.30    0.89
  16  10   0    9.72    0.93
  18 -10   0    7.45    0.77
 -18 -10   0    6.49    0.73
  18  10   0    5.18    0.78
 -20 -10   0    5.71    0.73
  20  10   0    4.53    0.83
   1 -11   0   32.78    1.51
  -1 -11   0   31.51    1.50
  -1  11   0   32.36    1.49
   1  11   0   31.45    1.53
   1  11   0   31.67    1.50
  -1  11   0   32.58    1.56
  -3 -11   0   53.58    2.39
   3 -11   0   57.57    2.39
  -3 -11   0   54.35    2.25
   3  11   0   51.30    2.37
   3  11   0   55.03    2.40
  -3  11   0   53.94    2.45
  -3  11   0   51.40    2.35
  -5 -11   0   17.01    0.93
  -5 -11   0   18.32    0.84
   5 -11   0   17.78    0.90
   5 -11   0   16.35    0.88
   5  11   0   17.50    0.95
   5  11   0   16.68    0.90
  -5  11   0   16.31    0.98
  -7 -11   0  136.63    5.49
  -7 -11   0  134.01    5.58
   7 -11   0  133.68    5.51
   7 -11   0  135.67    5.50
   7  11   0  125.15    5.49
   7  11   0  127.61    5.57
  -7  11   0  132.38    5.63
  -9 -11   0   29.25    1.41
  -9 -11   0   27.22    1.46
   9 -11   0   29.09    1.37
   9 -11   0   30.49    1.38
   9  11   0   27.46    1.45
  -9  11   0   28.66    1.50
  11 -11   0   11.35    0.70
 -11 -11   0    9.60    0.71
 -11 -11   0   10.54    0.81
  11 -11   0   10.10    0.66
 -11  11   0   10.75    0.82
  11  11   0   10.93    0.79
 -13 -11   0    7.24    0.71
  13 -11   0    6.03    0.53
  13 -11   0    6.46    0.57
 -13 -11   0    4.93    0.60
 -13  11   0    5.61    0.68
  13  11   0    7.44    0.74
 -15 -11   0   16.15    1.11
 -15 -11   0   16.57    1.08
  15 -11   0   17.08    1.02
  15  11   0   19.02    1.20
 -15  11   0   19.00    1.18
  17 -11   0   32.91    1.68
 -17 -11   0   31.63    1.69
 -17 -11   0   28.26    1.70
  17  11   0   28.02    1.78
 -17  11   0   34.39    1.76
 -19 -11   0    1.68    0.55
  19  11   0    1.30    0.58
   0 -12   0    9.09    0.61
   0  12   0    8.65    0.59
   0  12   0    8.25    0.65
  -2 -12   0    3.75    0.42
   2 -12   0    4.65    0.46
   2  12   0    4.47    0.46
  -2  12   0    4.15    0.40
  -2  12   0    4.18    0.49
   2  12   0    4.70    0.45
   4 -12   0    4.92    0.45
  -4 -12   0    5.08    0.49
   4  12   0    4.99    0.49
  -4  12   0    3.79    0.50
  -4  12   0    4.79    0.44
   4  12   0    4.39    0.46
  -6 -12   0   10.03    0.69
   6 -12   0    9.81    0.64
   6 -12   0   10.39    0.64
   6  12   0    9.11    0.64
  -6  12   0   11.19    0.76
   6  12   0    9.47    0.67
   8 -12   0    4.96    0.45
   8 -12   0    4.66    0.45
  -8 -12   0    4.88    0.53
  -8 -12   0    6.27    0.49
  -8  12   0    3.95    0.54
   8  12   0    4.94    0.52
 -10 -12   0   -0.46    0.26
 -10 -12   0    0.40    0.35
  10 -12   0   -0.36    0.20
  10 -12   0   -0.22    0.24
 -10  12   0   -0.34    0.31
  10  12   0   -0.16    0.28
  12 -12   0    1.10    0.30
 -12 -12   0    1.05    0.42
 -12 -12   0    0.41    0.37
  12 -12   0    1.16    0.32
  12  12   0    1.15    0.42
 -12  12   0    0.71    0.42
 -14 -12   0   -0.32    0.35
 -14 -12   0    0.35    0.38
  14 -12   0    0.71    0.31
  14  12   0   -0.08    0.37
 -14  12   0    0.74    0.42
  16 -12   0    0.67    0.36
 -16 -12   0    0.77    0.44
 -16 -12   0    1.08    0.46
  16  12   0    1.28    0.53
 -16  12   0    1.37    0.52
 -18 -12   0    2.61    0.58
  18  12   0    3.12    0.67
   1 -13   0    4.02    0.46
  -1 -13   0    3.41    0.44
   1  13   0    4.80    0.47
   1  13   0    4.55    0.51
  -1  13   0    4.48    0.51
  -1  13   0    4.71    0.44
  -3 -13   0    1.87    0.35
   3 -13   0    2.16    0.35
   3  13   0    1.78    0.33
  -3  13   0    1.32    0.36
   3  13   0    2.18    0.38
  -3  13   0    2.02    0.33
   5 -13   0   12.67    0.77
   5 -13   0   12.72    0.76
  -5 -13   0   13.11    0.82
   5  13   0   13.31    0.81
   5  13   0   13.45    0.83
  -5  13   0   12.55    0.87
  -7 -13   0   67.22    2.99
   7 -13   0   67.99    2.93
   7 -13   0   68.77    2.91
   7  13   0   63.38    2.98
  -7  13   0   66.91    3.05
   9 -13   0   78.83    3.33
   9 -13   0   77.33    3.33
  -9 -13   0   77.17    3.44
  -9  13   0   75.45    3.49
   9  13   0   76.86    3.44
  11 -13   0    8.99    0.65
 -11 -13   0   10.13    0.85
  11 -13   0    9.82    0.67
 -11  13   0    9.10    0.85
  11  13   0    8.56    0.79
  13 -13   0    0.35    0.28
 -13 -13   0   -0.34    0.37
  13 -13   0   -0.06    0.27
 -13  13   0    0.11    0.42
  13  13   0   -0.06    0.37
 -15 -13   0   12.10    0.91
  15 -13   0   12.47    0.87
 -15 -13   0   12.17    1.05
 -15  13   0   12.99    1.09
  15  13   0   14.23    1.05
 -17 -13   0   22.06    1.35
 -17 -13   0   19.41    1.35
 -17  13   0   25.51    1.43
  17  13   0   19.54    1.42
   0 -14   0   48.67    2.22
   0  14   0   47.06    2.26
   0  14   0   48.57    2.20
  -2 -14   0   18.27    1.04
   2 -14   0   18.95    1.03
   2  14   0   18.79    1.04
  -2  14   0   18.92    1.02
  -2  14   0   18.28    1.13
   2  14   0   18.52    1.09
   4 -14   0    3.60    0.44
  -4 -14   0    2.80    0.42
  -4  14   0    3.19    0.50
   4  14   0    3.32    0.43
  -4  14   0    3.23    0.39
   4  14   0    2.55    0.43
  -6 -14   0    3.13    0.45
   6 -14   0    2.25    0.39
   6 -14   0    3.18    0.39
   6  14   0    2.64    0.42
  -6  14   0    3.10    0.51
  -8 -14   0    7.88    0.71
   8 -14   0    8.35    0.63
   8 -14   0    8.43    0.59
   8  14   0    7.06    0.69
  -8  14   0    9.02    0.81
  10 -14   0    3.59    0.43
  10 -14   0    3.74    0.45
 -10 -14   0    3.44    0.55
 -10  14   0    4.03    0.60
  10  14   0    3.16    0.51
  12 -14   0    0.71    0.32
  12 -14   0    1.15    0.34
 -12 -14   0    1.75    0.46
  12  14   0    1.60    0.45
 -12  14   0    1.30    0.48
  14 -14   0    7.92    0.68
 -14 -14   0    6.89    0.81
 -14  14   0    8.19    0.87
  14  14   0    7.98    0.86
 -16 -14   0    4.39    0.69
  16  14   0    4.37    0.71
 -16  14   0    5.02    0.74
 -18  14   0    1.12    0.57
  -1 -15   0    9.21    0.72
   1 -15   0   10.04    0.73
   1  15   0    9.94    0.78
  -1  15   0    8.47    0.78
   1  15   0    8.93    0.67
  -1  15   0   10.77    0.68
  -3 -15   0   12.94    0.82
   3 -15   0   11.85    0.80
  -3  15   0   12.12    0.76
   3  15   0   12.75    0.82
   3  15   0   11.16    0.84
  -3  15   0   10.73    0.86
   5 -15   0    1.19    0.34
   5 -15   0    1.80    0.34
  -5 -15   0    1.98    0.40
   5  15   0    2.04    0.41
   5  15   0    1.86    0.40
  -5  15   0    1.43    0.46
   7 -15   0   26.01    1.29
   7 -15   0   25.62    1.32
  -7 -15   0   25.78    1.38
   7  15   0   24.12    1.37
  -7  15   0   25.65    1.46
   9 -15   0    7.09    0.62
   9 -15   0    7.19    0.56
  -9 -15   0    7.01    0.70
   9  15   0    7.35    0.70
  -9  15   0    7.74    0.81
  11 -15   0    6.52    0.58
  11 -15   0    6.26    0.57
 -11 -15   0    5.13    0.68
  11  15   0    5.44    0.67
 -11  15   0    5.12    0.71
  13 -15   0    4.99    0.56
 -13 -15   0    5.81    0.72
  13  15   0    4.92    0.69
 -13  15   0    4.75    0.70
 -15 -15   0    1.36    0.54
 -15  15   0    1.30    0.52
  15  15   0    1.15    0.53
 -17 -15   0    6.31    0.86
 -17  15   0    6.64    0.85
   0 -16   0   62.55    2.86
   0  16   0   62.51    2.93
   0  16   0   64.38    2.84
  -2 -16   0   26.87    1.46
   2 -16   0   28.51    1.47
  -2  16   0   27.60    1.54
   2  16   0   26.52    1.52
  -2  16   0   29.98    1.45
   2  16   0   30.52    1.49
   4 -16   0    1.77    0.38
  -4 -16   0    1.27    0.37
  -4  16   0    1.53    0.36
   4  16   0    1.31    0.37
  -4  16   0    1.04    0.42
   4  16   0    1.11    0.39
   6 -16   0    0.85    0.35
  -6 -16   0    0.56    0.35
   6 -16   0    0.29    0.29
  -6  16   0   -0.39    0.37
   6  16   0    0.27    0.34
   8 -16   0    8.51    0.64
   8 -16   0    8.16    0.68
  -8 -16   0    7.30    0.74
  -8  16   0    7.49    0.80
   8  16   0    7.19    0.71
 -10 -16   0   12.21    0.93
  10 -16   0   12.87    0.83
  10 -16   0   12.08    0.81
 -10  16   0   12.80    1.03
  10  16   0   12.22    0.91
  12 -16   0    0.29    0.32
 -12 -16   0   -0.25    0.40
  12 -16   0   -0.16    0.32
  12  16   0    0.05    0.42
 -12  16   0   -0.87    0.37
 -14 -16   0   11.09    1.06
  14  16   0   11.97    1.07
 -14  16   0   12.63    1.12
 -16 -16   0    8.52    0.96
 -16  16   0    7.53    0.92
  -1 -17   0   14.11    0.97
   1 -17   0   15.99    1.01
   1  17   0   15.44    0.97
  -1  17   0   17.29    1.00
  -1  17   0   17.74    1.10
   1  17   0   16.02    1.06
  -3 -17   0   35.43    1.80
   3 -17   0   35.12    1.78
   3  17   0   35.64    1.85
  -3  17   0   37.89    1.91
  -3  17   0   36.64    1.77
   3  17   0   36.06    1.81
   5 -17   0    1.94    0.43
  -5 -17   0    0.96    0.41
   5 -17   0    1.81    0.37
  -5  17   0    1.74    0.50
   5  17   0    1.17    0.42
   7 -17   0    0.20    0.35
  -7 -17   0    0.80    0.40
   7 -17   0    0.75    0.33
   7  17   0    0.79    0.38
  -7  17   0    0.13    0.39
   9 -17   0    8.31    0.67
   9 -17   0    8.79    0.68
  -9 -17   0    8.42    0.84
  -9  17   0    7.46    0.85
   9  17   0    9.01    0.81
  11 -17   0   33.90    1.67
 -11 -17   0   33.19    1.83
  11  17   0   32.28    1.80
 -11  17   0   34.91    1.92
 -13 -17   0   20.66    1.37
  13  17   0   20.89    1.38
 -13  17   0   22.27    1.43
 -15 -17   0    1.38    0.60
 -15  17   0    1.92    0.63
   0 -18   0    9.44    0.84
   0  18   0   11.80    0.93
   0  18   0   10.47    0.80
   2 -18   0   -0.09    0.33
  -2 -18   0   -0.15    0.31
  -2  18   0   -0.21    0.36
   2  18   0   -0.23    0.33
  -2  18   0    0.02    0.29
   2  18   0    0.03    0.40
  -4 -18   0   12.11    0.92
   4 -18   0   14.15    0.95
   4  18   0   15.81    0.99
  -4  18   0   12.84    1.01
   6 -18   0    7.79    0.68
   6 -18   0    8.01    0.73
  -6 -18   0    6.59    0.72
   6  18   0    7.93    0.76
  -6  18   0    6.69    0.80
  -8 -18   0    0.94    0.45
   8 -18   0    1.25    0.38
   8 -18   0    1.93    0.44
   8  18   0    0.92    0.45
  -8  18   0    1.43    0.52
  10 -18   0   11.92    0.83
 -10 -18   0   10.72    0.98
  10  18   0    9.93    0.91
 -10  18   0    9.43    0.99
 -12 -18   0    0.75    0.49
 -12  18   0    0.29    0.49
  12  18   0    0.80    0.46
 -14 -18   0    4.51    0.76
 -14  18   0    5.77    0.82
   1 -19   0    0.70    0.40
  -1 -19   0    0.70    0.42
   1  19   0    0.63    0.40
  -1  19   0    0.50    0.49
  -1  19   0    0.49    0.36
   1  19   0    0.48    0.48
  -3 -19   0    6.03    0.68
   3 -19   0    7.46    0.71
  -3  19   0    7.91    0.83
   3  19   0    5.76    0.73
   3  19   0    6.55    0.68
  -3  19   0    6.33    0.68
   5 -19   0    3.71    0.56
   5 -19   0    3.87    0.53
  -5 -19   0    3.96    0.58
  -5  19   0    4.09    0.67
   5  19   0    4.30    0.59
   7 -19   0    1.18    0.38
  -7 -19   0    0.97    0.46
   7 -19   0    0.55    0.41
   7  19   0    1.17    0.47
  -7  19   0    1.48    0.52
  -9 -19   0    2.87    0.59
   9 -19   0    2.03    0.47
  -9  19   0    1.05    0.54
   9  19   0    1.53    0.51
 -11 -19   0    9.14    0.97
  11 -19   0    9.88    0.80
 -11  19   0    9.92    1.02
  11  19   0    9.67    0.94
 -13 -19   0   10.91    1.11
   0 -20   0    0.77    0.44
   0  20   0    0.14    0.44
   0  20   0    0.71    0.40
  -2 -20   0    6.45    0.71
   2 -20   0    5.66    0.67
   2  20   0    6.24    0.70
   2  20   0    5.37    0.74
  -2  20   0    6.39    0.68
  -2  20   0    6.29    0.80
   4 -20   0   44.75    2.09
   4 -20   0   43.50    2.13
  -4 -20   0   40.63    2.14
  -4  20   0   43.42    2.28
   4  20   0   39.44    2.10
   6 -20   0   24.23    1.39
   6 -20   0   25.20    1.36
  -6 -20   0   22.89    1.42
  -6  20   0   24.23    1.54
   6  20   0   23.41    1.40
  -8 -20   0    0.67    0.49
   8 -20   0    0.51    0.40
   8  20   0    0.92    0.47
  -8  20   0    0.21    0.47
 -10 -20   0    8.29    0.93
  10 -20   0    8.22    0.78
  10  20   0    8.97    0.92
 -10  20   0    8.58    0.99
   1 -21   0   -0.39    0.41
  -1 -21   0    0.00    0.39
  -1  21   0    0.42    0.41
  -1  21   0   -0.57    0.49
   1  21   0    0.28    0.42
   1  21   0   -0.70    0.45
  -3 -21   0    0.17    0.40
   3 -21   0   -0.06    0.40
  -3  21   0   -0.70    0.47
  -3  21   0    0.16    0.41
   3  21   0   -0.23    0.37
   5 -21   0    0.24    0.40
  -5 -21   0    0.30    0.46
  -5  21   0    0.21    0.54
   5  21   0    0.93    0.45
  -7 -21   0    2.80    0.60
   7 -21   0    3.43    0.56
  -7  21   0    2.81    0.67
   7  21   0    2.17    0.55
   9 -21   0    2.21    0.54
   9  21   0    2.72    0.61
   0 -22   0    2.90    0.60
   0  22   0    3.85    0.62
   0  22   0    3.21    0.71
   2 -22   0    0.45    0.46
  -2 -22   0   -0.10    0.41
   2  22   0    0.40    0.43
  -2  22   0   -0.27    0.49
  -2  22   0    0.15    0.42
   4 -22   0   15.33    1.11
  -4 -22   0   15.25    1.12
   4  22   0   16.00    1.15
  -4  22   0   16.25    1.32
   6 -22   0    9.93    0.89
  -6  22   0    9.19    1.06
   6  22   0    8.05    0.88
  -1  23   0    0.45    0.55
  -1  23   0   -0.10    0.44
   1  23   0   -0.15    0.45
   3  23   0    0.52    0.50
  -3  23   0    0.49    0.61
  22   0  -1    0.45    0.47
 -22   0   1   -0.09    0.47
 -20   0   1   -0.40    0.37
  20   0  -1   -0.08    0.40
 -18   0   1   -0.53    0.35
  18   0  -1    0.74    0.37
 -16   0   1   -0.27    0.31
  16   0  -1    0.29    0.33
 -14   0   1   -0.42    0.27
  14   0  -1   -0.19    0.25
  14   0  -1   -0.15    0.20
 -12   0   1    0.24    0.28
  12   0  -1    0.37    0.21
 -12   0   1    0.04    0.16
  12   0  -1    0.02    0.22
  10   0  -1    0.13    0.22
 -10   0   1    0.06    0.15
  10   0  -1   -0.17    0.16
 -10   0   1   -0.01    0.21
  -8   0   1    0.02    0.13
  -8   0   1   -0.06    0.18
   8   0  -1   -0.03    0.13
   8   0  -1   -0.01    0.18
   6   0  -1   -0.01    0.14
   6   0  -1   -0.08    0.10
  -6   0   1   -0.21    0.12
  -6   0   1   -0.01    0.10
   4   0  -1   -0.06    0.10
  -4   0   1   -0.05    0.12
   4   0  -1    0.14    0.15
  -4   0   1   -0.03    0.10
   2   0  -1    0.00    0.04
  -2   0   1   -0.08    0.05
   2   0  -1    0.01    0.06
  -2   0   1   -0.08    0.05
   0   0   1   -0.90    0.01
  -2   0  -1    0.05    0.05
  -2   0  -1    0.05    0.04
   2   0   1   -0.04    0.07
   2   0   1    0.04    0.05
  -4   0  -1   -0.06    0.13
   4   0   1    0.03    0.11
   4   0   1    0.02    0.15
  -4   0  -1    0.09    0.08
   6   0   1    0.06    0.12
   6   0   1   -0.18    0.13
  -6   0  -1    0.10    0.14
  -6   0  -1    0.08    0.10
  -8   0  -1   -0.16    0.17
   8   0   1   -0.27    0.15
  -8   0  -1    0.07    0.12
   8   0   1   -0.06    0.16
  10   0   1   -0.10    0.19
  10   0   1    0.20    0.19
 -10   0  -1    0.08    0.13
 -10   0  -1    0.22    0.23
  12   0   1   -0.05    0.20
  12   0   1    0.08    0.22
 -12   0  -1    0.08    0.24
  14   0   1    0.33    0.28
 -14   0  -1   -0.17    0.28
  14   0   1   -0.13    0.23
  16   0   1    0.04    0.31
 -16   0  -1    0.33    0.35
  16   0   1    0.13    0.26
  18   0   1    0.65    0.36
 -18   0  -1   -0.32    0.33
 -20   0  -1    0.01    0.39
  20   0   1    0.46    0.40
  22   0   1    0.44    0.45
 -22   0  -1   -0.46    0.47
 -21  -1   1   19.16    1.20
  21  -1  -1   16.16    1.10
  21   1  -1   16.32    1.13
 -21   1   1   17.36    1.17
  19  -1  -1   39.48    1.96
 -19  -1   1   36.90    1.98
 -19   1   1   36.95    1.97
  19   1  -1   41.79    2.00
  17  -1  -1    5.75    0.63
 -17  -1   1    5.31    0.63
 -17   1   1    5.35    0.63
  17   1  -1    6.12    0.64
 -15  -1   1   11.51    0.82
  15  -1  -1   11.35    0.78
 -15   1   1   12.37    0.85
  15   1  -1   12.08    0.73
  15   1  -1   11.35    0.82
 -13  -1   1    0.99    0.32
  13  -1  -1    1.26    0.32
  13  -1  -1    1.05    0.24
 -13   1   1    0.64    0.32
  13   1  -1    1.19    0.26
  13   1  -1    0.78    0.29
 -13   1   1    1.25    0.23
 -11  -1   1   23.67    1.25
 -11  -1   1   24.76    1.13
  11  -1  -1   26.66    1.18
  11  -1  -1   26.86    1.25
  11   1  -1   25.60    1.19
 -11   1   1   23.83    1.24
 -11   1   1   24.51    1.16
  11   1  -1   24.66    1.26
  -9  -1   1   37.60    1.71
  -9  -1   1   34.62    1.60
   9  -1  -1   39.67    1.65
   9  -1  -1   38.77    1.71
   9   1  -1   36.93    1.70
   9   1  -1   36.52    1.65
  -9   1   1   36.64    1.70
  -9   1   1   38.50    1.64
   7  -1  -1   54.49    2.22
  -7  -1   1   49.43    2.18
   7  -1  -1   54.83    2.27
  -7  -1   1   52.02    2.26
   7   1  -1   50.01    2.21
   7   1  -1   49.61    2.26
  -7   1   1   52.54    2.26
  -7   1   1   55.21    2.22
   5  -1  -1  745.12   29.63
  -5  -1   1  745.29   29.65
   5  -1  -1  749.64   29.60
  -5  -1   1  738.34   29.55
   5   1  -1  729.82   29.60
  -5   1   1  742.96   29.61
   5   1  -1  626.40   29.61
  -5   1   1  772.23   29.60
  -3  -1   1  139.20    5.55
   3  -1  -1  138.66    5.57
   3  -1  -1  142.79    5.55
  -3  -1   1  137.11    5.59
  -3   1   1  135.10    5.58
   3   1  -1  140.70    5.56
  -3   1   1  131.19    5.59
   3   1  -1  132.14    5.59
  -1  -1   1    0.00    0.04
   1  -1  -1    0.02    0.04
   1  -1  -1    0.01    0.03
  -1  -1   1    0.01    0.03
   1   1  -1   -0.06    0.03
  -1   1   1    0.01    0.03
   1   1  -1    0.04    0.04
  -1   1   1   -0.02    0.06
   1  -1   1   -0.05    0.03
   1  -1   1   -0.08    0.02
  -1  -1  -1   -0.07    0.03
   1  -1   1   -0.11    0.03
  -1   1  -1   -0.07    0.04
   1   1   1   -0.08    0.04
   1   1   1   -0.06    0.04
   3  -1   1  100.83    4.17
  -3  -1  -1  104.24    4.18
   3  -1   1  102.85    4.16
   3   1   1   94.55    4.18
  -3   1  -1  104.80    4.17
   3   1   1  106.23    4.17
   5  -1   1  432.46   17.23
  -5  -1  -1  428.56   17.26
   5  -1   1  405.35   17.24
  -5  -1  -1  403.28   17.20
  -5   1  -1  443.74   17.22
   5   1   1  429.34   17.24
  -5   1  -1  441.29   17.25
  -7  -1  -1   17.32    0.87
  -7  -1  -1   17.24    0.75
   7  -1   1   17.61    0.85
   7  -1   1   15.75    0.83
  -7   1  -1   18.18    0.80
  -7   1  -1   17.21    0.85
   7   1   1   15.04    0.82
   7   1   1   17.04    0.84
   9  -1   1   42.45    1.84
  -9  -1  -1   43.66    1.74
  -9  -1  -1   39.70    1.86
   9  -1   1   39.13    1.83
   9   1   1   44.13    1.84
   9   1   1   37.62    1.83
  -9   1  -1   40.79    1.78
  -9   1  -1   41.72    1.86
 -11  -1  -1   32.35    1.59
  11  -1   1   34.48    1.54
 -11  -1  -1   34.82    1.44
  11  -1   1   33.80    1.57
  11   1   1   30.90    1.56
  11   1   1   34.21    1.55
 -11   1  -1   33.00    1.59
 -11   1  -1   32.94    1.48
  13  -1   1    0.13    0.23
 -13  -1  -1    0.27    0.29
  13  -1   1    0.36    0.22
  13   1   1    0.36    0.24
  13   1   1    0.13    0.25
 -13   1  -1   -0.20    0.25
  15  -1   1    6.48    0.54
  15  -1   1    6.48    0.60
 -15  -1  -1    7.29    0.65
 -15   1  -1    6.16    0.62
  15   1   1    6.75    0.63
  15   1   1    6.65    0.57
  17  -1   1   12.69    0.87
 -17  -1  -1   12.32    0.87
  17   1   1   11.75    0.85
 -17   1  -1   11.89    0.86
 -19  -1  -1   49.70    2.48
  19  -1   1   49.65    2.45
 -19   1  -1   53.44    2.51
  19   1   1   53.30    2.49
 -21  -1  -1   15.69    1.15
  21  -1   1   17.98    1.15
  21   1   1   19.13    1.21
 -21   1  -1   16.99    1.16
 -22  -2   1    0.10    0.46
  22  -2  -1    0.60    0.46
  22   2  -1    0.65    0.50
 -22   2   1    0.97    0.51
  20  -2  -1    3.80    0.57
 -20  -2   1    3.51    0.59
 -20   2   1    3.37    0.61
  20   2  -1    4.26    0.65
  18  -2  -1    2.55    0.45
 -18  -2   1    2.32    0.50
  18   2  -1    2.88    0.52
 -18   2   1    2.60    0.50
  16  -2  -1    8.54    0.67
 -16  -2   1   10.11    0.76
  16   2  -1    8.10    0.74
 -16   2   1    7.86    0.74
  14  -2  -1   26.42    1.31
  14  -2  -1   29.57    1.41
 -14  -2   1   28.31    1.45
  14   2  -1   27.63    1.36
 -14   2   1   29.35    1.45
  14   2  -1   27.00    1.43
 -12  -2   1   78.26    3.46
  12  -2  -1   80.07    3.43
  12  -2  -1   80.61    3.36
 -12   2   1   82.63    3.36
  12   2  -1   78.60    3.38
 -12   2   1   77.56    3.43
  12   2  -1   76.11    3.45
 -10  -2   1  232.76    9.27
  10  -2  -1  218.50    9.19
  10  -2  -1  230.48    9.26
  10   2  -1  210.94    9.19
 -10   2   1  230.90    9.26
  10   2  -1  212.78    9.25
 -10   2   1  237.35    9.20
  -8  -2   1  128.93    5.28
   8  -2  -1  131.91    5.21
  -8  -2   1  118.15    5.17
   8  -2  -1  127.77    5.27
  -8   2   1  129.24    5.27
   8   2  -1  117.70    5.27
  -8   2   1  135.25    5.25
   8   2  -1  125.75    5.23
   6  -2  -1   11.50    0.56
  -6  -2   1   10.39    0.59
   6  -2  -1   11.32    0.51
  -6   2   1   10.80    0.58
   6   2  -1   10.03    0.59
  -6   2   1   11.07    0.58
   6   2  -1   10.76    0.55
  -4  -2   1  108.17    4.56
   4  -2  -1  110.25    4.53
   4  -2  -1  107.24    4.50
  -4   2   1  105.59    4.54
   4   2  -1  115.63    4.56
   4   2  -1  112.11    4.53
   4   2  -1  115.77    4.50
  -4   2   1  113.10    4.57
  -2  -2   1   32.21    1.36
  -2  -2   1   32.81    1.36
   2  -2  -1   32.44    1.35
   2  -2  -1   31.69    1.36
  -2   2   1   31.01    1.39
  -2   2   1   32.12    1.35
   2   2  -1   33.04    1.37
   2   2  -1   31.81    1.35
   0  -2   1   40.54    1.70
   0  -2  -1   41.40    1.71
   0  -2   1   41.85    1.72
   0   2  -1   42.23    1.71
   0   2  -1   41.29    1.72
   0   2   1   41.97    1.73
   0   2   1   42.51    1.72
  -2  -2  -1   44.59    1.82
   2  -2   1   43.01    1.81
   2  -2   1   42.30    1.80
   2   2   1   43.47    1.82
   2   2   1   44.69    1.83
  -2   2  -1   44.26    1.83
  -2   2  -1   42.11    1.81
   2   2   1   43.02    1.80
   4  -2   1  116.93    4.71
   4  -2   1  115.83    4.71
  -4  -2  -1  113.94    4.75
  -4   2  -1  113.60    4.73
   4   2   1  114.37    4.74
  -4   2  -1  117.53    4.73
   4   2   1  116.71    4.73
   6  -2   1   30.54    1.34
   6  -2   1   31.43    1.39
  -6  -2  -1   30.69    1.40
  -6   2  -1   32.12    1.37
  -6   2  -1   31.36    1.39
   6   2   1   29.40    1.39
   6   2   1   33.55    1.39
   8  -2   1    1.62    0.21
  -8  -2  -1    0.41    0.21
  -8  -2  -1    0.63    0.10
   8  -2   1    0.78    0.20
   8   2   1    0.74    0.20
   8   2   1    0.41    0.19
  -8   2  -1    0.54    0.20
  -8   2  -1    1.14    0.20
 -10  -2  -1   43.90    2.03
  10  -2   1   48.54    2.17
 -10  -2  -1   51.96    2.23
  10  -2   1   54.30    2.19
  10   2   1   49.14    2.18
 -10   2  -1   51.65    2.14
 -10   2  -1   49.37    2.20
  10   2   1   46.59    2.20
  12  -2   1  156.11    6.39
 -12  -2  -1  156.99    6.45
  12  -2   1  154.29    6.37
  12   2   1  158.72    6.40
  12   2   1  140.22    6.42
 -12   2  -1  154.46    6.33
 -12   2  -1  152.97    6.43
  14  -2   1   83.43    3.51
  14  -2   1   77.93    3.45
 -14  -2  -1   80.87    3.55
 -14   2  -1   80.35    3.55
  14   2   1   76.87    3.54
  14   2   1   83.37    3.49
  16  -2   1    0.78    0.34
  16  -2   1    0.56    0.28
 -16  -2  -1    0.65    0.35
  16   2   1    1.13    0.39
 -16   2  -1    0.51    0.37
  16   2   1    1.06    0.33
  18  -2   1    0.84    0.37
 -18  -2  -1    0.18    0.37
  18   2   1    0.72    0.38
 -18   2  -1    0.16    0.37
 -20  -2  -1    1.67    0.51
  20  -2   1    1.93    0.49
 -20   2  -1    1.46    0.47
  20   2   1    0.44    0.42
  22  -2   1   -0.05    0.44
 -22  -2  -1   -0.16    0.43
 -22   2  -1   -0.49    0.41
  22   2   1   -0.11    0.44
 -21  -3   1    0.56    0.48
  21  -3  -1    0.51    0.39
 -21   3   1   -0.84    0.38
  21   3  -1    0.14    0.47
 -19  -3   1    7.52    0.78
  19  -3  -1    7.77    0.74
  19   3  -1    8.31    0.83
 -19   3   1    9.84    0.85
 -17  -3   1    3.21    0.52
  17  -3  -1    2.16    0.41
  17   3  -1    2.77    0.50
 -17   3   1    2.69    0.48
  15  -3  -1   64.54    2.89
 -15  -3   1   65.35    2.96
  15   3  -1   65.94    2.87
 -15   3   1   62.73    2.92
  15   3  -1   64.79    2.96
  13  -3  -1   12.94    0.80
  13  -3  -1   12.21    0.70
 -13  -3   1   11.55    0.79
 -13   3   1   12.12    0.77
  13   3  -1   11.34    0.72
  13   3  -1   11.10    0.79
 -13   3   1   11.31    0.69
  11  -3  -1   51.71    2.40
 -11  -3   1   57.17    2.50
  11  -3  -1   55.60    2.48
  11   3  -1   56.16    2.44
 -11   3   1   58.10    2.49
 -11   3   1   60.49    2.45
  11   3  -1   51.30    2.49
  -9  -3   1   85.94    3.76
   9  -3  -1   87.95    3.72
   9  -3  -1   90.48    3.66
  -9   3   1   90.16    3.74
   9   3  -1   89.76    3.62
   9   3  -1   84.90    3.76
   9   3  -1   84.98    3.71
  -9   3   1   91.24    3.73
   7  -3  -1    0.03    0.12
   7  -3  -1    0.35    0.11
  -7  -3   1    0.02    0.17
  -7   3   1    0.13    0.16
  -7   3   1    0.12    0.17
   7   3  -1    0.40    0.15
   7   3  -1    0.23    0.09
   7   3  -1    0.29    0.16
   5  -3  -1   20.78    0.96
  -5  -3   1   20.64    1.00
   5  -3  -1   21.66    0.93
   5   3  -1   23.22    0.93
  -5   3   1   22.26    1.02
   5   3  -1   23.22    1.01
  -5   3   1   20.24    0.98
   3  -3  -1   -0.19    0.08
   3  -3  -1   -0.25    0.08
  -3  -3   1   -0.15    0.11
  -3  -3   1   -0.21    0.09
  -3   3   1   -0.16    0.14
   3   3  -1   -0.05    0.10
   3   3  -1   -0.05    0.08
  -3   3   1   -0.08    0.09
  -1  -3   1  104.80    4.29
  -1  -3   1  103.24    4.31
   1  -3  -1  106.02    4.31
  -1   3   1  104.46    4.27
  -1   3   1  106.12    4.34
  -1   3   1  108.89    4.32
   1   3  -1  104.50    4.31
   1   3  -1  106.66    4.31
   1  -3   1   82.02    3.43
  -1  -3  -1   84.75    3.41
  -1  -3  -1   80.69    3.43
   1  -3   1   86.82    3.41
   1   3   1   83.10    3.44
  -1   3  -1   86.98    3.42
   1   3   1   84.51    3.43
  -1   3  -1   81.83    3.44
   3  -3   1    0.72    0.12
  -3  -3  -1    0.81    0.16
   3  -3   1    0.85    0.10
   3   3   1    0.92    0.15
  -3   3  -1    0.82    0.15
  -3   3  -1    0.72    0.11
   3   3   1    1.03    0.11
   3   3   1    0.87    0.14
   5  -3   1   65.99    2.85
   5  -3   1   68.23    2.85
  -5  -3  -1   69.72    2.91
   5   3   1   70.22    2.90
  -5   3  -1   69.71    2.89
   5   3   1   70.50    2.89
  -5   3  -1   69.93    2.88
   7  -3   1    5.31    0.37
   7  -3   1    5.18    0.34
  -7  -3  -1    5.77    0.43
   7   3   1    5.38    0.41
  -7   3  -1    5.16    0.39
   7   3   1    5.92    0.40
  -7   3  -1    5.87    0.42
   9  -3   1   88.69    3.79
  -9  -3  -1   89.52    3.82
   9  -3   1   93.24    3.74
   9   3   1   85.03    3.79
  -9   3  -1   89.82    3.77
  -9   3  -1   91.63    3.81
   9   3   1   89.43    3.81
 -11  -3  -1   21.77    1.18
  11  -3   1   21.98    1.12
  11  -3   1   25.90    1.17
 -11   3  -1   23.81    1.12
  11   3   1   21.51    1.18
 -11   3  -1   22.84    1.17
  11   3   1   22.51    1.16
  13  -3   1   19.17    1.01
  13  -3   1   18.28    1.00
 -13  -3  -1   19.88    1.09
 -13   3  -1   19.14    0.98
  13   3   1   16.31    1.04
 -13   3  -1   19.23    1.05
  13   3   1   20.27    1.04
 -15  -3  -1   33.91    1.79
  15  -3   1   37.66    1.74
  15  -3   1   35.37    1.70
 -15   3  -1   35.77    1.79
  15   3   1   38.82    1.77
  15   3   1   35.48    1.81
  17  -3   1    0.31    0.33
 -17  -3  -1    0.90    0.38
  17   3   1    0.37    0.33
 -17   3  -1    0.14    0.36
  17   3   1    0.50    0.37
  19  -3   1    8.42    0.74
 -19  -3  -1    7.28    0.77
  19   3   1    7.37    0.79
 -19   3  -1    7.70    0.78
 -21  -3  -1   -0.35    0.40
  21  -3   1   -0.08    0.40
  21   3   1   -0.07    0.46
 -21   3  -1   -0.08    0.41
  22  -4  -1    4.33    0.63
 -22  -4   1    4.66    0.69
 -22   4   1    3.04    0.61
  22   4  -1    3.78    0.70
 -20  -4   1    5.35    0.72
  20  -4  -1    6.38    0.68
 -20   4   1    5.22    0.69
  20   4  -1    5.11    0.71
 -18  -4   1    0.35    0.38
  18  -4  -1    0.35    0.34
  18   4  -1    0.44    0.43
 -18   4   1    0.14    0.40
  16  -4  -1    1.61    0.40
 -16  -4   1    1.41    0.41
  16   4  -1    0.69    0.41
 -16   4   1    1.36    0.39
 -14  -4   1   30.85    1.57
  14  -4  -1   31.58    1.55
  14  -4  -1   29.49    1.45
 -14   4   1   31.25    1.55
  14   4  -1   31.66    1.52
  14   4  -1   28.47    1.58
 -14   4   1   31.58    1.48
  12  -4  -1   90.33    4.01
 -12  -4   1  102.62    4.07
  12  -4  -1   92.50    3.94
  12   4  -1   83.55    4.03
  12   4  -1   91.47    3.99
 -12   4   1   97.08    3.99
 -12   4   1   98.99    4.03
  10  -4  -1   18.52    0.87
 -10  -4   1   18.36    1.01
  10  -4  -1   18.97    0.93
 -10   4   1   18.21    0.96
 -10   4   1   17.92    0.95
  10   4  -1   18.22    0.99
  10   4  -1   17.84    0.95
  10   4  -1   19.06    0.82
   8  -4  -1    3.06    0.28
  -8  -4   1    2.17    0.31
   8  -4  -1    3.10    0.25
  -8   4   1    2.91    0.32
   8   4  -1    3.07    0.22
  -8   4   1    2.78    0.33
   8   4  -1    3.20    0.32
   8   4  -1    3.33    0.35
   6  -4  -1   17.47    0.79
   6  -4  -1   16.55    0.81
  -6  -4   1   18.59    0.84
  -6  -4   1   17.66    0.87
   6   4  -1   18.62    0.77
  -6   4   1   16.12    0.83
   6   4  -1   18.24    0.86
  -6   4   1   17.16    0.88
  -4  -4   1  197.15    7.94
   4  -4  -1  195.68    7.91
  -4  -4   1  195.08    7.94
   4  -4  -1  196.28    7.93
   4   4  -1  200.01    7.91
  -4   4   1  198.62    7.99
   4   4  -1  187.85    7.94
  -4   4   1  190.37    7.92
   2  -4  -1    2.99    0.22
  -2  -4   1    2.42    0.18
  -2  -4   1    2.29    0.20
   2   4  -1    2.81    0.21
  -2   4   1    2.57    0.16
  -2   4   1    2.38    0.24
  -2   4   1    2.46    0.21
   2   4  -1    2.80    0.22
   0  -4   1  110.67    4.45
   0  -4   1  107.56    4.40
   0  -4  -1  109.61    4.44
   0   4  -1  108.20    4.45
   0   4   1  106.65    4.44
   0   4   1  110.54    4.46
   0   4  -1  107.29    4.43
   2  -4   1   24.51    1.08
  -2  -4  -1   24.37    1.06
   2   4   1   25.20    1.07
   2   4   1   24.33    1.09
  -2   4  -1   24.67    1.03
  -2   4  -1   25.83    1.06
  -2   4  -1   24.29    1.10
  -4  -4  -1   16.86    0.81
   4  -4   1   16.97    0.77
   4  -4   1   16.82    0.76
  -4   4  -1   17.40    0.83
  -4   4  -1   18.21    0.77
   4   4   1   17.15    0.74
   4   4   1   16.74    0.80
   6  -4   1    5.25    0.33
  -6  -4  -1    5.43    0.40
   6  -4   1    5.54    0.34
  -6   4  -1    5.36    0.40
   6   4   1    4.59    0.37
  -6   4  -1    5.88    0.38
   6   4   1    5.51    0.26
   6   4   1    5.69    0.38
   8  -4   1   12.62    0.68
  -8  -4  -1   13.90    0.76
   8  -4   1   13.84    0.66
  -8   4  -1   13.75    0.73
   8   4   1   13.88    0.74
   8   4   1   12.96    0.73
  -8   4  -1   13.54    0.73
  10  -4   1   64.66    2.86
  10  -4   1   66.65    2.80
 -10  -4  -1   69.51    2.93
 -10   4  -1   68.08    2.87
  10   4   1   67.82    2.91
  10   4   1   60.24    2.87
 -10   4  -1   67.98    2.89
  12  -4   1   55.69    2.38
 -12  -4  -1   56.56    2.46
  12  -4   1   54.54    2.43
  12   4   1   51.14    2.45
 -12   4  -1   55.29    2.39
  12   4   1   50.88    2.42
 -12   4  -1   54.11    2.43
 -14  -4  -1   17.50    1.05
  14  -4   1   16.92    0.99
  14  -4   1   19.72    1.04
  14   4   1   19.60    1.06
 -14   4  -1   18.47    0.97
  14   4   1   16.00    1.07
 -14   4  -1   18.16    1.06
 -16  -4  -1    0.83    0.36
  16  -4   1   -0.14    0.26
  16  -4   1    0.32    0.29
 -16   4  -1   -0.28    0.32
  16   4   1   -0.04    0.32
  16   4   1    0.02    0.30
 -18  -4  -1   -0.01    0.37
  18  -4   1    0.22    0.34
  18   4   1   -0.32    0.35
 -18   4  -1   -0.27    0.37
 -20  -4  -1    2.20    0.53
  20  -4   1    2.67    0.50
 -20   4  -1    1.21    0.49
  20   4   1    1.59    0.50
  22  -4   1    1.59    0.50
  22   4   1    0.22    0.47
 -22   4  -1    0.92    0.51
 -21  -5   1    2.29    0.55
  21  -5  -1    1.78    0.51
  21   5  -1    2.65    0.64
 -21   5   1    2.27    0.53
 -19  -5   1   -0.52    0.36
  19  -5  -1   -0.24    0.36
 -19   5   1   -0.71    0.36
  19   5  -1   -0.12    0.38
 -17  -5   1   10.79    0.90
  17  -5  -1   10.51    0.80
  17   5  -1    8.20    0.84
 -17   5   1   10.76    0.79
 -15  -5   1   55.00    2.51
  15  -5  -1   52.84    2.46
 -15   5   1   58.01    2.48
 -15   5   1   52.70    2.40
  15   5  -1   47.70    2.49
 -13  -5   1   14.20    0.87
  13  -5  -1   13.11    0.82
  13  -5  -1   13.55    0.75
 -13   5   1   12.81    0.83
 -13   5   1   13.92    0.81
  13   5  -1   11.19    0.84
  11  -5  -1   37.68    1.69
  11  -5  -1   37.42    1.62
 -11  -5   1   37.93    1.76
 -11   5   1   36.92    1.73
  11   5  -1   34.57    1.75
 -11   5   1   36.67    1.72
   9  -5  -1   56.03    2.34
  -9  -5   1   53.26    2.45
   9  -5  -1   53.52    2.39
  -9  -5   1   55.39    2.42
   9   5  -1   57.61    2.47
  -9   5   1   57.25    2.43
  -9   5   1   56.58    2.46
   9   5  -1   56.27    2.32
   7  -5  -1    3.90    0.31
   7  -5  -1    3.83    0.28
  -7  -5   1    3.30    0.34
  -7  -5   1    3.06    0.31
   7   5  -1    4.00    0.26
  -7   5   1    3.98    0.40
   7   5  -1    4.04    0.37
  -7   5   1    3.63    0.33
   5  -5  -1    1.13    0.15
  -5  -5   1    1.03    0.18
   5  -5  -1    0.91    0.15
  -5  -5   1    1.16    0.19
  -5   5   1    1.17    0.17
   5   5  -1    1.24    0.15
  -5   5   1    0.88    0.21
   5   5  -1    1.24    0.19
  -3  -5   1  111.02    4.40
   3  -5  -1  105.63    4.41
   3  -5  -1  105.38    4.42
   3   5  -1  106.50    4.41
  -3   5   1  110.04    4.47
   3   5  -1  105.49    4.43
  -3   5   1  109.05    4.37
  -1  -5   1  971.88   39.12
  -1  -5   1  937.31   40.28
   1  -5  -1  961.85   39.17
  -1   5   1 1000.00   39.26
  -1   5   1  957.70   39.16
   1   5  -1  990.10   39.14
   1   5  -1  952.08   39.17
  -1  -5  -1  223.26    9.16
  -1  -5  -1  223.34    9.21
   1  -5   1  237.41    9.15
   1  -5   1  222.56    9.21
   1   5   1  224.69    9.21
  -1   5  -1  223.44    9.23
  -1   5  -1  228.51    9.20
   1   5   1  230.47    9.22
  -3  -5  -1    1.48    0.17
  -3  -5  -1    1.11    0.17
   3  -5   1    1.36    0.17
   3  -5   1    1.61    0.16
  -3   5  -1    1.56    0.14
   3   5   1    1.24    0.18
   3   5   1    1.35    0.16
  -3   5  -1    1.94    0.22
  -5  -5  -1    0.73    0.17
   5  -5   1    0.80    0.14
   5  -5   1    0.67    0.13
  -5  -5  -1    0.82    0.19
  -5   5  -1    0.76    0.19
  -5   5  -1    0.57    0.15
   5   5   1    0.73    0.12
   5   5   1    0.60    0.17
  -7  -5  -1   22.56    1.10
   7  -5   1   22.73    1.03
   7  -5   1   21.92    1.02
  -7   5  -1   23.33    1.07
   7   5   1   22.80    1.10
   7   5   1   23.44    1.09
  -7   5  -1   23.75    1.10
   7   5   1   21.72    0.95
   9  -5   1   37.11    1.63
   9  -5   1   35.45    1.64
  -9  -5  -1   36.50    1.73
  -9   5  -1   37.94    1.70
   9   5   1   40.15    1.74
   9   5   1   37.37    1.73
  -9   5  -1   38.61    1.71
  11  -5   1    0.20    0.21
  11  -5   1    0.22    0.17
 -11  -5  -1    0.42    0.26
 -11   5  -1    0.21    0.23
 -11   5  -1    0.11    0.22
  11   5   1    0.25    0.24
  11   5   1    0.06    0.24
 -13  -5  -1   24.73    1.31
  13  -5   1   27.04    1.24
  13  -5   1   25.59    1.30
 -13   5  -1   25.34    1.29
  13   5   1   22.62    1.29
 -13   5  -1   25.87    1.27
  13   5   1   23.38    1.33
  15  -5   1   29.96    1.58
  15  -5   1   33.45    1.62
 -15  -5  -1   35.09    1.69
 -15   5  -1   34.30    1.64
  15   5   1   28.58    1.67
  15   5   1   35.16    1.67
  17  -5   1   12.09    0.83
 -17  -5  -1   12.28    0.88
  17   5   1   10.42    0.84
 -17   5  -1   12.23    0.84
  17   5   1   11.47    0.97
  19  -5   1    1.71    0.43
 -19  -5  -1    1.55    0.48
 -19   5  -1    1.57    0.45
  19   5   1    1.40    0.52
  21  -5   1    4.86    0.64
 -21  -5  -1    4.92    0.70
 -21   5  -1    4.39    0.65
  21   5   1    5.59    0.76
  22  -6  -1    3.53    0.62
 -22   6   1    5.07    0.70
  20  -6  -1    0.15    0.40
 -20  -6   1    0.05    0.42
  20   6  -1    0.02    0.43
 -20   6   1   -0.43    0.41
 -18  -6   1   18.21    1.15
  18  -6  -1   18.40    1.11
  18   6  -1   16.10    1.19
 -18   6   1   17.59    1.10
 -16  -6   1   32.82    1.54
 -16  -6   1   30.77    1.59
  16  -6  -1   28.49    1.53
 -16   6   1   31.10    1.56
  16   6  -1   25.30    1.57
 -14  -6   1    0.30    0.31
 -14  -6   1    0.03    0.28
  14  -6  -1   -0.03    0.31
 -14   6   1    0.32    0.32
 -14   6   1    0.40    0.29
  14   6  -1   -0.44    0.30
 -12  -6   1    0.80    0.33
  12  -6  -1    1.07    0.28
 -12  -6   1    0.75    0.30
  12  -6  -1    1.32    0.23
 -12   6   1    1.20    0.31
 -12   6   1    0.83    0.29
  12   6  -1    1.26    0.34
 -10  -6   1   17.12    0.92
  10  -6  -1   18.67    0.85
  10  -6  -1   17.64    0.89
 -10  -6   1   16.61    0.97
 -10   6   1   17.15    0.92
  10   6  -1   17.73    0.97
 -10   6   1   17.15    0.97
   8  -6  -1   98.10    3.96
  -8  -6   1   96.76    4.02
   8  -6  -1   95.67    3.98
  -8  -6   1   93.70    4.04
   8   6  -1   97.42    4.05
   8   6  -1   95.08    3.93
  -8   6   1   92.72    4.00
  -8   6   1   95.02    4.07
  -6  -6   1   44.33    1.95
  -6  -6   1   44.70    1.94
   6  -6  -1   44.06    1.90
   6  -6  -1   45.34    1.92
  -6   6   1   44.89    2.00
   6   6  -1   46.05    1.89
   6   6  -1   43.45    1.95
  -6   6   1   43.82    1.91
   4  -6  -1   38.49    1.70
   4  -6  -1   40.78    1.69
  -4  -6   1   39.04    1.72
  -4  -6   1   39.58    1.69
   4   6  -1   39.49    1.69
  -4   6   1   38.39    1.65
  -4   6   1   40.17    1.77
   4   6  -1   39.85    1.72
  -2  -6   1    0.75    0.11
  -2  -6   1    0.58    0.15
   2  -6  -1    1.03    0.17
   2   6  -1    0.78    0.16
  -2   6   1    0.83    0.19
  -2   6   1    0.97    0.07
  -2   6   1    0.75    0.16
   2   6  -1    0.89    0.16
   0  -6   1   39.29    1.72
   0  -6  -1   40.01    1.72
   0  -6   1   40.67    1.64
   0   6   1   39.98    1.72
   0   6  -1   39.45    1.71
   0   6  -1   39.79    1.74
   0   6   1   40.70    1.75
   2  -6   1   11.00    0.55
  -2  -6  -1   10.46    0.56
  -2  -6  -1   10.91    0.50
  -2   6  -1   10.43    0.53
   2   6   1   10.50    0.56
   2   6   1   10.86    0.57
  -2   6  -1   10.44    0.47
  -2   6  -1   10.88    0.59
  -4  -6  -1   18.70    0.89
   4  -6   1   18.59    0.88
  -4  -6  -1   19.24    0.91
   4  -6   1   18.95    0.87
   4   6   1   19.04    0.86
  -4   6  -1   19.18    0.93
  -4   6  -1   19.13    0.84
   6  -6   1  126.89    5.25
  -6  -6  -1  131.38    5.30
  -6  -6  -1  125.07    5.30
   6  -6   1  127.20    5.26
   6   6   1  126.52    5.22
  -6   6  -1  128.65    5.27
   6   6   1  127.03    5.31
  -6   6  -1  131.04    5.34
   8  -6   1   43.45    1.89
   8  -6   1   42.81    1.89
  -8  -6  -1   43.36    1.98
   8   6   1   44.33    1.81
  -8   6  -1   43.04    1.93
  -8   6  -1   44.88    1.98
   8   6   1   45.44    1.97
 -10  -6  -1    1.39    0.31
  10  -6   1    1.12    0.21
  10  -6   1    0.82    0.21
  10   6   1    1.28    0.29
 -10   6  -1    1.35    0.30
 -10   6  -1    1.30    0.28
  10   6   1    1.02    0.28
  12  -6   1    0.74    0.22
 -12  -6  -1    0.27    0.28
  12  -6   1    0.56    0.25
 -12   6  -1   -0.02    0.26
 -12   6  -1    0.42    0.29
  12   6   1    1.14    0.34
  12   6   1    0.27    0.28
  14  -6   1    6.40    0.63
  14  -6   1    6.84    0.55
 -14  -6  -1    7.48    0.67
 -14   6  -1    7.79    0.65
  14   6   1    6.77    0.67
  14   6   1    7.40    0.69
 -14   6  -1    6.85    0.62
 -16  -6  -1   17.55    1.05
  16  -6   1   16.02    0.97
 -16   6  -1   17.81    1.01
  16   6   1   13.84    1.03
  16   6   1   14.99    1.02
 -18  -6  -1    7.46    0.77
  18  -6   1    7.84    0.68
  18   6   1    6.51    0.77
 -18   6  -1    6.26    0.68
  20  -6   1    1.97    0.47
 -20  -6  -1    0.28    0.43
  20   6   1    0.22    0.50
 -20   6  -1    1.62    0.49
 -21  -7   1   -0.05    0.47
  21  -7  -1    0.70    0.42
 -21   7   1    0.67    0.48
  21   7  -1   -0.16    0.48
  19  -7  -1    0.19    0.36
 -19  -7   1    0.63    0.43
 -19   7   1    0.01    0.39
  19   7  -1   -0.17    0.43
 -17  -7   1    0.31    0.37
  17  -7  -1    0.70    0.39
 -17   7   1    0.61    0.38
  17   7  -1   -0.13    0.42
  15  -7  -1    4.84    0.57
 -15  -7   1    3.46    0.50
 -15  -7   1    4.53    0.57
 -15   7   1    4.88    0.54
 -15   7   1    4.57    0.54
  15   7  -1    3.88    0.57
 -13  -7   1    4.17    0.48
 -13  -7   1    4.71    0.55
  13  -7  -1    4.23    0.39
  13  -7  -1    4.85    0.48
  13   7  -1    3.71    0.53
 -13   7   1    4.17    0.49
 -13   7   1    3.01    0.46
 -11  -7   1    2.47    0.37
  11  -7  -1    2.93    0.29
  11  -7  -1    2.64    0.32
 -11  -7   1    2.04    0.39
  11   7  -1    2.53    0.40
 -11   7   1    2.25    0.40
 -11   7   1    2.23    0.35
   9  -7  -1   19.25    0.89
   9  -7  -1   18.60    0.92
  -9  -7   1   18.19    0.97
  -9  -7   1   18.66    0.99
  -9   7   1   17.96    1.03
  -9   7   1   18.82    0.94
   9   7  -1   19.06    1.01
   7  -7  -1    5.23    0.36
  -7  -7   1    5.25    0.40
  -7  -7   1    5.47    0.44
   7  -7  -1    5.12    0.37
   7   7  -1    5.12    0.34
   7   7  -1    5.17    0.44
  -7   7   1    4.73    0.37
  -7   7   1    3.97    0.44
   5  -7  -1    9.12    0.52
  -5  -7   1    9.58    0.56
   5  -7  -1    9.44    0.52
  -5  -7   1    9.44    0.52
  -5   7   1   11.03    0.64
   5   7  -1    8.94    0.52
   5   7  -1    9.76    0.55
  -5   7   1    8.46    0.48
  -3  -7   1    0.02    0.14
  -3  -7   1    0.16    0.11
   3  -7  -1   -0.05    0.12
  -3   7   1   -0.09    0.12
  -3   7   1   -0.09    0.17
  -3   7   1    0.12    0.07
   3   7  -1    0.05    0.14
   3   7  -1    0.02    0.13
  -1  -7   1   64.54    2.58
  -1  -7   1   61.34    2.66
   1  -7  -1   60.91    2.65
  -1   7   1   63.52    2.70
   1   7  -1   65.04    2.68
   1   7  -1   61.76    2.65
  -1   7   1   62.77    2.65
   1  -7   1   85.57    3.39
   1  -7   1   82.45    3.48
  -1  -7  -1   82.41    3.48
  -1  -7  -1   86.23    3.38
  -1   7  -1   82.40    3.46
   1   7   1   80.94    3.48
   1   7   1   83.38    3.50
  -1   7  -1   82.35    3.51
   3  -7   1   24.73    1.13
  -3  -7  -1   23.66    1.14
  -3  -7  -1   24.83    1.08
  -3   7  -1   25.08    1.17
   3   7   1   23.74    1.14
  -3   7  -1   25.59    1.11
  -3   7  -1   24.42    1.04
   3   7   1   24.58    1.12
   5  -7   1    4.78    0.34
   5  -7   1    5.09    0.37
  -5  -7  -1    5.46    0.38
  -5  -7  -1    4.77    0.39
   5   7   1    4.99    0.39
  -5   7  -1    4.55    0.42
  -5   7  -1    5.66    0.34
   5   7   1    4.80    0.34
   7  -7   1    0.18    0.15
   7  -7   1    0.16    0.14
  -7  -7  -1    0.43    0.21
  -7  -7  -1    0.49    0.21
   7   7   1    0.38    0.13
  -7   7  -1    0.51    0.19
   7   7   1    0.25    0.19
  -7   7  -1    0.42    0.21
   9  -7   1   15.31    0.80
   9  -7   1   16.13    0.81
  -9  -7  -1   17.02    0.90
  -9  -7  -1   15.46    0.88
  -9   7  -1   16.40    0.91
  -9   7  -1   16.32    0.87
   9   7   1   16.38    0.90
  11  -7   1    2.59    0.29
 -11  -7  -1    2.34    0.41
  11  -7   1    2.59    0.33
 -11  -7  -1    2.76    0.39
 -11   7  -1    2.96    0.43
  11   7   1    3.59    0.43
 -11   7  -1    3.17    0.41
 -13  -7  -1    9.23    0.78
  13  -7   1   10.30    0.64
  13  -7   1   10.55    0.72
 -13  -7  -1    9.98    0.76
  13   7   1   10.81    0.78
 -13   7  -1   11.23    0.78
 -13   7  -1   11.10    0.73
  15  -7   1   12.81    0.87
 -15  -7  -1   13.37    0.88
  15  -7   1   13.46    0.79
 -15  -7  -1   12.22    0.88
 -15   7  -1   12.33    0.85
  15   7   1   10.27    0.87
 -15   7  -1   12.29    0.85
 -17  -7  -1    1.82    0.45
 -17  -7  -1    2.37    0.48
  17  -7   1    1.75    0.44
 -17   7  -1    2.49    0.48
  17   7   1    1.07    0.46
  19  -7   1    0.31    0.38
 -19  -7  -1    0.56    0.42
 -19   7  -1    1.02    0.44
  19   7   1    0.24    0.44
 -21  -7  -1    0.46    0.49
  21   7   1   -0.17    0.50
 -21   7  -1   -0.35    0.39
  20  -8  -1    0.36    0.43
 -20  -8   1   -0.81    0.38
  20   8  -1   -0.02    0.47
  18  -8  -1   18.62    1.18
 -18  -8   1   21.34    1.27
 -18   8   1   19.59    1.17
  18   8  -1   18.93    1.33
 -16  -8   1   53.54    2.46
  16  -8  -1   53.87    2.44
 -16  -8   1   49.79    2.40
  16   8  -1   42.54    2.45
 -16   8   1   54.90    2.43
 -16   8   1   51.07    2.39
 -14  -8   1   19.30    1.11
 -14  -8   1   17.58    1.06
  14  -8  -1   18.27    1.04
 -14   8   1   20.30    1.07
  14   8  -1   16.61    1.13
 -14   8   1   17.77    1.10
 -12  -8   1    3.08    0.44
 -12  -8   1    2.64    0.43
  12  -8  -1    3.93    0.35
  12  -8  -1    2.81    0.38
  12   8  -1    3.37    0.47
 -12   8   1    3.04    0.41
 -12   8   1    2.62    0.44
 -10  -8   1   16.33    0.98
  10  -8  -1   18.23    0.93
 -10  -8   1   18.90    1.02
  10  -8  -1   20.41    0.91
 -10   8   1   18.04    0.94
 -10   8   1   17.28    1.05
  10   8  -1   17.95    1.02
  -8  -8   1   87.89    3.80
  -8  -8   1   87.73    3.80
   8  -8  -1   94.26    3.77
   8  -8  -1   90.45    3.74
  -8   8   1   90.73    3.88
  -8   8   1   87.07    3.75
   8   8  -1   84.89    3.72
   8   8  -1   93.28    3.84
  -6  -8   1  129.95    5.29
   6  -8  -1  128.37    5.28
   6  -8  -1  131.09    5.29
  -6  -8   1  128.18    5.32
   6   8  -1  128.28    5.33
   6   8  -1  125.85    5.27
  -6   8   1  123.48    5.24
   4  -8  -1    9.30    0.52
  -4  -8   1    8.69    0.48
   4  -8  -1    8.27    0.52
  -4  -8   1    8.66    0.54
   4   8  -1    8.55    0.52
  -4   8   1    9.33    0.43
  -4   8   1    8.58    0.61
   4   8  -1    9.69    0.55
  -2  -8   1   47.39    2.11
  -2  -8   1   48.49    2.01
   2  -8  -1   49.45    2.10
  -2   8   1   48.99    2.16
   2   8  -1   49.11    2.12
   2   8  -1   48.44    2.10
  -2   8   1   47.66    2.09
   0  -8  -1    7.04    0.45
   0  -8   1    6.79    0.33
   0  -8   1    7.07    0.46
   0   8  -1    6.73    0.43
   0   8   1    6.59    0.49
   0   8  -1    6.58    0.47
   0   8   1    6.48    0.43
  -2  -8  -1   20.98    0.88
  -2  -8  -1   18.93    0.97
   2  -8   1   21.06    0.98
  -2   8  -1   20.28    0.86
   2   8   1   20.24    0.99
  -2   8  -1   19.53    0.95
   2   8   1   21.74    0.99
  -2   8  -1   20.89    1.02
  -4  -8  -1    1.89    0.22
  -4  -8  -1    1.97    0.26
   4  -8   1    1.59    0.21
   4  -8   1    1.72    0.24
  -4   8  -1    1.97    0.29
   4   8   1    1.60    0.25
   4   8   1    2.45    0.26
  -4   8  -1    1.92    0.18
   6  -8   1  107.71    4.48
  -6  -8  -1  108.43    4.50
  -6  -8  -1  105.99    4.52
   6  -8   1  110.60    4.47
  -6   8  -1  108.62    4.57
   6   8   1  105.44    4.53
   6   8   1  105.17    4.45
  -6   8  -1  110.57    4.46
   8  -8   1  286.89   11.39
  -8  -8  -1  280.76   11.46
   8  -8   1  280.87   11.39
  -8  -8  -1  267.72   11.43
  -8   8  -1  284.87   11.49
  -8   8  -1  282.98   11.40
   8   8   1  271.98   11.46
  10  -8   1   53.89    2.33
  10  -8   1   54.06    2.34
 -10  -8  -1   51.82    2.42
 -10  -8  -1   53.88    2.44
 -10   8  -1   55.44    2.39
  10   8   1   54.49    2.45
 -10   8  -1   53.29    2.45
  12  -8   1    0.09    0.21
 -12  -8  -1    0.00    0.27
  12  -8   1   -0.05    0.22
 -12  -8  -1   -0.05    0.30
  12   8   1    0.10    0.29
 -12   8  -1   -0.26    0.25
 -12   8  -1   -0.02    0.27
 -14  -8  -1    5.00    0.60
  14  -8   1    6.67    0.61
 -14  -8  -1    5.91    0.63
  14  -8   1    6.00    0.51
 -14   8  -1    6.60    0.59
 -14   8  -1    6.31    0.65
  14   8   1    6.85    0.71
  16  -8   1   36.91    1.87
 -16  -8  -1   39.60    1.93
 -16  -8  -1   39.84    1.95
 -16   8  -1   38.23    1.86
  16   8   1   36.61    1.99
  18  -8   1   22.63    1.29
 -18  -8  -1   22.02    1.29
 -18  -8  -1   24.02    1.37
 -18   8  -1   22.65    1.30
  18   8   1   19.85    1.39
 -20  -8  -1    1.49    0.53
 -20   8  -1    1.91    0.51
  20   8   1    0.39    0.56
  21  -9  -1    4.95    0.67
  19  -9  -1    5.61    0.71
 -19  -9   1    7.43    0.79
  19   9  -1    4.33    0.76
 -17  -9   1    6.13    0.71
  17  -9  -1    7.60    0.74
  17   9  -1    4.84    0.71
 -15  -9   1    2.74    0.51
  15  -9  -1    4.17    0.52
 -15  -9   1    4.24    0.56
 -15   9   1    4.84    0.61
  15   9  -1    4.13    0.61
 -15   9   1    4.76    0.53
 -13  -9   1   -0.66    0.30
  13  -9  -1    0.27    0.28
 -13  -9   1    0.02    0.32
  13  -9  -1    0.42    0.24
  13   9  -1    0.38    0.34
 -13   9   1    0.45    0.37
 -13   9   1    0.09    0.30
  11  -9  -1    1.82    0.31
  11  -9  -1    3.01    0.32
 -11  -9   1    2.28    0.41
 -11  -9   1    2.19    0.41
 -11   9   1    2.66    0.45
 -11   9   1    2.41    0.36
  11   9  -1    2.39    0.42
  -9  -9   1    1.39    0.30
   9  -9  -1    0.94    0.23
   9  -9  -1    1.33    0.26
  -9  -9   1    0.97    0.28
  -9   9   1    1.25    0.24
   9   9  -1    0.89    0.28
  -9   9   1    1.64    0.36
   7  -9  -1    2.56    0.29
  -7  -9   1    2.42    0.33
   7  -9  -1    2.89    0.30
  -7  -9   1    2.47    0.30
   7   9  -1    2.77    0.35
  -7   9   1    1.77    0.35
   7   9  -1    2.76    0.29
  -7   9   1    2.45    0.26
  -5  -9   1   30.72    1.35
   5  -9  -1   29.36    1.37
   5  -9  -1   30.47    1.39
  -5  -9   1   30.50    1.42
   5   9  -1   29.08    1.40
  -5   9   1   31.21    1.48
  -5   9   1   30.90    1.29
   5   9  -1   29.62    1.39
  -3  -9   1  113.15    4.85
   3  -9  -1  113.45    4.83
  -3  -9   1  116.42    4.75
   3   9  -1  116.53    4.85
   3   9  -1  120.79    4.85
  -3   9   1  114.80    4.90
  -3   9   1  117.82    4.83
  -1  -9   1   94.81    3.70
   1  -9  -1   90.94    3.82
  -1  -9   1   86.43    3.82
   1   9  -1   91.18    3.81
  -1   9   1   88.87    3.80
   1   9  -1   90.37    3.84
  -1   9   1   92.08    3.87
  -1  -9  -1    0.37    0.18
   1  -9   1    0.25    0.18
  -1  -9  -1    0.38    0.07
   1   9   1    0.51    0.20
   1   9   1    0.13    0.17
  -1   9  -1    0.38    0.17
  -1   9  -1    0.36    0.20
  -3  -9  -1    9.70    0.62
  -3  -9  -1   10.84    0.51
   3  -9   1    9.43    0.58
  -3   9  -1   10.53    0.47
   3   9   1   10.78    0.62
   3   9   1   10.49    0.61
  -3   9  -1    9.50    0.63
  -3   9  -1    9.97    0.57
   5  -9   1   80.72    3.34
   5  -9   1   78.64    3.36
  -5  -9  -1   79.18    3.39
  -5  -9  -1   82.63    3.34
   5   9   1   75.16    3.35
  -5   9  -1   81.54    3.30
   5   9   1   79.78    3.40
  -5   9  -1   78.54    3.44
   7  -9   1   30.78    1.39
  -7  -9  -1   29.44    1.41
   7  -9   1   31.41    1.38
  -7  -9  -1   28.47    1.44
  -7   9  -1   31.22    1.37
   7   9   1   31.21    1.46
  -7   9  -1   29.25    1.48
   7   9   1   30.73    1.37
   9  -9   1    4.78    0.39
   9  -9   1    4.24    0.38
  -9  -9  -1    3.73    0.44
  -9  -9  -1    4.07    0.43
  -9   9  -1    3.33    0.44
  -9   9  -1    4.23    0.39
   9   9   1    4.08    0.47
 -11  -9  -1    8.35    0.69
  11  -9   1   10.26    0.60
  11  -9   1   10.00    0.60
 -11  -9  -1    8.61    0.68
  11   9   1   10.01    0.72
 -11   9  -1    8.33    0.65
 -11   9  -1    9.03    0.75
 -13  -9  -1    0.04    0.33
  13  -9   1    0.19    0.27
 -13  -9  -1    0.35    0.34
  13  -9   1    0.20    0.24
 -13   9  -1    0.13    0.29
  13   9   1    0.09    0.33
 -13   9  -1    0.31    0.37
  15  -9   1    1.48    0.40
 -15  -9  -1    1.14    0.43
 -15  -9  -1    0.43    0.37
 -15   9  -1    0.64    0.34
 -15   9  -1    0.87    0.41
  15   9   1    1.59    0.48
 -17  -9  -1    6.89    0.73
 -17  -9  -1    7.64    0.77
  17  -9   1    7.07    0.71
  17   9   1    7.06    0.80
 -19  -9  -1   14.84    1.04
  19   9   1   13.30    1.11
  20 -10  -1    1.04    0.47
 -20 -10   1    0.92    0.50
  20  10  -1    0.24    0.54
 -18 -10   1   10.55    0.91
  18 -10  -1   10.24    0.91
  18  10  -1    8.31    0.94
 -16 -10   1   16.99    1.08
  16 -10  -1   16.46    1.04
 -16 -10   1   15.16    1.08
  16  10  -1   14.97    1.15
 -16  10   1   18.20    1.13
 -14 -10   1    1.63    0.44
 -14 -10   1    1.16    0.41
  14 -10  -1    1.75    0.37
 -14  10   1    1.69    0.43
  14  10  -1    1.88    0.47
 -12 -10   1   34.65    1.76
 -12 -10   1   36.16    1.79
  12 -10  -1   35.72    1.68
  12 -10  -1   37.45    1.65
 -12  10   1   36.55    1.83
  12  10  -1   34.82    1.81
 -10 -10   1    0.32    0.28
  10 -10  -1   -0.20    0.19
 -10 -10   1    0.17    0.24
  10 -10  -1    0.02    0.20
  10  10  -1    0.01    0.26
 -10  10   1   -0.14    0.31
   8 -10  -1   55.54    2.39
   8 -10  -1   54.06    2.39
  -8 -10   1   56.22    2.47
  -8 -10   1   55.49    2.42
  -8  10   1   54.84    2.53
   8  10  -1   53.57    2.46
  -6 -10   1   35.52    1.57
  -6 -10   1   34.41    1.63
   6 -10  -1   35.54    1.59
   6 -10  -1   35.33    1.59
   6  10  -1   34.69    1.64
   6  10  -1   33.20    1.59
  -6  10   1   36.35    1.71
  -4 -10   1   18.40    0.95
   4 -10  -1   18.07    0.91
  -4 -10   1   17.67    0.82
   4  10  -1   18.15    0.94
  -4  10   1   17.18    1.00
   4  10  -1   17.05    0.92
  -2 -10   1   97.91    4.23
   2 -10  -1  100.64    4.22
  -2 -10   1  102.59    4.10
  -2  10   1   99.14    4.21
  -2  10   1  102.14    4.29
   2  10  -1   99.62    4.24
   2  10  -1   99.06    4.21
   0 -10   1    1.01    0.11
   0 -10  -1    0.98    0.23
   0 -10   1    0.71    0.22
   0  10  -1    1.28    0.28
   0  10   1    0.73    0.25
   0  10   1    0.91    0.22
   0  10  -1    1.15    0.23
  -2 -10  -1   52.87    2.36
   2 -10   1   53.87    2.36
  -2 -10  -1   54.55    2.21
   2  10   1   53.82    2.38
  -2  10  -1   54.85    2.41
  -2  10  -1   52.12    2.32
  -2  10  -1   54.40    2.19
   2  10   1   53.10    2.36
  -4 -10  -1    7.83    0.58
  -4 -10  -1    8.74    0.47
   4 -10   1    8.66    0.55
   4  10   1    9.27    0.59
  -4  10  -1    8.61    0.43
  -4  10  -1    8.20    0.60
   4  10   1    7.21    0.54
  -6 -10  -1   40.77    1.89
  -6 -10  -1   44.56    1.84
   6 -10   1   41.28    1.83
   6 -10   1   42.06    1.85
   6  10   1   41.27    1.83
  -6  10  -1   40.54    1.93
  -6  10  -1   39.40    1.77
   6  10   1   40.62    1.90
   8 -10   1   50.31    2.16
  -8 -10  -1   48.36    2.20
  -8 -10  -1   48.74    2.25
   8 -10   1   48.68    2.17
  -8  10  -1   52.15    2.15
  -8  10  -1   47.13    2.27
   8  10   1   49.56    2.25
 -10 -10  -1    5.59    0.55
  10 -10   1    6.00    0.48
  10 -10   1    5.83    0.48
  10  10   1    5.97    0.60
 -10  10  -1    6.06    0.61
  12 -10   1   34.87    1.60
  12 -10   1   35.97    1.62
 -12 -10  -1   34.93    1.74
 -12 -10  -1   33.42    1.69
  12  10   1   34.08    1.74
 -12  10  -1   32.26    1.74
 -14 -10  -1    0.14    0.34
  14 -10   1    0.54    0.28
 -14 -10  -1    0.67    0.36
  14 -10   1    0.71    0.32
 -14  10  -1    0.51    0.39
  14  10   1    0.39    0.40
 -16 -10  -1   18.38    1.23
 -16 -10  -1   17.90    1.19
  16 -10   1   18.22    1.16
 -16  10  -1   20.44    1.24
  16  10   1   23.53    1.36
 -18 -10  -1   12.00    0.92
 -18 -10  -1   12.89    1.02
  18  10   1   10.64    1.06
 -20 -10  -1    1.29    0.52
  20  10   1    0.08    0.51
 -19 -11   1    8.43    0.88
  19 -11  -1    9.07    0.89
  19  11  -1    8.43    1.00
  17 -11  -1    3.81    0.59
 -17 -11   1    1.99    0.53
  17  11  -1    3.68    0.66
 -17  11   1    3.25    0.61
  15 -11  -1    0.26    0.35
 -15 -11   1    0.57    0.38
 -15 -11   1    0.45    0.39
  15  11  -1    0.12    0.40
 -15  11   1    0.82    0.45
 -13 -11   1    0.16    0.33
 -13 -11   1    0.33    0.36
  13 -11  -1   -0.21    0.25
 -13  11   1    0.11    0.38
  13  11  -1   -0.23    0.35
  11 -11  -1    0.97    0.27
  11 -11  -1    1.17    0.30
 -11 -11   1    1.32    0.38
 -11 -11   1    0.54    0.31
  11  11  -1    0.89    0.35
 -11  11   1    0.75    0.40
   9 -11  -1    0.98    0.26
  -9 -11   1    0.89    0.34
  -9 -11   1    1.31    0.31
   9 -11  -1    1.06    0.27
   9  11  -1    1.43    0.35
  -9  11   1    0.82    0.35
  -7 -11   1   31.25    1.40
   7 -11  -1   30.17    1.41
  -7 -11   1   30.91    1.47
   7 -11  -1   30.23    1.41
   7  11  -1   27.36    1.40
   7  11  -1   29.16    1.47
  -7  11   1   31.24    1.55
  -5 -11   1   48.76    1.99
   5 -11  -1   47.80    2.06
   5 -11  -1   45.95    2.05
  -5 -11   1   46.63    2.10
  -5  11   1   44.72    2.15
   5  11  -1   45.58    2.08
   5  11  -1   43.40    2.08
  -3 -11   1   24.89    1.07
   3 -11  -1   23.54    1.19
  -3 -11   1   23.80    1.20
  -3  11   1   24.07    1.18
  -3  11   1   23.44    1.25
   3  11  -1   23.55    1.21
   3  11  -1   25.65    1.21
  -1 -11   1   20.14    1.05
   1 -11  -1   22.33    1.07
  -1  11   1   20.80    1.12
   1  11  -1   20.87    1.09
  -1  11   1   21.11    1.05
   1  11  -1   19.64    1.03
   1 -11   1   78.75    3.34
  -1 -11  -1   75.88    3.34
   1  11   1   77.41    3.33
   1  11   1   79.19    3.38
  -1  11  -1   79.35    3.38
  -1  11  -1   75.99    3.30
   3 -11   1   89.16    3.77
  -3 -11  -1   90.46    3.64
  -3  11  -1   85.73    3.74
   3  11   1   88.95    3.79
  -3  11  -1   93.97    3.85
   3  11   1   84.56    3.79
  -5 -11  -1    6.38    0.55
   5 -11   1    6.89    0.48
   5 -11   1    5.88    0.47
  -5 -11  -1    6.65    0.42
   5  11   1    6.17    0.53
   5  11   1    6.65    0.51
  -5  11  -1    7.01    0.60
  -7 -11  -1    1.75    0.29
  -7 -11  -1    1.88    0.34
   7 -11   1    1.21    0.27
   7 -11   1    1.46    0.26
   7  11   1    1.16    0.30
  -7  11  -1    1.38    0.35
  -9 -11  -1    0.83    0.32
  -9 -11  -1    0.79    0.29
   9 -11   1    0.64    0.24
   9 -11   1    0.70    0.24
   9  11   1    0.57    0.29
  -9  11  -1    1.15    0.37
 -11 -11  -1    0.69    0.33
 -11 -11  -1    0.77    0.37
  11 -11   1    1.45    0.30
  11 -11   1    0.91    0.28
 -11  11  -1    0.65    0.35
  11  11   1    1.02    0.38
  13 -11   1    0.44    0.30
 -13 -11  -1    0.06    0.34
  13 -11   1    0.82    0.30
 -13 -11  -1    0.90    0.38
  13  11   1    1.26    0.42
 -13  11  -1    1.63    0.45
 -15 -11  -1    5.53    0.72
  15 -11   1    7.75    0.65
 -15 -11  -1    6.38    0.68
 -15  11  -1    6.79    0.75
  15  11   1    7.02    0.78
 -17 -11  -1    9.09    0.86
 -17 -11  -1    8.96    0.89
  17  11   1    9.15    0.95
 -19 -11  -1    7.28    0.78
  19  11   1    5.22    0.82
  18 -12  -1    0.11    0.45
 -18 -12   1   -0.66    0.42
  18  12  -1    1.46    0.56
 -16 -12   1    0.39    0.40
 -16 -12   1   -0.02    0.43
  16 -12  -1    0.10    0.36
  16  12  -1    0.62    0.47
 -16  12   1    0.83    0.47
 -14 -12   1   39.95    1.98
 -14 -12   1   37.51    1.98
  14 -12  -1   41.12    1.90
 -14  12   1   39.96    2.05
  14  12  -1   38.14    2.04
 -12 -12   1   77.84    3.52
  12 -12  -1   79.03    3.42
  12 -12  -1   82.42    3.46
 -12 -12   1   75.23    3.56
 -12  12   1   79.13    3.62
  12  12  -1   83.90    3.62
 -10 -12   1   24.40    1.25
  10 -12  -1   25.58    1.22
  10 -12  -1   26.10    1.20
 -10 -12   1   22.38    1.28
 -10  12   1   20.04    1.34
  10  12  -1   23.14    1.29
  -8 -12   1    2.29    0.40
  -8 -12   1    3.80    0.38
   8 -12  -1    3.10    0.36
   8 -12  -1    2.48    0.35
   8  12  -1    2.73    0.41
  -8  12   1    4.07    0.55
  -6 -12   1    0.31    0.26
   6 -12  -1    0.00    0.21
  -6 -12   1    0.09    0.17
   6 -12  -1    0.19    0.20
   6  12  -1    0.12    0.25
   6  12  -1    0.25    0.24
  -6  12   1    0.56    0.33
  -4 -12   1   75.42    3.32
   4 -12  -1   77.24    3.30
  -4  12   1   77.62    3.40
   4  12  -1   79.31    3.33
   4  12  -1   73.89    3.32
  -4  12   1   75.68    3.28
   2 -12  -1   89.03    3.80
  -2 -12   1   91.00    3.82
   2  12  -1   88.84    3.84
   2  12  -1   87.26    3.79
  -2  12   1   86.76    3.78
  -2  12   1   91.15    3.88
   0 -12   1    6.04    0.53
   0 -12  -1    6.48    0.54
   0  12   1    7.53    0.58
   0  12   1    6.35    0.52
   0  12  -1    6.13    0.49
   0  12  -1    6.60    0.59
  -2 -12  -1  108.54    4.53
   2 -12   1  105.63    4.51
   2  12   1  108.97    4.55
  -2  12  -1  106.81    4.57
   2  12   1  105.66    4.51
  -2  12  -1  104.02    4.47
   4 -12   1   46.24    2.05
  -4 -12  -1   45.33    2.07
  -4  12  -1   45.23    2.02
  -4  12  -1   45.23    2.13
   4  12   1   45.46    2.07
   4  12   1   44.19    2.07
   6 -12   1    0.89    0.26
  -6 -12  -1    0.57    0.28
   6 -12   1    0.90    0.24
   6  12   1    0.63    0.27
   6  12   1    1.13    0.28
  -6  12  -1    0.79    0.33
   8 -12   1    0.00    0.24
  -8 -12  -1   -0.06    0.26
  -8 -12  -1    0.02    0.23
   8 -12   1   -0.09    0.21
  -8  12  -1    0.25    0.30
   8  12   1   -0.06    0.28
 -10 -12  -1   69.39    3.10
 -10 -12  -1   71.88    3.18
  10 -12   1   70.90    3.05
  10 -12   1   72.55    3.04
 -10  12  -1   68.38    3.19
  10  12   1   68.41    3.17
  12 -12   1   96.87    4.10
 -12 -12  -1   96.88    4.25
  12 -12   1   99.12    4.11
 -12 -12  -1   96.55    4.19
 -12  12  -1   90.25    4.26
  12  12   1   97.45    4.27
 -14 -12  -1   15.60    1.05
 -14 -12  -1   15.13    1.12
  14 -12   1   16.35    0.93
  14 -12   1   16.75    0.94
  14  12   1   18.39    1.17
 -14  12  -1   16.05    1.13
 -16 -12  -1    0.98    0.42
 -16 -12  -1    0.69    0.49
  16  12   1    0.53    0.47
 -16  12  -1    1.30    0.51
 -18 -12  -1    0.91    0.49
 -18 -12  -1    1.37    0.53
  18  12   1    1.01    0.54
 -17 -13   1    0.12    0.46
  17 -13  -1    0.83    0.45
 -17  13   1    0.38    0.51
  17  13  -1    0.48    0.53
 -15 -13   1   -0.80    0.36
 -15 -13   1    0.21    0.42
  15 -13  -1   -0.28    0.32
 -15  13   1   -0.49    0.43
  15  13  -1   -0.35    0.40
  13 -13  -1   -0.19    0.30
 -13 -13   1    0.35    0.35
 -13 -13   1   -0.24    0.35
  13  13  -1    0.27    0.41
 -13  13   1    0.31    0.39
  11 -13  -1   -0.12    0.26
 -11 -13   1    0.47    0.38
  11 -13  -1    0.22    0.27
  11  13  -1   -0.52    0.29
 -11  13   1    0.43    0.38
  -9 -13   1   -0.17    0.32
   9 -13  -1    0.08    0.26
   9 -13  -1    0.00    0.25
  -9  13   1   -0.55    0.32
   9  13  -1   -0.13    0.28
  -7 -13   1    0.00    0.28
   7 -13  -1   -0.15    0.24
   7 -13  -1    0.29    0.24
  -7  13   1   -0.07    0.32
   7  13  -1   -0.10    0.25
  -5 -13   1    4.36    0.50
   5 -13  -1    5.18    0.46
   5 -13  -1    3.72    0.43
   5  13  -1    3.96    0.46
   5  13  -1    4.24    0.48
  -5  13   1    3.67    0.53
  -3 -13   1    8.32    0.64
   3 -13  -1    8.99    0.66
  -3  13   1    9.24    0.74
   3  13  -1   10.46    0.67
   3  13  -1    8.72    0.68
  -3  13   1    9.30    0.63
  -1 -13   1    1.33    0.32
   1 -13  -1    0.80    0.28
   1  13  -1    0.66    0.26
   1  13  -1    0.66    0.29
  -1  13   1    1.17    0.29
  -1  13   1    1.22    0.36
  -1 -13  -1    1.28    0.32
   1 -13   1    1.06    0.29
   1  13   1    0.88    0.28
   1  13   1    1.36    0.34
  -1  13  -1    0.80    0.27
  -1  13  -1    1.13    0.33
  -3 -13  -1    0.72    0.29
   3 -13   1    0.59    0.27
  -3  13  -1    0.27    0.21
   3  13   1   -0.01    0.23
   3  13   1    0.51    0.29
  -3  13  -1    0.18    0.27
  -5 -13  -1    7.98    0.67
   5 -13   1    7.94    0.61
   5 -13   1    8.91    0.58
   5  13   1    8.60    0.65
   5  13   1    8.10    0.62
  -5  13  -1    7.87    0.71
   7 -13   1    3.24    0.41
   7 -13   1    3.73    0.39
  -7 -13  -1    3.93    0.49
  -7  13  -1    2.80    0.50
   7  13   1    2.94    0.44
  -9 -13  -1    1.23    0.40
   9 -13   1    1.18    0.27
   9 -13   1    0.52    0.28
   9  13   1    1.05    0.35
  -9  13  -1    1.16    0.41
 -11 -13  -1    1.23    0.42
  11 -13   1    1.29    0.33
  11 -13   1    1.42    0.33
 -11  13  -1    0.70    0.42
  11  13   1    1.08    0.40
 -13 -13  -1    0.38    0.38
  13 -13   1   -0.21    0.28
  13 -13   1   -0.14    0.27
 -13  13  -1   -0.31    0.39
  13  13   1   -0.04    0.37
 -15 -13  -1   -0.05    0.43
  15  13   1    0.12    0.45
 -15  13  -1    0.13    0.45
 -17 -13  -1    0.49    0.50
 -17  13  -1    1.08    0.55
  17  13   1    1.69    0.60
 -18  14   1    0.45    0.53
  16 -14  -1    0.22    0.35
 -16 -14   1   -0.97    0.42
  16  14  -1   -0.50    0.48
 -16  14   1   -0.28    0.47
  14 -14  -1   18.36    1.00
 -14 -14   1   13.97    1.12
 -14  14   1   16.00    1.18
  14  14  -1   15.13    1.13
 -12 -14   1   44.08    2.16
  12 -14  -1   44.16    1.98
  12 -14  -1   42.90    1.99
  12  14  -1   41.08    2.13
 -12  14   1   39.68    2.16
 -10 -14   1   16.68    1.05
  10 -14  -1   15.56    0.89
  10 -14  -1   15.31    0.89
  10  14  -1   13.34    0.96
 -10  14   1   14.32    1.07
   8 -14  -1    1.14    0.30
  -8 -14   1    1.68    0.41
   8 -14  -1    1.25    0.31
   8  14  -1    2.49    0.42
  -8  14   1    1.02    0.44
  -6 -14   1    0.65    0.32
   6 -14  -1    0.75    0.27
   6 -14  -1    0.18    0.27
   6  14  -1    1.06    0.32
  -6  14   1    0.02    0.33
   6  14  -1    0.86    0.33
   4 -14  -1   31.55    1.50
  -4 -14   1   30.86    1.53
   4  14  -1   30.88    1.52
  -4  14   1   29.87    1.48
  -4  14   1   29.07    1.59
   4  14  -1   31.27    1.55
  -2 -14   1   37.81    1.80
   2 -14  -1   39.92    1.81
   2  14  -1   36.44    1.83
  -2  14   1   37.04    1.87
  -2  14   1   37.17    1.77
   2  14  -1   37.70    1.78
   0 -14   1    0.04    0.26
   0 -14  -1   -0.28    0.24
   0  14   1   -0.38    0.24
   0  14  -1   -0.02    0.22
   0  14   1    0.20    0.31
   0  14  -1    0.29    0.30
   2 -14   1   55.99    2.62
  -2 -14  -1   57.64    2.63
   2  14   1   58.03    2.68
  -2  14  -1   58.62    2.70
  -2  14  -1   61.88    2.61
   2  14   1   58.89    2.64
   4 -14   1   38.38    1.87
  -4 -14  -1   41.12    1.92
  -4  14  -1   40.17    1.98
   4  14   1   40.23    1.91
   4  14   1   41.14    1.93
  -4  14  -1   40.10    1.85
  -6 -14  -1    0.05    0.29
   6 -14   1    0.20    0.28
   6 -14   1    0.30    0.25
  -6  14  -1    0.22    0.33
   6  14   1    0.08    0.30
   8 -14   1    0.13    0.28
  -8 -14  -1   -0.12    0.30
   8 -14   1    0.53    0.27
  -8  14  -1    0.07    0.36
   8  14   1    0.01    0.32
  10 -14   1   19.96    1.08
  10 -14   1   20.96    1.07
 -10 -14  -1   18.68    1.18
  10  14   1   20.76    1.21
 -10  14  -1   18.72    1.23
 -12 -14  -1   41.55    2.08
  12 -14   1   39.87    1.89
  12 -14   1   40.26    1.89
 -12  14  -1   39.47    2.09
  12  14   1   40.40    2.07
 -14 -14  -1    8.11    0.86
  14  14   1    8.64    0.87
 -14  14  -1   10.81    0.98
 -16 -14  -1    0.33    0.47
  16  14   1    0.22    0.50
 -16  14  -1    0.73    0.52
 -18 -14  -1   -0.27    0.51
 -17  15   1    3.71    0.73
  15 -15  -1    0.67    0.40
 -15 -15   1    0.66    0.50
  15  15  -1    0.53    0.50
 -15  15   1    0.19    0.50
 -13 -15   1    0.94    0.48
  13 -15  -1    0.10    0.33
 -13  15   1    0.20    0.46
  13  15  -1    0.73    0.47
  11 -15  -1    5.48    0.55
 -11 -15   1    6.21    0.69
  11 -15  -1    5.61    0.55
  11  15  -1    5.99    0.70
 -11  15   1    4.94    0.69
   9 -15  -1    1.21    0.34
  -9 -15   1    1.69    0.44
   9 -15  -1    1.07    0.33
  -9  15   1    0.57    0.42
   9  15  -1    1.39    0.40
  -7 -15   1   24.22    1.31
   7 -15  -1   23.65    1.22
   7 -15  -1   22.71    1.19
   7  15  -1   22.26    1.25
  -7  15   1   21.43    1.36
   5 -15  -1   66.46    2.99
  -5 -15   1   66.62    3.05
   5 -15  -1   69.41    3.02
   5  15  -1   68.80    3.05
  -5  15   1   70.12    3.15
   5  15  -1   66.64    3.05
  -3 -15   1   27.30    1.42
   3 -15  -1   28.40    1.41
  -3  15   1   27.00    1.51
   3  15  -1   27.07    1.41
  -3  15   1   27.80    1.39
   3  15  -1   27.90    1.46
   1 -15  -1    3.80    0.47
  -1 -15   1    4.67    0.52
  -1  15   1    3.69    0.45
   1  15  -1    4.00    0.55
  -1  15   1    4.11    0.56
   1  15  -1    3.89    0.46
   1 -15   1   22.68    1.22
  -1 -15  -1   22.81    1.22
  -1  15  -1   23.14    1.18
  -1  15  -1   21.23    1.27
   1  15   1   22.65    1.29
   1  15   1   23.79    1.23
  -3 -15  -1   54.84    2.50
   3 -15   1   54.70    2.47
  -3  15  -1   52.35    2.55
   3  15   1   53.89    2.48
  -3  15  -1   54.82    2.44
   3  15   1   54.78    2.53
   5 -15   1   26.03    1.31
  -5 -15  -1   25.96    1.37
   5 -15   1   26.26    1.28
   5  15   1   25.40    1.35
   5  15   1   25.12    1.36
  -5  15  -1   23.08    1.39
   7 -15   1    0.24    0.29
   7 -15   1    0.39    0.27
  -7 -15  -1    0.30    0.33
  -7  15  -1    0.25    0.35
   7  15   1    0.05    0.30
   9 -15   1    1.84    0.35
  -9 -15  -1    1.30    0.44
   9 -15   1    2.10    0.40
  -9  15  -1    1.98    0.48
   9  15   1    2.45    0.47
  11 -15   1   -0.11    0.27
  11 -15   1   -0.21    0.28
 -11 -15  -1   -0.35    0.35
 -11  15  -1   -0.45    0.37
  11  15   1    0.30    0.39
  13 -15   1   -0.12    0.30
 -13 -15  -1   -0.04    0.41
 -13  15  -1   -0.73    0.39
  13  15   1   -0.08    0.41
 -15 -15  -1    1.91    0.58
  15  15   1    1.60    0.57
 -15  15  -1    1.06    0.55
 -17 -15  -1    6.72    0.87
 -17  15  -1    5.69    0.83
 -16 -16   1    7.96    0.94
 -16  16   1    9.53    1.02
  14 -16  -1    0.83    0.40
 -14 -16   1    0.59    0.49
 -14  16   1    0.32    0.51
  14  16  -1   -0.09    0.48
  12 -16  -1    2.67    0.44
 -12 -16   1    3.29    0.60
  12  16  -1    2.71    0.57
 -12  16   1    2.63    0.59
  10 -16  -1    0.51    0.32
 -10 -16   1    0.99    0.42
  10 -16  -1    1.25    0.36
 -10  16   1    0.87    0.47
  10  16  -1    0.47    0.39
  -8 -16   1   30.35    1.60
   8 -16  -1   30.04    1.47
   8 -16  -1   29.06    1.48
  -8  16   1   27.83    1.63
   8  16  -1   29.08    1.56
  -6 -16   1   17.85    1.11
   6 -16  -1   17.35    1.03
   6 -16  -1   20.10    1.08
   6  16  -1   19.67    1.13
  -6  16   1   19.27    1.23
  -4 -16   1    2.84    0.48
   4 -16  -1    3.21    0.46
  -4  16   1    3.67    0.46
   4  16  -1    3.77    0.53
  -4  16   1    3.27    0.54
   4  16  -1    3.22    0.46
  -2 -16   1    9.54    0.76
   2 -16  -1   11.95    0.79
   2  16  -1   12.31    0.79
  -2  16   1   11.47    0.78
   2  16  -1   11.99    0.88
  -2  16   1    9.87    0.89
   0 -16  -1    0.30    0.32
   0 -16   1    0.05    0.29
   0  16  -1    0.21    0.29
   0  16   1   -0.15    0.30
   0  16   1    0.74    0.40
   0  16  -1   -0.39    0.35
  -2 -16  -1    8.33    0.71
   2 -16   1    8.04    0.71
  -2  16  -1    8.11    0.62
   2  16   1    7.24    0.72
   2  16   1    8.64    0.70
  -2  16  -1    8.28    0.79
   4 -16   1   -0.18    0.28
  -4 -16  -1   -0.21    0.30
  -4  16  -1    0.20    0.28
  -4  16  -1    0.03    0.33
   4  16   1    0.27    0.32
   4  16   1   -0.13    0.28
   6 -16   1   18.93    1.05
   6 -16   1   18.11    1.01
   6  16   1   17.94    1.09
  -6  16  -1   17.61    1.15
   8 -16   1   17.58    0.97
   8 -16   1   15.60    0.99
  -8 -16  -1   17.72    1.11
   8  16   1   16.79    1.08
  -8  16  -1   17.04    1.15
 -10 -16  -1    1.64    0.51
  10 -16   1    1.47    0.36
  10 -16   1    1.84    0.41
  10  16   1    1.39    0.44
 -10  16  -1    2.86    0.58
  12 -16   1    0.75    0.36
 -12 -16  -1    0.85    0.45
 -12  16  -1    0.61    0.45
  12  16   1   -0.02    0.39
 -14 -16  -1    0.21    0.49
  14  16   1   -0.26    0.43
 -14  16  -1    0.12    0.50
 -16 -16  -1    5.08    0.82
 -16  16  -1    6.75    0.88
 -15 -17   1    2.10    0.64
  15  17  -1    2.05    0.62
 -15  17   1    1.81    0.61
 -13 -17   1    0.98    0.53
 -13  17   1    0.45    0.54
  13  17  -1    1.14    0.49
  11 -17  -1    1.02    0.39
 -11 -17   1    0.97    0.50
  11 -17  -1    1.15    0.38
 -11  17   1    0.43    0.53
  11  17  -1    1.43    0.48
   9 -17  -1    2.72    0.44
  -9 -17   1    3.79    0.60
   9 -17  -1    2.81    0.47
  -9  17   1    2.57    0.59
   9  17  -1    2.41    0.49
   7 -17  -1    2.57    0.42
   7 -17  -1    2.57    0.46
  -7 -17   1    2.25    0.48
   7  17  -1    2.53    0.47
  -7  17   1    2.96    0.58
   5 -17  -1   29.34    1.47
   5 -17  -1   27.93    1.43
  -5 -17   1   26.07    1.49
  -5  17   1   28.35    1.60
   5  17  -1   29.63    1.52
  -3 -17   1   11.13    0.81
   3 -17  -1   10.49    0.78
   3  17  -1   11.21    0.79
  -3  17   1   10.54    0.75
   3  17  -1    9.81    0.89
  -3  17   1   12.27    0.95
  -1 -17   1    0.60    0.33
   1 -17  -1    0.36    0.35
   1  17  -1    0.33    0.31
   1  17  -1    0.52    0.39
  -1  17   1    0.83    0.35
  -1  17   1    0.86    0.45
   1 -17   1    1.34    0.40
  -1 -17  -1    1.35    0.39
  -1  17  -1    0.89    0.44
  -1  17  -1    1.66    0.39
   1  17   1    1.11    0.39
   1  17   1    1.00    0.41
  -3 -17  -1    7.42    0.71
   3 -17   1    7.05    0.67
   3  17   1    8.94    0.68
   3  17   1    7.21    0.74
  -3  17  -1    7.14    0.76
  -3  17  -1    6.54    0.63
   5 -17   1   27.34    1.40
   5 -17   1   26.26    1.35
  -5 -17  -1   23.55    1.42
  -5  17  -1   28.30    1.55
   5  17   1   26.87    1.45
  -7 -17  -1    2.06    0.48
   7 -17   1    3.39    0.45
   7 -17   1    2.35    0.45
  -7  17  -1    1.62    0.52
   7  17   1    3.02    0.53
   9 -17   1    5.44    0.57
  -9 -17  -1    5.02    0.67
   9  17   1    4.45    0.62
  -9  17  -1    4.80    0.69
 -11 -17  -1    2.63    0.59
  11 -17   1    3.11    0.49
 -11  17  -1    3.86    0.67
  11  17   1    3.17    0.59
 -13 -17  -1    0.06    0.49
 -13  17  -1   -0.10    0.51
  13  17   1    0.73    0.46
 -15 -17  -1    1.08    0.59
 -15  17  -1    0.10    0.54
 -14 -18   1    4.48    0.75
 -14  18   1    3.65    0.75
 -12 -18   1    3.60    0.68
  12  18  -1    2.18    0.59
 -12  18   1    3.21    0.69
  10 -18  -1    8.22    0.71
  10 -18  -1    8.22    0.71
 -10 -18   1    8.25    0.86
 -10  18   1    7.44    0.88
  10  18  -1    7.84    0.81
   8 -18  -1   23.12    1.24
   8 -18  -1   21.41    1.20
  -8 -18   1   20.53    1.30
   8  18  -1   21.58    1.30
  -8  18   1   20.81    1.39
   6 -18  -1   16.91    1.04
   6 -18  -1   17.12    1.02
  -6 -18   1   15.40    1.06
   6  18  -1   15.90    1.04
  -6  18   1   16.79    1.21
   4 -18  -1    0.63    0.36
  -4 -18   1    0.71    0.38
   4  18  -1    1.45    0.42
   4  18  -1    0.66    0.44
  -4  18   1    0.24    0.42
  -2 -18   1    2.35    0.47
   2 -18  -1    3.74    0.54
  -2  18   1    2.66    0.55
  -2  18   1    3.41    0.49
   2  18  -1    3.33    0.58
   2  18  -1    3.53    0.52
   0 -18   1    0.40    0.37
   0 -18  -1    0.19    0.33
   0  18   1    0.48    0.41
   0  18  -1    0.27    0.42
   0  18   1    0.01    0.34
   0  18  -1    0.44    0.35
   2 -18   1    0.88    0.38
  -2 -18  -1    1.02    0.38
   2  18   1    0.71    0.42
  -2  18  -1    0.93    0.37
   2  18   1    1.62    0.42
  -2  18  -1    0.75    0.43
   4 -18   1    1.20    0.38
  -4 -18  -1    1.48    0.42
  -4  18  -1    1.99    0.53
   4  18   1    0.80    0.39
   6 -18   1   26.49    1.34
  -6 -18  -1   23.02    1.40
   6 -18   1   24.80    1.37
   6  18   1   25.67    1.43
  -6  18  -1   24.81    1.49
  -8 -18  -1   40.31    2.09
   8 -18   1   41.03    1.98
   8  18   1   40.59    2.08
  -8  18  -1   41.58    2.16
  10 -18   1    9.79    0.78
 -10 -18  -1    9.43    0.93
 -10  18  -1    9.30    0.98
  10  18   1    9.71    0.90
  12 -18   1   -0.13    0.36
 -12 -18  -1    0.76    0.51
  12  18   1    0.07    0.47
 -12  18  -1    0.91    0.56
 -14 -18  -1    3.82    0.74
 -14  18  -1    3.27    0.71
 -13 -19   1    2.34    0.66
 -11 -19   1    4.40    0.72
 -11  19   1    5.22    0.81
  11  19  -1    2.90    0.60
   9 -19  -1   10.94    0.84
   9 -19  -1   11.27    0.82
  -9 -19   1    9.72    0.96
   9  19  -1   11.17    0.97
  -9  19   1   12.03    1.12
   7 -19  -1    2.18    0.46
  -7 -19   1    2.62    0.55
   7 -19  -1    1.72    0.46
  -7  19   1    1.82    0.57
   7  19  -1    1.51    0.47
   5 -19  -1    3.32    0.54
  -5 -19   1    3.38    0.58
   5 -19  -1    2.46    0.47
   5  19  -1    2.37    0.51
  -5  19   1    3.51    0.69
  -3 -19   1    0.71    0.40
   3 -19  -1    0.75    0.39
   3  19  -1    1.20    0.43
  -3  19   1    0.01    0.33
  -3  19   1    0.01    0.47
   3  19  -1   -0.03    0.42
  -1 -19   1   32.35    1.78
   1 -19  -1   36.08    1.82
   1  19  -1   37.09    1.81
  -1  19   1   36.50    1.80
  -1  19   1   33.75    1.88
   1  19  -1   33.45    1.89
   1 -19   1   37.82    1.90
  -1 -19  -1   36.69    1.87
   1  19   1   34.47    1.93
  -1  19  -1   37.65    2.00
   1  19   1   38.62    1.89
  -1  19  -1   36.24    1.85
   3 -19   1    1.64    0.44
  -3 -19  -1    0.93    0.44
  -3  19  -1    1.72    0.56
   3  19   1    1.82    0.47
  -3  19  -1    1.81    0.44
   3  19   1    0.90    0.46
   5 -19   1    5.84    0.64
   5 -19   1    4.70    0.57
  -5 -19  -1    4.51    0.61
   5  19   1    4.92    0.65
  -5  19  -1    4.29    0.68
   7 -19   1    0.46    0.40
  -7 -19  -1    0.41    0.41
  -7  19  -1   -0.27    0.46
   7  19   1    0.14    0.38
  -9 -19  -1   12.32    0.96
   9 -19   1   10.09    0.83
   9  19   1    9.42    0.90
  -9  19  -1    9.67    1.01
  11 -19   1    1.67    0.46
 -11 -19  -1    1.46    0.55
 -11  19  -1    1.71    0.60
  11  19   1    2.45    0.56
  10 -20  -1   -0.35    0.35
 -10 -20   1    0.45    0.49
 -10  20   1    0.48    0.57
  10  20  -1    0.09    0.43
  -8 -20   1    1.84    0.57
   8 -20  -1    2.60    0.51
   8 -20  -1    1.47    0.43
  -8  20   1    2.04    0.62
   8  20  -1    2.48    0.55
  -6 -20   1    1.04    0.46
   6 -20  -1    0.65    0.44
   6 -20  -1    1.31    0.41
   6  20  -1    0.88    0.46
  -6  20   1    0.56    0.54
   4 -20  -1    0.56    0.38
  -4 -20   1   -0.07    0.38
   4 -20  -1    0.01    0.36
  -4  20   1   -1.33    0.39
   4  20  -1    0.26    0.40
  -2 -20   1    0.55    0.43
   2 -20  -1    0.63    0.40
  -2  20   1   -0.02    0.48
   2  20  -1    1.02    0.50
   2  20  -1   -0.10    0.38
  -2  20   1    0.73    0.42
   0 -20   1   -0.16    0.35
   0 -20  -1    0.23    0.38
   0  20   1   -0.55    0.35
   0  20   1    0.00    0.41
   0  20  -1   -0.18    0.36
   0  20  -1    0.11    0.45
  -2 -20  -1    0.28    0.41
   2 -20   1   -0.53    0.38
  -2  20  -1    0.28    0.35
   2  20   1    0.92    0.50
  -2  20  -1    0.09    0.47
   2  20   1   -0.21    0.39
  -4 -20  -1    0.01    0.39
   4 -20   1    0.20    0.33
   4 -20   1   -0.32    0.39
  -4  20  -1   -0.74    0.44
   4  20   1    0.53    0.42
   6 -20   1    0.50    0.44
  -6 -20  -1    1.44    0.51
   6  20   1    2.03    0.50
  -6  20  -1    1.42    0.58
   8 -20   1    3.83    0.58
  -8 -20  -1    3.94    0.65
  -8  20  -1    2.76    0.64
   8  20   1    2.55    0.58
  10 -20   1    0.12    0.42
 -10 -20  -1   -0.16    0.45
 -10  20  -1   -0.33    0.51
  10  20   1    0.38    0.49
   9 -21  -1   13.60    0.97
   9  21  -1   11.01    1.02
   7 -21  -1   -0.36    0.40
   7 -21  -1   -0.20    0.40
  -7 -21   1   -0.72    0.43
  -7  21   1   -0.45    0.51
   7  21  -1    0.14    0.45
   5 -21  -1    1.56    0.48
  -5 -21   1    2.63    0.56
   5 -21  -1    2.10    0.53
   5  21  -1    2.32    0.54
  -5  21   1    1.24    0.62
  -3 -21   1    6.25    0.73
   3 -21  -1    6.46    0.72
  -3  21   1    6.78    0.74
   3  21  -1    5.81    0.70
  -3  21   1    5.70    0.83
   1 -21  -1   44.66    2.29
  -1 -21   1   44.30    2.29
   1  21  -1   46.90    2.42
  -1  21   1   48.87    2.30
  -1  21   1   44.76    2.42
   1  21  -1   46.28    2.28
   1 -21   1   27.55    1.58
  -1 -21  -1   29.70    1.63
   1  21   1   29.70    1.74
  -1  21  -1   28.87    1.74
  -1  21  -1   30.45    1.59
   1  21   1   26.68    1.60
  -3 -21  -1    0.48    0.43
   3 -21   1    0.36    0.42
   3  21   1    0.10    0.43
  -3  21  -1    1.08    0.56
  -5 -21  -1    1.98    0.53
   5 -21   1    1.36    0.47
  -5  21  -1    2.47    0.62
   5  21   1    1.46    0.51
  -7 -21  -1    0.53    0.51
   7 -21   1    0.52    0.46
  -7  21  -1    1.22    0.60
   7  21   1    0.64    0.49
   9 -21   1    9.55    0.84
   9  21   1    8.31    0.90
   6 -22  -1    3.93    0.63
  -6  22   1    2.64    0.72
   6  22  -1    3.80    0.63
   4 -22  -1    2.70    0.56
  -4 -22   1    2.44    0.59
   4 -22  -1    2.48    0.55
   4  22  -1    2.67    0.59
  -4  22   1    2.17    0.70
  -2 -22   1   -0.32    0.41
   2 -22  -1    0.75    0.49
  -2  22   1    0.55    0.57
   2  22  -1   -0.15    0.42
  -2  22   1    0.37    0.45
   0 -22   1    0.57    0.45
   0 -22  -1    1.00    0.51
   0  22   1    0.73    0.53
   0  22  -1    1.21    0.60
   0  22  -1    1.56    0.47
   0  22   1    1.85    0.52
   2 -22   1    1.17    0.51
  -2 -22  -1    2.56    0.57
  -2  22  -1    2.05    0.65
   2  22   1    2.03    0.53
  -4 -22  -1    1.46    0.50
   4 -22   1    0.67    0.47
  -4  22  -1    1.15    0.58
   4  22   1    1.37    0.52
   6 -22   1    2.64    0.60
  -6  22  -1    3.90    0.75
   6  22   1    3.05    0.62
  -1  23   1    3.19    0.62
  -1  23   1    4.56    0.79
   1  23  -1    2.97    0.72
   1  23   1    3.51    0.65
  -1  23  -1    3.99    0.78
  22   0  -2    7.31    0.82
 -22   0   2    7.83    0.87
  20   0  -2   -0.02    0.36
 -20   0   2    0.02    0.40
 -18   0   2    4.14    0.60
  18   0  -2    5.52    0.61
 -16   0   2   39.18    1.91
  16   0  -2   37.29    1.86
  14   0  -2   14.97    0.90
  14   0  -2   14.00    0.79
 -14   0   2   15.30    0.95
  12   0  -2   24.37    1.26
 -12   0   2   25.64    1.18
 -12   0   2   25.14    1.29
  12   0  -2   25.57    1.19
 -10   0   2   93.95    3.83
  10   0  -2   90.51    3.82
 -10   0   2   87.92    3.91
  10   0  -2   94.59    3.91
  -8   0   2    9.69    0.53
   8   0  -2    9.68    0.52
  -8   0   2    9.62    0.60
   8   0  -2   10.43    0.62
   6   0  -2    1.44    0.16
  -6   0   2    1.47    0.18
   6   0  -2    1.87    0.24
  -6   0   2    1.52    0.22
  -4   0   2   11.36    0.56
   4   0  -2   12.14    0.59
  -4   0   2   10.39    0.54
   4   0  -2   10.16    0.50
   2   0  -2  377.34   14.96
  -2   0   2  369.10   14.96
  -2   0   2  362.62   14.92
   0   0   2  521.75   25.28
   0   0  -2  603.02   25.45
   0   0  -2  663.72   25.00
  -2   0  -2   95.91    3.81
   2   0   2   90.01    3.86
  -2   0  -2   92.48    3.83
   2   0   2   96.71    3.82
   4   0   2   21.10    1.05
  -4   0  -2   22.73    1.01
   4   0   2   23.04    1.00
  -4   0  -2   23.76    0.97
   6   0   2    4.81    0.35
  -6   0  -2    5.98    0.38
   6   0   2    6.43    0.44
  -6   0  -2    5.80    0.31
   8   0   2    6.11    0.43
  -8   0  -2    4.53    0.41
  -8   0  -2    5.36    0.33
   8   0   2    4.66    0.38
  10   0   2   14.06    0.76
 -10   0  -2   14.02    0.79
  10   0   2   12.49    0.74
 -10   0  -2   14.23    0.67
  12   0   2    5.12    0.44
 -12   0  -2    5.34    0.51
  12   0   2    4.29    0.46
  14   0   2   63.30    2.83
 -14   0  -2   62.36    2.86
  14   0   2   64.54    2.79
  16   0   2   52.95    2.40
  16   0   2   50.12    2.31
 -16   0  -2   50.21    2.41
 -18   0  -2    4.62    0.60
  18   0   2    3.91    0.55
 -20   0  -2    0.91    0.45
  20   0   2   -0.24    0.39
  22   0   2   17.12    1.14
 -22   0  -2   12.81    1.13
  21  -1  -2    0.16    0.40
 -21  -1   2   -0.02    0.42
 -21   1   2    0.23    0.43
  21   1  -2    0.43    0.46
  19  -1  -2    3.71    0.55
 -19  -1   2    4.58    0.64
  19   1  -2    3.52    0.57
 -19   1   2    4.22    0.62
 -17  -1   2    6.42    0.68
  17  -1  -2    6.63    0.65
  17   1  -2    6.61    0.67
 -17   1   2    5.78    0.65
 -15  -1   2   15.16    0.99
  15  -1  -2   16.96    0.98
  15   1  -2   15.65    0.97
 -15   1   2   16.08    1.01
  13  -1  -2   19.64    1.06
  13  -1  -2   20.25    0.98
 -13  -1   2   18.25    1.08
 -13   1   2   19.16    1.09
  13   1  -2   20.76    1.01
 -13   1   2   20.06    0.98
  13   1  -2   19.80    1.09
 -11  -1   2    4.16    0.45
  11  -1  -2    4.31    0.34
  11  -1  -2    3.62    0.41
 -11  -1   2    4.36    0.34
  11   1  -2    3.85    0.42
  11   1  -2    3.56    0.34
 -11   1   2    4.06    0.45
 -11   1   2    3.98    0.36
   9  -1  -2    0.86    0.18
  -9  -1   2    0.53    0.22
  -9  -1   2    0.63    0.16
   9  -1  -2    1.14    0.28
   9   1  -2    0.77    0.18
   9   1  -2    0.75    0.24
  -9   1   2    1.04    0.24
  -9   1   2    0.92    0.20
   7  -1  -2   43.71    1.94
  -7  -1   2   44.36    1.94
  -7  -1   2   40.46    1.87
   7  -1  -2   49.25    1.88
   7   1  -2   43.71    1.87
  -7   1   2   43.88    1.93
  -7   1   2   44.23    1.91
  -5  -1   2   80.57    3.28
   5  -1  -2   78.72    3.23
   5  -1  -2   77.39    3.26
  -5  -1   2   81.42    3.24
   5   1  -2   81.01    3.23
  -5   1   2   76.83    3.27
  -5   1   2   74.07    3.27
   3  -1  -2    1.16    0.09
  -3  -1   2    0.99    0.12
   3  -1  -2    0.98    0.12
  -3  -1   2    1.00    0.10
  -3  -1   2    1.02    0.14
  -3   1   2    0.76    0.12
   3   1  -2    0.71    0.15
  -3   1   2    0.72    0.15
  -1  -1   2    3.25    0.17
   1  -1  -2    3.25    0.16
  -1  -1   2    3.37    0.19
   1  -1  -2    3.08    0.18
  -1   1   2    3.07    0.21
  -1   1   2    3.22    0.17
   1   1  -2    2.87    0.18
   1   1  -2    3.08    0.17
   1  -1   2    0.73    0.08
   1  -1   2    0.59    0.08
  -1   1  -2    0.68    0.08
   1   1   2    0.69    0.08
   1   1   2    0.66    0.06
   1   1   2    0.56    0.07
   1   1   2    0.70    0.09
   3  -1   2    4.43    0.30
  -3  -1  -2    5.06    0.29
   3  -1   2    5.48    0.29
  -3  -1  -2    5.22    0.23
  -3   1  -2    5.20    0.28
   3   1   2    5.10    0.29
  -3   1  -2    5.46    0.30
  -5  -1  -2   40.66    1.77
   5  -1   2   46.62    1.86
   5  -1   2   40.54    1.84
  -5  -1  -2   44.94    1.86
   5   1   2   38.95    1.86
   5   1   2   45.67    1.85
  -5   1  -2   43.64    1.85
  -5   1  -2   46.84    1.82
   7  -1   2   48.04    2.16
  -7  -1  -2   50.96    2.19
   7  -1   2   47.37    2.18
  -7  -1  -2   51.92    2.08
   7   1   2   50.79    2.17
  -7   1  -2   50.93    2.12
   7   1   2   52.35    2.19
  -7   1  -2   50.44    2.18
  -9  -1  -2   16.54    0.89
  -9  -1  -2   17.57    0.76
   9  -1   2   17.34    0.88
   9  -1   2   16.18    0.89
  -9   1  -2   17.43    0.91
   9   1   2   18.25    0.89
   9   1   2   14.67    0.86
  -9   1  -2   17.50    0.81
  11  -1   2   21.58    1.02
  11  -1   2   20.06    1.02
 -11  -1  -2   20.18    1.07
 -11   1  -2   19.25    0.93
  11   1   2   22.02    1.03
  11   1   2   16.77    1.00
 -11   1  -2   18.96    1.05
  13  -1   2   21.80    1.08
  13  -1   2   19.84    1.03
 -13  -1  -2   19.69    1.09
  13   1   2   19.70    1.05
  13   1   2   17.71    1.06
 -13   1  -2   20.11    1.10
 -15  -1  -2    5.40    0.60
  15  -1   2    7.78    0.57
  15  -1   2    7.70    0.65
  15   1   2    5.73    0.62
 -15   1  -2    6.03    0.63
  15   1   2    7.36    0.60
  17  -1   2    1.29    0.39
 -17  -1  -2    1.41    0.45
  17  -1   2    1.57    0.35
  17   1   2    1.62    0.43
 -17   1  -2    1.36    0.42
  17   1   2    1.28    0.35
  19  -1   2    0.84    0.39
 -19  -1  -2   -0.35    0.36
  19   1   2    0.47    0.42
 -19   1  -2    0.46    0.43
  21  -1   2    0.48    0.45
 -21  -1  -2    0.31    0.43
 -21   1  -2    0.59    0.48
  21   1   2   -0.34    0.43
  22  -2  -2    1.27    0.47
 -22  -2   2    1.73    0.58
  22   2  -2    1.25    0.53
 -22   2   2    0.81    0.47
 -20  -2   2    6.09    0.72
  20  -2  -2    4.67    0.62
 -20   2   2    4.44    0.64
  20   2  -2    6.33    0.71
  18  -2  -2    0.85    0.36
 -18  -2   2    1.14    0.41
  18   2  -2    1.04    0.41
 -18   2   2    1.01    0.41
  16  -2  -2   18.27    1.06
 -16  -2   2   18.71    1.12
  16   2  -2   18.93    1.11
 -16   2   2   18.15    1.10
 -14  -2   2   47.09    2.12
  14  -2  -2   44.72    2.05
 -14   2   2   41.44    1.94
  14   2  -2   41.60    1.97
 -14   2   2   43.97    2.07
  14   2  -2   45.00    2.09
  12  -2  -2    2.97    0.30
  12  -2  -2    3.68    0.42
 -12  -2   2    2.31    0.41
  12   2  -2    2.40    0.38
  12   2  -2    2.23    0.31
 -12   2   2    2.20    0.30
 -12   2   2    2.33    0.38
  10  -2  -2  169.86    6.69
  10  -2  -2  162.01    6.76
 -10  -2   2  163.16    6.78
 -10   2   2  162.11    6.76
  10   2  -2  152.58    6.69
  10   2  -2  159.38    6.77
 -10   2   2  169.94    6.72
  -8  -2   2   48.11    2.11
   8  -2  -2   51.73    2.18
  -8  -2   2   51.27    2.22
   8  -2  -2   50.50    2.13
  -8   2   2   52.03    2.20
   8   2  -2   46.47    2.20
  -8   2   2   51.97    2.18
   8   2  -2   49.87    2.14
   6  -2  -2   71.67    3.01
   6  -2  -2   74.87    2.96
  -6  -2   2   69.72    3.04
   6   2  -2   64.63    3.03
  -6   2   2   72.74    3.03
  -6   2   2   72.82    3.04
   6   2  -2   77.48    2.99
  -4  -2   2  116.31    4.72
   4  -2  -2  114.04    4.70
  -4  -2   2  116.16    4.76
  -4   2   2  116.58    4.75
  -4   2   2  111.44    4.78
   4   2  -2  121.70    4.72
  -2  -2   2   52.33    2.09
  -2  -2   2   49.59    2.10
   2  -2  -2   48.88    2.10
   2  -2  -2   52.71    2.08
  -2   2   2   51.00    2.09
  -2   2   2   46.85    2.13
   2   2  -2   53.82    2.11
   2   2  -2   50.65    2.09
   0  -2   2  378.95   15.37
   0  -2  -2  369.27   15.36
   0  -2   2  381.12   15.37
   0   2   2  394.00   15.36
   0   2  -2  389.16   15.34
   0   2   2  356.98   15.38
   0   2   2  390.16   15.40
   2  -2   2   69.84    2.88
   2  -2   2   71.36    2.85
  -2  -2  -2   69.52    2.88
  -2   2  -2   68.32    2.89
   2   2   2   70.74    2.89
   2   2   2   71.95    2.90
   2   2   2   72.46    2.86
  -2   2  -2   68.22    2.87
   4  -2   2   71.61    2.91
   4  -2   2   70.99    2.91
  -4  -2  -2   71.99    2.93
   4   2   2   69.35    2.95
  -4   2  -2   68.97    2.92
   4   2   2   70.60    2.93
  -4   2  -2   71.49    2.93
   6  -2   2   25.08    1.14
   6  -2   2   25.69    1.11
  -6  -2  -2   24.78    1.15
   6   2   2   27.10    1.14
  -6   2  -2   25.32    1.13
  -6   2  -2   25.45    1.11
   6   2   2   21.79    1.14
   8  -2   2   54.19    2.29
  -8  -2  -2   55.19    2.32
   8  -2   2   52.33    2.27
  -8   2  -2   52.71    2.24
  -8   2  -2   51.07    2.29
   8   2   2   55.04    2.30
   8   2   2   48.73    2.29
 -10  -2  -2   45.92    2.06
 -10  -2  -2   43.70    1.87
  10  -2   2   48.68    2.03
  10  -2   2   41.05    2.02
  10   2   2   42.63    2.03
 -10   2  -2   47.64    1.98
  10   2   2   47.83    2.05
 -10   2  -2   46.68    2.05
  12  -2   2    8.04    0.58
  12  -2   2    8.15    0.58
 -12  -2  -2    6.95    0.61
  12   2   2    6.12    0.57
  12   2   2    7.73    0.59
 -12   2  -2    8.29    0.61
 -12   2  -2    7.79    0.51
  14  -2   2   60.28    2.62
  14  -2   2   60.88    2.64
 -14  -2  -2   59.23    2.70
 -14   2  -2   59.99    2.69
  14   2   2   52.77    2.65
  14   2   2   61.04    2.65
  16  -2   2   10.32    0.72
  16  -2   2    9.58    0.68
 -16  -2  -2    8.25    0.77
  16   2   2   10.66    0.74
 -16   2  -2    9.27    0.79
  16   2   2   10.52    0.80
 -18  -2  -2    3.48    0.53
  18  -2   2    3.81    0.52
 -18   2  -2    3.47    0.54
  18   2   2    4.26    0.60
  20  -2   2    2.92    0.52
 -20  -2  -2    3.03    0.55
  20   2   2    3.58    0.60
 -20   2  -2    3.38    0.57
  22  -2   2    3.30    0.58
 -22  -2  -2    4.23    0.70
  22   2   2    3.65    0.65
 -22   2  -2    4.26    0.70
  21  -3  -2    0.18    0.41
 -21  -3   2    0.05    0.45
  21   3  -2   -0.04    0.43
 -21   3   2   -0.06    0.41
  19  -3  -2    5.11    0.61
 -19  -3   2    4.41    0.66
  19   3  -2    5.39    0.68
 -19   3   2    5.64    0.67
  17  -3  -2   27.93    1.48
 -17  -3   2   27.95    1.54
  17   3  -2   28.95    1.56
 -17   3   2   29.75    1.54
 -15  -3   2   53.69    2.54
  15  -3  -2   51.10    2.47
  15   3  -2   57.20    2.57
 -15   3   2   55.53    2.53
 -13  -3   2   34.39    1.73
  13  -3  -2   37.03    1.61
  13  -3  -2   35.22    1.71
 -13   3   2   34.66    1.72
 -13   3   2   36.78    1.65
  13   3  -2   35.13    1.75
  13   3  -2   34.47    1.65
 -11  -3   2   22.80    1.18
  11  -3  -2   24.07    1.17
  11  -3  -2   22.02    1.08
  11   3  -2   21.99    1.10
  11   3  -2   19.90    1.15
 -11   3   2   24.12    1.12
 -11   3   2   23.96    1.18
   9  -3  -2   46.02    2.01
  -9  -3   2   43.84    2.05
   9  -3  -2   47.69    1.95
   9   3  -2   41.42    2.05
   9   3  -2   44.44    1.99
  -9   3   2   50.16    2.04
  -9   3   2   45.75    2.04
   9   3  -2   45.94    1.93
   7  -3  -2   61.36    2.62
   7  -3  -2   60.25    2.56
  -7  -3   2   61.29    2.66
  -7   3   2   56.91    2.63
  -7   3   2   63.47    2.66
   7   3  -2   63.45    2.67
   7   3  -2   66.81    2.57
  -5  -3   2    8.14    0.44
   5  -3  -2    7.01    0.35
   5  -3  -2    6.90    0.39
  -5  -3   2    6.96    0.39
   5   3  -2    7.12    0.36
  -5   3   2    7.43    0.41
  -5   3   2    6.62    0.46
   5   3  -2    7.99    0.44
   3  -3  -2    0.14    0.09
   3  -3  -2   -0.17    0.09
  -3  -3   2   -0.20    0.10
  -3  -3   2    0.00    0.11
   3   3  -2    0.14    0.10
  -3   3   2    0.21    0.10
   3   3  -2    0.07    0.11
  -3   3   2   -0.12    0.14
  -1  -3   2    1.07    0.14
   1  -3  -2    0.83    0.12
  -1  -3   2    0.94    0.11
   1   3  -2    0.70    0.11
  -1   3   2    0.82    0.08
  -1   3   2    1.25    0.14
  -1   3   2    0.89    0.18
   1   3  -2    1.10    0.13
  -1  -3  -2    2.52    0.20
   1  -3   2    2.56    0.19
   1  -3   2    2.81    0.19
  -1  -3  -2    2.53    0.16
   1   3   2    2.67    0.21
  -1   3  -2    2.46    0.16
   1   3   2    2.47    0.21
  -1   3  -2    2.49    0.21
   3  -3   2   21.46    0.94
  -3  -3  -2   22.27    0.94
   3  -3   2   21.36    0.91
   3   3   2   21.53    0.96
   3   3   2   21.04    0.91
  -3   3  -2   21.12    0.96
  -3   3  -2   21.19    0.92
   5  -3   2   67.95    2.78
   5  -3   2   65.29    2.79
  -5  -3  -2   68.73    2.83
  -5   3  -2   66.23    2.80
  -5   3  -2   67.27    2.82
   5   3   2   68.67    2.82
  -7  -3  -2  121.59    4.83
   7  -3   2  118.21    4.79
   7  -3   2  115.31    4.76
  -7   3  -2  118.04    4.79
   7   3   2  118.78    4.80
   7   3   2  103.18    4.80
  -7   3  -2  115.11    4.79
   9  -3   2  105.24    4.46
  -9  -3  -2  107.52    4.50
   9  -3   2  109.43    4.43
   9   3   2   96.18    4.47
  -9   3  -2  110.12    4.44
   9   3   2  110.08    4.49
  -9   3  -2  107.38    4.48
  11  -3   2   46.84    2.00
  11  -3   2   43.38    1.99
 -11  -3  -2   44.71    2.05
 -11   3  -2   44.26    2.02
  11   3   2   45.42    2.03
  11   3   2   40.98    2.01
 -11   3  -2   44.72    1.97
  13  -3   2   21.50    1.15
 -13  -3  -2   24.15    1.23
  13  -3   2   23.86    1.16
  13   3   2   24.15    1.21
  13   3   2   20.18    1.19
 -13   3  -2   22.65    1.22
 -13   3  -2   22.21    1.12
  15  -3   2   13.51    0.82
  15  -3   2   11.13    0.77
 -15  -3  -2   12.22    0.84
  15   3   2   13.82    0.84
 -15   3  -2   11.90    0.83
  15   3   2   10.98    0.82
  17  -3   2   11.57    0.79
 -17  -3  -2    8.61    0.80
  17  -3   2   10.31    0.71
 -17   3  -2   10.43    0.86
  17   3   2   10.74    0.78
  17   3   2    9.42    0.84
  19  -3   2    2.64    0.47
 -19  -3  -2    1.21    0.45
  19   3   2    2.31    0.54
 -19   3  -2    1.56    0.45
 -21  -3  -2    3.25    0.59
  21  -3   2    2.15    0.52
  21   3   2    2.87    0.60
 -21   3  -2    2.69    0.59
  22  -4  -2    5.46    0.67
 -22   4   2    5.02    0.71
  22   4  -2    4.94    0.74
  20  -4  -2   32.87    1.72
 -20  -4   2   32.33    1.81
 -20   4   2   33.33    1.79
  20   4  -2   33.85    1.82
  18  -4  -2   21.76    1.25
 -18  -4   2   20.98    1.31
 -18   4   2   23.31    1.33
  18   4  -2   24.00    1.38
  16  -4  -2    1.36    0.40
 -16  -4   2    1.42    0.42
  16   4  -2    1.54    0.45
 -16   4   2    1.49    0.41
  14  -4  -2   17.84    1.10
 -14  -4   2   20.85    1.16
  14   4  -2   18.89    1.07
 -14   4   2   22.02    1.16
 -14   4   2   21.45    1.07
  14   4  -2   20.26    1.16
  12  -4  -2    1.90    0.34
  12  -4  -2    2.05    0.28
 -12  -4   2    1.87    0.37
 -12   4   2    2.27    0.34
  12   4  -2    1.27    0.29
 -12   4   2    1.83    0.35
  12   4  -2    1.62    0.37
 -10  -4   2   32.70    1.55
  10  -4  -2   32.69    1.40
  10  -4  -2   31.69    1.48
  10   4  -2   32.21    1.39
 -10   4   2   34.30    1.52
 -10   4   2   32.94    1.52
  10   4  -2   28.59    1.53
   8  -4  -2    7.34    0.48
  -8  -4   2    6.86    0.51
  -8  -4   2    7.58    0.48
   8  -4  -2    7.70    0.41
   8   4  -2    8.33    0.54
   8   4  -2    8.38    0.42
  -8   4   2    8.18    0.52
  -8   4   2    7.87    0.55
  -6  -4   2  206.65    8.48
   6  -4  -2  206.89    8.41
   6  -4  -2  201.85    8.45
  -6  -4   2  204.05    8.45
   6   4  -2  215.86    8.50
  -6   4   2  205.84    8.51
   6   4  -2  217.04    8.42
  -6   4   2  201.49    8.46
  -4  -4   2  309.39   12.91
   4  -4  -2  321.57   12.89
   4  -4  -2  315.47   12.92
  -4  -4   2  323.18   12.92
   4   4  -2  314.95   12.93
  -4   4   2  321.60   12.90
  -4   4   2  320.44   12.98
   4   4  -2  325.35   12.90
  -2  -4   2  114.47    4.71
  -2  -4   2  115.54    4.69
   2  -4  -2  118.08    4.70
   2   4  -2  112.52    4.70
   2   4  -2  114.44    4.70
  -2   4   2  118.54    4.72
  -2   4   2  114.78    4.66
  -2   4   2  112.62    4.76
   0  -4  -2   13.17    0.61
   0  -4   2   13.22    0.58
   0  -4   2   12.95    0.62
   0   4  -2   12.65    0.59
   0   4   2   13.07    0.65
   0   4  -2   13.23    0.63
   0   4   2   13.14    0.62
  -2  -4  -2    0.78    0.11
   2  -4   2    0.53    0.12
  -2  -4  -2    0.87    0.14
   2  -4   2    0.65    0.11
  -2   4  -2    0.98    0.11
  -2   4  -2    0.62    0.14
   2   4   2    0.81    0.15
   2   4   2    0.42    0.12
   4  -4   2  425.37   17.08
   4  -4   2  416.02   17.07
  -4  -4  -2  426.92   17.04
   4   4   2  418.32   17.00
   4   4   2  423.31   17.05
  -4   4  -2  416.22   17.06
   4   4   2  423.44   17.06
  -6  -4  -2  111.36    4.60
   6  -4   2  106.65    4.54
   6  -4   2  109.69    4.53
  -6   4  -2  109.87    4.56
   6   4   2  113.76    4.61
  -6   4  -2  110.07    4.58
   6   4   2  113.08    4.59
   8  -4   2   35.34    1.55
  -8  -4  -2   36.44    1.64
   8  -4   2   35.46    1.57
   8   4   2   36.85    1.62
   8   4   2   33.57    1.63
  -8   4  -2   34.41    1.59
  -8   4  -2   36.95    1.60
 -10  -4  -2   67.07    2.85
  10  -4   2   62.40    2.75
  10  -4   2   65.70    2.81
 -10   4  -2   67.61    2.80
  10   4   2   66.06    2.84
  10   4   2   59.45    2.83
 -10   4  -2   65.64    2.82
  12  -4   2    0.42    0.24
  12  -4   2    0.73    0.26
 -12  -4  -2    0.95    0.33
 -12   4  -2    0.34    0.29
  12   4   2    0.56    0.29
  12   4   2    0.74    0.29
 -12   4  -2    1.26    0.29
  14  -4   2    7.92    0.67
 -14  -4  -2   10.17    0.76
  14  -4   2    9.72    0.65
  14   4   2    8.07    0.73
 -14   4  -2    8.81    0.69
  14   4   2   11.17    0.72
 -16  -4  -2    2.85    0.49
  16  -4   2    3.44    0.45
  16  -4   2    3.80    0.46
  16   4   2    2.81    0.49
 -16   4  -2    3.46    0.51
  16   4   2    2.88    0.45
  18  -4   2   42.08    1.94
 -18  -4  -2   39.27    1.98
  18   4   2   40.27    1.95
 -18   4  -2   37.96    1.96
  18   4   2   36.53    2.01
 -20  -4  -2   27.51    1.56
  20  -4   2   27.48    1.48
 -20   4  -2   27.30    1.56
  20   4   2   27.59    1.59
  22   4   2    3.11    0.67
 -22   4  -2    3.23    0.61
 -21  -5   2    5.09    0.70
  21  -5  -2    3.90    0.60
 -21   5   2    3.97    0.65
  21   5  -2    5.54    0.75
 -19  -5   2    0.23    0.43
  19  -5  -2    0.16    0.37
  19   5  -2   -0.09    0.45
 -19   5   2   -0.08    0.36
 -17  -5   2    7.95    0.78
  17  -5  -2    8.37    0.75
  17   5  -2    8.53    0.82
 -17   5   2   10.21    0.82
 -15  -5   2    1.11    0.39
  15  -5  -2    1.58    0.41
 -15  -5   2    1.83    0.36
 -15   5   2    1.67    0.35
  15   5  -2    1.50    0.42
 -15   5   2    1.16    0.38
  13  -5  -2    8.03    0.57
 -13  -5   2    9.46    0.64
  13  -5  -2    8.53    0.68
 -13  -5   2    8.24    0.70
 -13   5   2    9.11    0.65
  13   5  -2    7.91    0.71
 -13   5   2   10.39    0.68
  11  -5  -2    4.28    0.41
 -11  -5   2    3.92    0.47
 -11  -5   2    4.28    0.41
  11  -5  -2    4.21    0.34
 -11   5   2    4.00    0.44
  11   5  -2    4.56    0.48
 -11   5   2    3.62    0.41
   9  -5  -2   27.40    1.24
   9  -5  -2   27.28    1.30
  -9  -5   2   27.85    1.37
  -9  -5   2   28.77    1.32
   9   5  -2   28.62    1.38
   9   5  -2   29.58    1.24
  -9   5   2   26.58    1.33
  -9   5   2   30.92    1.39
  -7  -5   2   32.84    1.51
   7  -5  -2   34.25    1.46
  -7  -5   2   33.64    1.55
   7  -5  -2   34.45    1.51
   7   5  -2   34.52    1.56
  -7   5   2   33.30    1.51
  -7   5   2   35.12    1.58
   7   5  -2   34.72    1.46
  -5  -5   2   -0.02    0.12
  -5  -5   2    0.09    0.12
   5  -5  -2   -0.07    0.09
   5  -5  -2   -0.05    0.10
   5   5  -2    0.23    0.14
   5   5  -2    0.00    0.10
  -5   5   2   -0.05    0.10
  -5   5   2    0.00    0.17
   3  -5  -2   46.87    1.94
  -3  -5   2   45.20    1.94
  -3  -5   2   46.80    1.96
   3  -5  -2   46.34    1.96
  -3   5   2   46.60    2.03
   3   5  -2   45.06    1.96
   3   5  -2   45.77    1.95
  -3   5   2   46.56    1.90
   1  -5  -2  120.17    5.02
  -1  -5   2  126.32    4.99
  -1  -5   2  122.53    5.03
  -1   5   2  121.82    5.03
  -1   5   2  127.21    4.95
  -1   5   2  120.01    5.07
   1   5  -2  116.39    5.03
   1   5  -2  124.76    5.01
  -1  -5  -2   19.03    0.79
   1  -5   2   18.68    0.80
   1  -5   2   18.02    0.84
  -1  -5  -2   17.76    0.84
  -1   5  -2   18.50    0.82
   1   5   2   18.29    0.85
  -1   5  -2   18.73    0.87
   1   5   2   18.33    0.86
  -3  -5  -2   44.63    1.81
   3  -5   2   42.11    1.78
  -3  -5  -2   41.24    1.82
   3  -5   2   40.58    1.80
   3   5   2   44.08    1.84
   3   5   2   43.18    1.80
  -3   5  -2   42.24    1.85
  -3   5  -2   42.60    1.77
   5  -5   2    3.15    0.26
   5  -5   2    3.36    0.24
  -5  -5  -2    3.32    0.30
   5   5   2    2.78    0.29
   5   5   2    3.33    0.29
  -5   5  -2    3.19    0.25
  -5   5  -2    3.16    0.31
   5   5   2    3.12    0.22
   7  -5   2   37.54    1.65
  -7  -5  -2   39.18    1.74
   7  -5   2   37.29    1.66
   7   5   2   39.22    1.75
   7   5   2   38.47    1.72
  -7   5  -2   39.13    1.69
  -7   5  -2   39.16    1.72
   9  -5   2    4.37    0.35
  -9  -5  -2    4.20    0.43
   9  -5   2    4.99    0.38
  -9   5  -2    4.47    0.42
   9   5   2    4.63    0.45
  -9   5  -2    4.76    0.41
   9   5   2    5.03    0.44
 -11  -5  -2   20.50    1.12
  11  -5   2   19.01    1.06
  11  -5   2   21.72    1.02
 -11   5  -2   22.00    1.10
  11   5   2   21.97    1.12
  11   5   2   19.37    1.10
 -11   5  -2   21.57    1.08
  13  -5   2    9.42    0.63
  13  -5   2    9.38    0.67
 -13  -5  -2    8.37    0.71
 -13   5  -2    9.49    0.68
  13   5   2    8.94    0.71
 -13   5  -2    8.64    0.64
  13   5   2    9.17    0.70
 -15  -5  -2    3.98    0.54
  15  -5   2    3.53    0.44
  15  -5   2    2.92    0.44
  15   5   2    3.31    0.48
 -15   5  -2    3.22    0.50
  15   5   2    2.49    0.49
  17  -5   2   11.53    0.79
 -17  -5  -2   11.54    0.84
  17   5   2    9.73    0.81
 -17   5  -2   11.00    0.81
  17   5   2    9.69    0.88
  19  -5   2    0.24    0.36
 -19  -5  -2    0.14    0.39
 -19   5  -2    0.06    0.36
  19   5   2    0.10    0.42
 -21  -5  -2    2.99    0.62
  21  -5   2    4.12    0.60
 -21   5  -2    3.58    0.63
  21   5   2    3.71    0.69
  20  -6  -2   24.77    1.39
 -20  -6   2   23.26    1.42
  20   6  -2   21.52    1.44
 -20   6   2   24.16    1.40
 -18  -6   2   12.67    1.02
  18  -6  -2   12.23    0.92
 -18   6   2   12.80    0.93
  18   6  -2   11.60    0.96
  16  -6  -2    0.14    0.33
 -16  -6   2    0.71    0.38
  16   6  -2    0.30    0.37
 -16   6   2   -0.08    0.34
 -14  -6   2    0.70    0.35
 -14  -6   2    1.18    0.32
  14  -6  -2    1.49    0.38
  14   6  -2    1.39    0.39
 -14   6   2    0.69    0.34
 -14   6   2    1.06    0.32
  12  -6  -2    0.46    0.25
 -12  -6   2    0.62    0.27
 -12  -6   2    0.09    0.26
  12  -6  -2    0.45    0.19
 -12   6   2    0.23    0.27
  12   6  -2    0.27    0.28
 -12   6   2    0.30    0.27
  10  -6  -2    0.66    0.17
 -10  -6   2    0.43    0.22
  10  -6  -2    0.68    0.21
 -10  -6   2    0.41    0.25
  10   6  -2    0.57    0.27
 -10   6   2    0.17    0.20
 -10   6   2    0.15    0.26
   8  -6  -2   16.88    0.79
  -8  -6   2   15.69    0.88
   8  -6  -2   16.87    0.83
  -8  -6   2   16.33    0.86
   8   6  -2   17.25    0.79
  -8   6   2   16.55    0.93
   8   6  -2   17.40    0.89
  -8   6   2   15.76    0.84
  -6  -6   2  108.47    4.51
   6  -6  -2  108.08    4.46
   6  -6  -2  108.84    4.49
  -6  -6   2  109.34    4.51
  -6   6   2  110.94    4.59
   6   6  -2  108.48    4.53
   6   6  -2  110.06    4.47
  -6   6   2  104.04    4.47
  -4  -6   2   51.44    2.21
   4  -6  -2   51.24    2.20
  -4  -6   2   51.60    2.18
   4  -6  -2   52.07    2.18
   4   6  -2   51.33    2.19
  -4   6   2   53.92    2.28
  -4   6   2   51.26    2.14
   4   6  -2   50.53    2.20
  -2  -6   2  135.24    5.57
  -2  -6   2  137.44    5.51
   2  -6  -2  133.86    5.55
   2   6  -2  132.03    5.56
   2   6  -2  137.06    5.56
  -2   6   2  135.27    5.47
  -2   6   2  136.72    5.62
  -2   6   2  136.17    5.57
   0  -6  -2   94.60    3.94
   0  -6   2   95.46    3.95
   0  -6   2   97.59    3.88
   0  -6  -2   96.38    3.85
   0   6   2   92.98    3.97
   0   6  -2   93.12    3.96
   0   6   2   95.48    3.95
   0   6  -2   95.95    3.92
   2  -6   2   26.92    1.21
   2  -6   2   28.24    1.16
  -2  -6  -2   26.95    1.22
  -2  -6  -2   27.28    1.17
  -2   6  -2   27.75    1.19
   2   6   2   26.65    1.22
  -2   6  -2   27.20    1.24
   4  -6   2   33.25    1.50
  -4  -6  -2   34.71    1.51
  -4  -6  -2   36.69    1.54
   4  -6   2   34.61    1.48
   4   6   2   34.09    1.49
  -4   6  -2   34.08    1.55
   4   6   2   34.91    1.54
  -6  -6  -2   24.99    1.13
   6  -6   2   23.04    1.05
  -6  -6  -2   25.79    1.14
   6  -6   2   22.34    1.07
  -6   6  -2   23.27    1.07
   6   6   2   23.37    1.02
   6   6   2   23.80    1.12
  -6   6  -2   23.12    1.13
  -8  -6  -2    7.81    0.59
   8  -6   2    8.87    0.49
   8  -6   2    8.84    0.49
   8   6   2    8.58    0.58
   8   6   2    8.97    0.59
  -8   6  -2    8.15    0.52
  -8   6  -2    8.19    0.56
  10  -6   2   17.95    0.87
  10  -6   2   17.74    0.89
 -10  -6  -2   16.60    0.97
  10   6   2   17.90    0.96
 -10   6  -2   18.29    0.94
  10   6   2   16.19    0.97
 -10   6  -2   18.34    0.95
 -12  -6  -2   22.56    1.19
  12  -6   2   22.69    1.06
  12  -6   2   20.52    1.12
  12   6   2   21.04    1.19
 -12   6  -2   21.22    1.14
  12   6   2   21.60    1.18
 -12   6  -2   21.98    1.15
 -14  -6  -2   -0.10    0.32
  14  -6   2   -0.21    0.26
  14  -6   2   -0.10    0.24
 -14   6  -2   -0.49    0.28
  14   6   2   -0.04    0.29
 -14   6  -2    0.05    0.28
  14   6   2   -0.36    0.28
 -16  -6  -2    0.31    0.38
  16  -6   2    0.48    0.31
  16  -6   2    0.96    0.36
  16   6   2    0.56    0.41
  16   6   2    0.68    0.40
 -16   6  -2    0.74    0.38
 -18  -6  -2   23.27    1.39
  18  -6   2   24.11    1.29
 -18   6  -2   26.03    1.38
  18   6   2   25.67    1.40
  18   6   2   20.37    1.41
  20  -6   2   24.51    1.35
 -20  -6  -2   21.63    1.39
 -20   6  -2   25.10    1.40
  20   6   2   22.95    1.46
  21  -7  -2   11.39    0.93
 -21  -7   2   11.77    1.01
 -21   7   2   10.02    0.93
  21   7  -2   11.15    1.09
 -19  -7   2    1.18    0.47
  19  -7  -2    1.20    0.47
 -19   7   2    0.61    0.44
  19   7  -2    1.50    0.52
  17  -7  -2    0.12    0.39
 -17  -7   2   -0.38    0.37
  17   7  -2   -0.38    0.40
 -17   7   2    0.11    0.34
  15  -7  -2   11.78    0.84
 -15  -7   2   13.92    0.93
 -15  -7   2   13.09    0.85
 -15   7   2   13.81    0.87
  15   7  -2    9.54    0.91
 -15   7   2   12.15    0.84
  13  -7  -2   73.50    3.30
 -13  -7   2   79.36    3.35
 -13  -7   2   75.06    3.38
  13   7  -2   72.21    3.42
 -13   7   2   78.95    3.34
 -13   7   2   78.94    3.38
  11  -7  -2  142.03    5.70
  11  -7  -2  138.44    5.77
 -11  -7   2  135.65    5.80
 -11  -7   2  136.74    5.84
  11   7  -2  138.41    5.87
 -11   7   2  135.59    5.78
 -11   7   2  141.68    5.86
   9  -7  -2   12.10    0.65
   9  -7  -2   10.44    0.59
  -9  -7   2   10.35    0.67
  -9  -7   2   10.46    0.69
   9   7  -2   11.33    0.58
  -9   7   2   10.63    0.74
   9   7  -2   11.62    0.71
  -9   7   2   10.96    0.64
   7  -7  -2   20.25    0.90
  -7  -7   2   18.75    0.94
  -7  -7   2   20.04    0.97
   7  -7  -2   18.53    0.92
  -7   7   2   18.48    1.02
  -7   7   2   18.76    0.90
   7   7  -2   18.69    0.90
   7   7  -2   18.92    0.96
  -5  -7   2    3.58    0.33
   5  -7  -2    2.87    0.27
  -5  -7   2    2.78    0.27
   5  -7  -2    3.55    0.31
  -5   7   2    3.51    0.39
   5   7  -2    3.19    0.29
   5   7  -2    2.79    0.30
  -5   7   2    3.26    0.25
  -3  -7   2  198.00    8.10
   3  -7  -2  198.75    8.14
  -3  -7   2  192.79    8.16
  -3   7   2  202.27    8.22
   3   7  -2  199.91    8.15
   3   7  -2  197.35    8.15
  -3   7   2  202.78    8.05
  -3   7   2  203.24    8.16
  -1  -7   2   50.63    2.02
   1  -7  -2   48.83    2.09
  -1  -7   2   49.20    2.10
  -1   7   2   48.78    2.14
  -1   7   2   48.95    2.09
   1   7  -2   45.85    2.10
   1   7  -2   48.01    2.07
  -1  -7  -2  155.79    6.46
   1  -7   2  160.02    6.55
  -1  -7  -2  157.34    6.55
   1  -7   2  167.86    6.47
   1   7   2  157.73    6.56
  -1   7  -2  156.65    6.57
  -1   7  -2  159.67    6.52
   1   7   2  161.70    6.58
  -3  -7  -2  249.80   10.37
  -3  -7  -2  250.55   10.33
   3  -7   2  251.15   10.36
   3   7   2  261.39   10.39
  -3   7  -2  265.96   10.34
  -3   7  -2  250.90   10.29
  -3   7  -2  254.32   10.41
   3   7   2  252.57   10.37
  -5  -7  -2    8.03    0.51
   5  -7   2    9.09    0.47
   5  -7   2    8.23    0.49
  -5  -7  -2    7.75    0.52
  -5   7  -2    9.03    0.46
   5   7   2    7.74    0.51
   5   7   2    8.63    0.47
  -5   7  -2    8.45    0.55
   7  -7   2    4.97    0.36
  -7  -7  -2    6.40    0.48
   7  -7   2    4.50    0.38
  -7  -7  -2    5.50    0.45
  -7   7  -2    5.04    0.39
   7   7   2    5.28    0.45
   7   7   2    5.31    0.32
  -7   7  -2    4.58    0.44
   9  -7   2   41.18    1.84
   9  -7   2   41.99    1.84
  -9  -7  -2   43.93    1.94
  -9  -7  -2   40.82    1.93
  -9   7  -2   40.87    1.88
  -9   7  -2   43.60    1.95
   9   7   2   42.95    1.94
  11  -7   2  159.32    6.90
 -11  -7  -2  173.80    7.01
  11  -7   2  167.27    6.90
 -11   7  -2  170.38    6.97
  11   7   2  166.78    7.02
 -11   7  -2  168.32    7.00
  13  -7   2   90.08    3.72
  13  -7   2   85.34    3.77
 -13  -7  -2   87.71    3.83
 -13   7  -2   89.68    3.82
  13   7   2   82.08    3.85
 -13   7  -2   88.37    3.79
  13   7   2   88.41    3.87
  15  -7   2   -0.06    0.27
  15  -7   2    0.34    0.33
 -15  -7  -2    0.08    0.31
 -15   7  -2    0.15    0.32
  15   7   2   -0.10    0.34
  15   7   2   -0.73    0.31
 -15   7  -2    0.62    0.34
  17  -7   2    4.19    0.53
 -17  -7  -2    4.06    0.60
 -17   7  -2    3.22    0.52
  17   7   2    3.80    0.60
  19  -7   2    1.01    0.39
 -19  -7  -2    0.41    0.40
 -19   7  -2   -0.07    0.38
  19   7   2   -0.26    0.42
 -21  -7  -2    2.84    0.60
 -21   7  -2    3.44    0.58
  21   7   2    2.56    0.67
  20  -8  -2    0.67    0.44
 -20  -8   2    0.91    0.50
  20   8  -2    0.45    0.55
  18  -8  -2    0.21    0.43
 -18  -8   2    0.74    0.44
  18   8  -2    0.18    0.45
 -18   8   2   -0.45    0.38
 -16  -8   2    4.69    0.62
  16  -8  -2    4.45    0.59
 -16   8   2    4.93    0.61
 -16   8   2    6.01    0.62
  16   8  -2    4.49    0.65
 -14  -8   2    8.11    0.70
 -14  -8   2    8.69    0.76
  14  -8  -2    8.54    0.64
 -14   8   2    8.26    0.74
  14   8  -2    7.66    0.78
 -14   8   2    8.59    0.69
  12  -8  -2    0.11    0.23
 -12  -8   2    0.19    0.27
  12  -8  -2    0.20    0.19
 -12  -8   2    0.35    0.32
  12   8  -2    0.08    0.29
 -12   8   2    0.00    0.30
 -12   8   2    0.26    0.27
  10  -8  -2   12.16    0.70
 -10  -8   2   12.33    0.75
 -10  -8   2   12.44    0.77
  10  -8  -2   12.26    0.65
  10   8  -2   11.60    0.77
 -10   8   2   11.30    0.70
 -10   8   2   13.05    0.84
  -8  -8   2    1.80    0.29
   8  -8  -2    2.39    0.26
  -8  -8   2    1.73    0.29
   8  -8  -2    1.92    0.27
  -8   8   2    2.03    0.26
   8   8  -2    2.23    0.26
  -8   8   2    1.88    0.36
   8   8  -2    1.69    0.30
  -6  -8   2    0.22    0.19
  -6  -8   2    0.63    0.19
   6  -8  -2    0.32    0.17
   6  -8  -2    0.38    0.16
   6   8  -2    0.45    0.18
  -6   8   2    0.49    0.15
   6   8  -2    0.57    0.21
  -6   8   2    0.10    0.23
   4  -8  -2    0.66    0.17
   4  -8  -2    0.32    0.16
  -4  -8   2    0.68    0.20
  -4  -8   2    0.51    0.15
  -4   8   2    0.25    0.22
  -4   8   2    0.55    0.10
   4   8  -2    0.44    0.18
   4   8  -2    0.60    0.19
   2  -8  -2   11.57    0.64
  -2  -8   2   12.20    0.57
  -2  -8   2   11.73    0.65
   2   8  -2   12.27    0.67
  -2   8   2   12.33    0.71
  -2   8   2   11.28    0.63
   2   8  -2   12.01    0.63
   0  -8  -2   32.26    1.43
   0  -8   2   32.25    1.34
   0  -8   2   32.25    1.44
   0   8   2   31.24    1.47
   0   8   2   31.41    1.44
   0   8  -2   31.72    1.45
   0   8  -2   30.93    1.41
  -2  -8  -2   13.12    0.71
   2  -8   2   12.86    0.69
  -2  -8  -2   14.25    0.62
  -2   8  -2   13.74    0.67
  -2   8  -2   12.23    0.73
   2   8   2   13.42    0.72
   2   8   2   13.16    0.71
  -4  -8  -2    4.61    0.39
   4  -8   2    4.19    0.36
   4  -8   2    3.79    0.31
  -4  -8  -2    4.03    0.32
   4   8   2    4.07    0.35
  -4   8  -2    3.73    0.39
  -4   8  -2    4.06    0.27
   4   8   2    4.06    0.37
  -6  -8  -2   10.77    0.69
  -6  -8  -2   11.33    0.65
   6  -8   2   11.50    0.59
   6   8   2   11.55    0.66
  -6   8  -2   12.13    0.60
   6   8   2   11.06    0.59
  -6   8  -2   10.73    0.69
  -8  -8  -2    0.62    0.26
   8  -8   2    0.91    0.19
  -8  -8  -2    0.45    0.25
   8  -8   2    0.48    0.19
  -8   8  -2    0.53    0.21
  -8   8  -2    0.49    0.26
   8   8   2    0.59    0.26
 -10  -8  -2    8.52    0.63
 -10  -8  -2    8.27    0.60
  10  -8   2    8.01    0.53
  10  -8   2    7.18    0.51
  10   8   2    8.47    0.64
 -10   8  -2    7.88    0.56
 -10   8  -2    7.83    0.60
 -12  -8  -2    1.57    0.37
 -12  -8  -2    0.78    0.37
  12  -8   2    1.62    0.30
  12  -8   2    1.55    0.28
 -12   8  -2    0.45    0.29
 -12   8  -2    1.36    0.33
  12   8   2    0.86    0.35
 -14  -8  -2    6.52    0.67
 -14  -8  -2    7.05    0.68
  14  -8   2    7.05    0.64
  14  -8   2    6.88    0.56
  14   8   2    7.49    0.73
 -14   8  -2    7.66    0.69
 -14   8  -2    7.03    0.64
  16  -8   2    3.99    0.49
 -16  -8  -2    4.59    0.59
  16  -8   2    3.30    0.51
 -16  -8  -2    3.81    0.55
 -16   8  -2    3.84    0.54
  16   8   2    3.59    0.59
 -18  -8  -2    0.22    0.41
 -18  -8  -2    0.37    0.43
  18  -8   2    0.73    0.37
  18   8   2    0.40    0.43
 -18   8  -2   -0.37    0.32
 -20  -8  -2   -0.71    0.39
  20   8   2   -0.17    0.50
 -20   8  -2   -0.08    0.41
  19  -9  -2    0.07    0.45
 -19  -9   2    0.37    0.46
  19   9  -2    0.07    0.48
  17  -9  -2    3.16    0.54
 -17  -9   2    2.58    0.55
 -17   9   2    3.36    0.54
  17   9  -2    1.96    0.55
 -15  -9   2    9.97    0.85
  15  -9  -2   10.57    0.78
 -15  -9   2   10.37    0.83
 -15   9   2   11.91    0.86
  15   9  -2    9.13    0.90
 -13  -9   2   56.84    2.64
  13  -9  -2   59.62    2.58
 -13  -9   2   57.97    2.67
 -13   9   2   55.92    2.58
 -13   9   2   59.15    2.69
  13   9  -2   58.05    2.72
 -11  -9   2   40.49    1.97
  11  -9  -2   42.73    1.86
 -11  -9   2   42.39    1.97
  11  -9  -2   43.67    1.92
  11   9  -2   41.49    2.01
 -11   9   2   39.52    1.89
 -11   9   2   42.93    2.03
  -9  -9   2    0.28    0.24
   9  -9  -2    0.23    0.19
  -9  -9   2    0.24    0.23
   9  -9  -2    0.19    0.20
  -9   9   2    0.23    0.19
   9   9  -2    0.61    0.28
  -9   9   2    0.43    0.31
  -7  -9   2    1.13    0.23
   7  -9  -2    0.89    0.21
  -7  -9   2    0.75    0.25
   7  -9  -2    0.66    0.21
   7   9  -2    0.47    0.23
   7   9  -2    0.85    0.22
  -7   9   2    1.14    0.31
  -7   9   2    1.02    0.18
  -5  -9   2   35.00    1.51
   5  -9  -2   34.58    1.54
   5  -9  -2   32.11    1.55
  -5  -9   2   34.67    1.59
  -5   9   2   35.50    1.45
   5   9  -2   33.74    1.57
   5   9  -2   35.85    1.57
  -5   9   2   32.84    1.65
  -3  -9   2   11.60    0.67
  -3  -9   2   11.53    0.55
   3  -9  -2   11.65    0.63
   3   9  -2   11.46    0.63
  -3   9   2   10.90    0.70
   3   9  -2   10.63    0.65
  -3   9   2   10.31    0.62
  -1  -9   2    0.67    0.12
  -1  -9   2    0.40    0.19
   1  -9  -2    0.85    0.21
   1   9  -2    0.26    0.19
  -1   9   2    0.23    0.21
   1   9  -2    0.51    0.17
  -1   9   2    0.28    0.17
   1  -9   2   25.05    1.01
   1  -9   2   23.95    1.13
  -1  -9  -2   24.15    0.98
  -1  -9  -2   22.90    1.12
   1   9   2   22.96    1.13
  -1   9  -2   22.01    1.09
   1   9   2   23.29    1.16
  -1   9  -2   23.77    1.16
  -3  -9  -2   92.95    3.71
   3  -9   2   91.19    3.78
  -3  -9  -2   88.50    3.79
  -3   9  -2   88.28    3.83
  -3   9  -2   90.54    3.67
  -3   9  -2   89.90    3.75
   3   9   2   87.44    3.79
   5  -9   2    5.39    0.42
   5  -9   2    5.29    0.38
  -5  -9  -2    5.16    0.45
  -5  -9  -2    5.06    0.39
   5   9   2    4.89    0.44
  -5   9  -2    4.71    0.47
   5   9   2    5.23    0.40
  -5   9  -2    5.26    0.33
  -7  -9  -2    0.76    0.24
  -7  -9  -2    0.56    0.25
   7  -9   2    1.26    0.21
   7  -9   2    0.54    0.21
   7   9   2    0.30    0.24
  -7   9  -2    1.20    0.31
   7   9   2    1.02    0.20
  -7   9  -2    0.83    0.20
  -9  -9  -2    5.18    0.54
   9  -9   2    6.67    0.45
   9  -9   2    6.20    0.46
  -9  -9  -2    7.74    0.56
   9   9   2    6.07    0.55
  -9   9  -2    6.17    0.48
  -9   9  -2    5.85    0.57
 -11  -9  -2   62.93    2.88
  11  -9   2   65.09    2.77
 -11  -9  -2   64.48    2.85
  11  -9   2   62.68    2.76
  11   9   2   63.23    2.89
 -11   9  -2   66.54    2.82
 -11   9  -2   62.78    2.88
 -13  -9  -2   60.23    2.95
 -13  -9  -2   66.94    2.95
  13  -9   2   65.48    2.82
  13  -9   2   63.88    2.84
 -13   9  -2   67.77    2.90
 -13   9  -2   64.46    2.96
  13   9   2   65.83    2.99
  15  -9   2    0.03    0.27
 -15  -9  -2    0.37    0.38
 -15  -9  -2    0.29    0.35
  15  -9   2    0.18    0.33
  15   9   2   -0.37    0.34
 -15   9  -2    0.15    0.36
 -15   9  -2   -0.25    0.31
 -17  -9  -2    7.79    0.75
 -17  -9  -2    7.19    0.73
  17   9   2    5.55    0.76
 -19  -9  -2   -0.25    0.41
  19   9   2    0.10    0.48
 -20 -10   2    3.25    0.67
  20 -10  -2    2.83    0.62
  18 -10  -2    1.72    0.50
 -18 -10   2    2.91    0.57
  18  10  -2    2.11    0.59
 -16 -10   2    7.12    0.75
  16 -10  -2    6.78    0.68
 -16  10   2    7.61    0.75
  16  10  -2    4.83    0.71
  14 -10  -2    8.57    0.67
 -14 -10   2    7.40    0.73
 -14 -10   2    9.35    0.73
 -14  10   2    8.94    0.82
  14  10  -2    8.18    0.81
 -12 -10   2    0.30    0.32
  12 -10  -2    0.15    0.26
  12 -10  -2    0.20    0.22
 -12 -10   2    0.08    0.32
 -12  10   2   -0.12    0.31
  12  10  -2    0.32    0.33
  10 -10  -2   12.46    0.71
 -10 -10   2   12.56    0.83
  10 -10  -2   12.10    0.75
 -10 -10   2   13.49    0.81
 -10  10   2   12.33    0.89
  10  10  -2   13.41    0.84
   8 -10  -2   34.65    1.56
   8 -10  -2   36.57    1.60
  -8 -10   2   32.97    1.63
  -8 -10   2   35.39    1.60
  -8  10   2   34.02    1.71
   8  10  -2   33.77    1.64
   8  10  -2   32.80    1.56
   6 -10  -2   17.75    0.94
   6 -10  -2   18.19    0.97
  -6 -10   2   20.89    1.03
  -6 -10   2   20.44    0.93
   6  10  -2   18.05    0.97
   6  10  -2   18.36    0.98
  -6  10   2   20.30    1.11
  -4 -10   2   28.29    1.42
  -4 -10   2   31.69    1.33
   4 -10  -2   31.39    1.41
   4  10  -2   29.31    1.42
   4  10  -2   29.27    1.41
  -4  10   2   31.65    1.51
   2 -10  -2  185.38    7.65
  -2 -10   2  189.92    7.67
  -2 -10   2  190.56    7.54
  -2  10   2  184.22    7.72
   2  10  -2  182.74    7.67
   2  10  -2  188.57    7.64
  -2  10   2  177.06    7.64
   0 -10   2  158.36    6.12
   0 -10  -2  149.33    6.25
   0 -10   2  148.64    6.25
   0  10  -2  150.36    6.22
   0  10   2  151.40    6.29
   0  10   2  144.30    6.24
   0  10  -2  151.50    6.29
   2 -10   2   33.80    1.53
  -2 -10  -2   32.40    1.53
  -2 -10  -2   33.98    1.39
  -2  10  -2   33.85    1.50
   2  10   2   32.63    1.56
  -2  10  -2   32.70    1.38
  -2  10  -2   31.67    1.57
   2  10   2   33.93    1.54
  -4 -10  -2    0.45    0.22
  -4 -10  -2    0.73    0.18
   4 -10   2    0.23    0.21
  -4  10  -2    0.75    0.27
  -4  10  -2    0.56    0.13
   4  10   2    0.77    0.23
   4  10   2    0.39    0.21
   6 -10   2    0.53    0.19
   6 -10   2    0.86    0.23
  -6 -10  -2    0.50    0.24
  -6 -10  -2    0.96    0.24
   6  10   2   -0.08    0.21
  -6  10  -2    0.80    0.18
  -6  10  -2    0.27    0.25
   6  10   2    0.38    0.21
   8 -10   2   11.73    0.68
  -8 -10  -2   12.09    0.73
   8 -10   2   12.13    0.66
  -8 -10  -2   11.05    0.78
   8  10   2   11.70    0.76
  -8  10  -2   11.75    0.67
  -8  10  -2   12.12    0.79
  10 -10   2    1.09    0.27
 -10 -10  -2    0.99    0.36
  10 -10   2    0.79    0.24
 -10 -10  -2    1.04    0.33
 -10  10  -2    1.73    0.39
  10  10   2    1.25    0.35
 -10  10  -2    1.08    0.29
 -12 -10  -2    6.77    0.69
 -12 -10  -2    7.22    0.67
  12 -10   2    8.56    0.59
  12 -10   2    8.31    0.59
  12  10   2    8.19    0.73
 -12  10  -2    8.35    0.75
 -14 -10  -2   16.03    1.08
  14 -10   2   16.56    0.90
 -14 -10  -2   16.58    1.01
  14 -10   2   15.89    0.95
  14  10   2   15.75    1.07
 -14  10  -2   16.01    1.07
 -16 -10  -2    9.49    0.84
 -16 -10  -2    9.60    0.89
 -16  10  -2   11.19    0.89
  16  10   2    9.36    0.92
 -18 -10  -2    5.52    0.69
 -18 -10  -2    6.55    0.76
  18  10   2    4.97    0.76
 -20 -10  -2    6.75    0.79
  20  10   2    6.87    0.90
 -19 -11   2    5.68    0.73
  19 -11  -2    4.43    0.68
  19  11  -2    3.14    0.69
 -17 -11   2   28.82    1.65
  17 -11  -2   28.96    1.57
  17  11  -2   28.52    1.73
 -17  11   2   31.78    1.68
 -15 -11   2    4.73    0.62
 -15 -11   2    4.17    0.61
  15 -11  -2    4.05    0.50
 -15  11   2    4.72    0.63
  15  11  -2    3.74    0.66
 -13 -11   2    6.66    0.67
  13 -11  -2    5.83    0.54
 -13 -11   2    5.00    0.58
 -13  11   2    4.98    0.64
  13  11  -2    5.36    0.65
  11 -11  -2   -0.04    0.25
 -11 -11   2    0.03    0.31
  11 -11  -2    0.14    0.24
 -11 -11   2    0.16    0.29
  11  11  -2    0.43    0.32
 -11  11   2   -0.30    0.31
  -9 -11   2   42.95    2.00
   9 -11  -2   44.22    1.98
  -9 -11   2   43.89    2.05
   9 -11  -2   44.00    1.95
  -9  11   2   43.83    2.13
   9  11  -2   43.71    2.06
   7 -11  -2   58.75    2.54
  -7 -11   2   58.63    2.59
  -7 -11   2   58.53    2.51
   7 -11  -2   58.68    2.52
  -7  11   2   57.01    2.67
   7  11  -2   56.40    2.58
   7  11  -2   57.17    2.53
   5 -11  -2    0.20    0.22
  -5 -11   2    0.10    0.22
  -5 -11   2    0.17    0.16
   5 -11  -2    0.17    0.21
   5  11  -2    0.40    0.23
  -5  11   2    0.59    0.30
   5  11  -2    0.20    0.22
   3 -11  -2    6.75    0.54
  -3 -11   2    8.12    0.43
  -3 -11   2    7.01    0.54
   3  11  -2    7.53    0.54
  -3  11   2    7.25    0.53
   3  11  -2    7.63    0.57
  -3  11   2    7.76    0.61
   1 -11  -2    5.19    0.46
  -1 -11   2    4.73    0.45
  -1 -11   2    5.01    0.29
   1  11  -2    4.50    0.46
  -1  11   2    5.37    0.45
   1  11  -2    4.38    0.42
  -1  11   2    4.43    0.50
   1 -11   2    3.76    0.39
  -1 -11  -2    4.10    0.40
   1  11   2    3.74    0.43
  -1  11  -2    3.54    0.36
   1  11   2    3.94    0.40
  -1  11  -2    3.63    0.42
   3 -11   2   10.94    0.67
  -3 -11  -2   11.53    0.69
  -3  11  -2   11.72    0.73
  -3  11  -2   10.36    0.63
   3  11   2   11.88    0.71
   5 -11   2   23.80    1.16
  -5 -11  -2   26.46    1.14
   5 -11   2   24.16    1.19
  -5 -11  -2   23.26    1.22
   5  11   2   24.76    1.21
  -5  11  -2   24.92    1.28
   5  11   2   24.22    1.24
   7 -11   2   83.03    3.49
   7 -11   2   80.32    3.45
  -7 -11  -2   82.39    3.56
  -7 -11  -2   82.94    3.48
   7  11   2   83.77    3.57
  -7  11  -2   78.02    3.58
   9 -11   2   35.60    1.65
  -9 -11  -2   36.77    1.76
  -9 -11  -2   34.49    1.68
   9 -11   2   36.74    1.63
   9  11   2   34.34    1.73
  -9  11  -2   35.73    1.76
 -11 -11  -2    0.98    0.34
 -11 -11  -2    1.34    0.40
  11 -11   2    1.39    0.30
  11 -11   2    1.02    0.28
 -11  11  -2    1.11    0.39
  11  11   2    1.18    0.37
  13 -11   2    8.12    0.62
  13 -11   2    8.86    0.60
 -13 -11  -2    8.27    0.74
 -13 -11  -2    8.70    0.81
  13  11   2    7.89    0.77
 -13  11  -2    8.43    0.78
 -15 -11  -2    6.72    0.75
  15 -11   2    5.88    0.57
 -15 -11  -2    5.38    0.66
  15  11   2    6.74    0.77
 -15  11  -2    7.22    0.77
 -17 -11  -2   27.21    1.49
 -17 -11  -2   25.39    1.53
  17  11   2   24.02    1.55
 -19 -11  -2    1.38    0.51
  19  11   2    0.65    0.56
 -18 -12   2    1.91    0.56
  18 -12  -2    1.17    0.51
  18  12  -2    0.93    0.58
 -18  12   2    1.55    0.56
  16 -12  -2    0.15    0.34
 -16 -12   2   -0.25    0.41
 -16 -12   2    0.19    0.43
 -16  12   2    0.15    0.44
  16  12  -2    0.30    0.45
  14 -12  -2   -0.22    0.31
 -14 -12   2   -0.20    0.36
 -14 -12   2    0.23    0.39
  14  12  -2    0.31    0.43
 -14  12   2    0.48    0.44
  12 -12  -2    1.39    0.35
 -12 -12   2    0.81    0.39
 -12 -12   2    2.27    0.45
 -12  12   2    1.38    0.48
  12  12  -2    1.04    0.40
  10 -12  -2    0.01    0.23
 -10 -12   2   -0.42    0.29
  10 -12  -2    0.14    0.24
 -10 -12   2    0.09    0.27
 -10  12   2   -0.46    0.30
  10  12  -2    0.07    0.28
   8 -12  -2    0.30    0.24
   8 -12  -2    0.73    0.26
  -8 -12   2    0.55    0.24
  -8 -12   2    0.62    0.30
   8  12  -2    0.23    0.26
  -8  12   2    1.00    0.40
  -6 -12   2    5.59    0.54
   6 -12  -2    6.11    0.52
  -6 -12   2    6.47    0.44
   6 -12  -2    6.15    0.50
   6  12  -2    6.50    0.56
  -6  12   2    5.85    0.62
   6  12  -2    5.20    0.52
  -4 -12   2   19.81    1.08
   4 -12  -2   21.71    1.07
   4  12  -2   20.50    1.08
   4  12  -2   19.96    1.10
  -4  12   2   21.42    1.18
  -2 -12   2   14.41    0.87
   2 -12  -2   15.46    0.88
  -2  12   2   16.28    0.95
   2  12  -2   17.57    0.88
   2  12  -2   15.01    0.89
  -2  12   2   14.28    0.84
   0 -12   2   -0.11    0.20
   0 -12  -2   -0.05    0.23
   0  12  -2    0.33    0.26
   0  12   2    0.16    0.22
   0  12   2    0.18    0.24
   0  12  -2    0.07    0.20
   2 -12   2    0.47    0.24
  -2 -12  -2    0.25    0.23
   2  12   2    0.07    0.26
   2  12   2    0.10    0.22
  -2  12  -2    0.13    0.27
  -2  12  -2    0.33    0.21
  -4 -12  -2   11.30    0.73
   4 -12   2   12.16    0.73
   4  12   2   11.91    0.74
  -4  12  -2   11.81    0.67
  -4  12  -2   11.69    0.80
   4  12   2   11.68    0.74
   6 -12   2   12.08    0.68
  -6 -12  -2   13.08    0.79
   6 -12   2   11.84    0.73
   6  12   2   10.74    0.74
   6  12   2   11.41    0.71
  -6  12  -2   11.37    0.79
   8 -12   2    1.39    0.29
  -8 -12  -2    1.02    0.29
  -8 -12  -2    1.09    0.34
   8 -12   2    0.83    0.26
  -8  12  -2    1.73    0.40
   8  12   2    0.99    0.33
 -10 -12  -2    1.41    0.38
 -10 -12  -2    1.75    0.41
  10 -12   2    2.02    0.32
  10 -12   2    1.67    0.34
  10  12   2    1.91    0.41
 -10  12  -2    1.54    0.42
  12 -12   2    4.39    0.48
  12 -12   2    5.79    0.50
 -12 -12  -2    5.35    0.61
 -12 -12  -2    4.41    0.62
  12  12   2    4.82    0.61
 -12  12  -2    5.33    0.67
 -14 -12  -2    0.44    0.39
 -14 -12  -2    0.00    0.41
  14 -12   2    1.00    0.33
  14  12   2    1.45    0.46
 -14  12  -2    0.42    0.43
 -16 -12  -2    1.36    0.54
 -16 -12  -2    1.52    0.48
 -16  12  -2    2.20    0.55
  16  12   2    1.73    0.54
 -18 -12  -2    2.43    0.61
 -18 -12  -2    2.26    0.55
  18  12   2    2.07    0.62
  17 -13  -2   38.32    1.88
 -17 -13   2   36.01    1.94
  17  13  -2   33.33    2.03
 -17  13   2   37.70    2.01
 -15 -13   2   28.21    1.69
  15 -13  -2   31.53    1.58
 -15 -13   2   30.97    1.67
  15  13  -2   33.39    1.80
 -15  13   2   31.15    1.76
 -13 -13   2    0.51    0.37
 -13 -13   2    0.21    0.40
  13 -13  -2    0.43    0.33
 -13  13   2    0.14    0.43
  13  13  -2    0.44    0.40
  11 -13  -2   -0.17    0.27
 -11 -13   2   -0.44    0.31
 -11 -13   2    0.07    0.29
  11 -13  -2    0.17    0.26
  11  13  -2    0.31    0.38
 -11  13   2    0.17    0.40
   9 -13  -2   49.58    2.19
   9 -13  -2   49.25    2.16
  -9 -13   2   47.47    2.26
   9  13  -2   46.19    2.25
  -9  13   2   47.20    2.36
   7 -13  -2  123.86    5.16
   7 -13  -2  122.96    5.16
  -7 -13   2  123.22    5.23
  -7  13   2  123.12    5.33
   7  13  -2  119.66    5.21
  -5 -13   2   15.29    0.90
   5 -13  -2   14.35    0.83
   5 -13  -2   14.05    0.83
  -5  13   2   14.00    0.94
   5  13  -2   12.96    0.83
   5  13  -2   13.98    0.86
  -3 -13   2   64.61    2.85
   3 -13  -2   66.16    2.82
   3  13  -2   64.28    2.86
  -3  13   2   59.58    2.79
  -3  13   2   63.78    2.92
   3  13  -2   65.02    2.82
  -1 -13   2   37.45    1.81
   1 -13  -2   38.71    1.80
   1  13  -2   41.62    1.87
   1  13  -2   37.77    1.78
  -1  13   2   38.29    1.79
  -1  13   2   37.79    1.87
   1 -13   2   27.97    1.36
  -1 -13  -2   27.18    1.35
   1  13   2   26.22    1.33
   1  13   2   25.87    1.38
  -1  13  -2   26.20    1.39
  -1  13  -2   27.69    1.31
  -3 -13  -2   27.64    1.45
   3 -13   2   32.00    1.46
   3  13   2   30.13    1.48
  -3  13  -2   28.75    1.39
   3  13   2   27.97    1.45
  -3  13  -2   30.53    1.51
   5 -13   2   49.49    2.23
  -5 -13  -2   48.45    2.27
   5 -13   2   48.60    2.18
  -5  13  -2   52.39    2.35
   5  13   2   46.80    2.26
   5  13   2   50.97    2.26
   7 -13   2  212.55    8.72
  -7 -13  -2  209.15    8.83
   7 -13   2  214.51    8.77
  -7  13  -2  211.11    8.88
   7  13   2  212.84    8.83
   9 -13   2   64.54    2.88
   9 -13   2   68.88    2.85
  -9 -13  -2   66.42    2.99
   9  13   2   64.51    2.97
  -9  13  -2   62.57    3.00
  11 -13   2    0.05    0.25
  11 -13   2    0.05    0.24
 -11 -13  -2    0.17    0.38
 -11  13  -2    0.14    0.34
  11  13   2   -0.25    0.31
  13 -13   2   -0.13    0.28
 -13 -13  -2   -0.03    0.36
 -13  13  -2   -0.07    0.37
  13  13   2   -0.23    0.35
 -15 -13  -2   14.56    1.15
  15  13   2   16.86    1.18
 -15  13  -2   15.26    1.14
 -17 -13  -2   16.60    1.21
  17  13   2   16.76    1.26
 -17  13  -2   18.30    1.25
  18 -14  -2    0.57    0.47
 -18  14   2    0.11    0.48
 -16 -14   2    8.87    0.87
  16 -14  -2    7.42    0.72
 -16  14   2    7.72    0.89
  16  14  -2    5.93    0.83
 -14 -14   2    5.91    0.72
  14 -14  -2    4.46    0.55
  14  14  -2    5.45    0.71
 -14  14   2    5.12    0.73
 -12 -14   2    0.33    0.40
  12 -14  -2    0.49    0.33
  12  14  -2    0.64    0.40
 -12  14   2   -0.57    0.41
  10 -14  -2    8.12    0.64
 -10 -14   2    9.03    0.79
  10 -14  -2    9.29    0.64
  10  14  -2    7.52    0.74
 -10  14   2    7.63    0.82
  -8 -14   2   12.13    0.89
   8 -14  -2   13.24    0.79
   8 -14  -2   12.75    0.80
  -8  14   2   12.92    0.95
   8  14  -2   13.51    0.88
   6 -14  -2    1.52    0.34
  -6 -14   2    2.09    0.41
   6 -14  -2    2.14    0.35
   6  14  -2    2.63    0.42
   6  14  -2    2.53    0.42
  -6  14   2    2.42    0.50
   4 -14  -2    5.47    0.55
  -4 -14   2    6.92    0.62
   4  14  -2    6.70    0.62
   4  14  -2    6.89    0.60
  -4  14   2    5.78    0.65
  -4  14   2    6.36    0.56
   2 -14  -2   24.04    1.29
  -2 -14   2   26.18    1.31
   2  14  -2   25.07    1.35
   2  14  -2   26.26    1.29
  -2  14   2   24.97    1.28
  -2  14   2   24.70    1.37
   0 -14   2   34.47    1.77
   0 -14  -2   38.40    1.80
   0  14  -2   38.85    1.77
   0  14   2   36.33    1.77
   0  14  -2   37.57    1.85
   0  14   2   40.58    1.88
   2 -14   2   28.69    1.41
  -2 -14  -2   26.13    1.40
  -2  14  -2   27.35    1.46
   2  14   2   27.41    1.45
  -2  14  -2   29.60    1.37
   2  14   2   28.22    1.41
   4 -14   2    2.03    0.37
  -4 -14  -2    2.41    0.39
  -4  14  -2    2.10    0.33
   4  14   2    1.65    0.37
   4  14   2    2.09    0.39
  -4  14  -2    2.01    0.42
   6 -14   2    0.18    0.28
  -6 -14  -2   -0.11    0.30
   6 -14   2   -0.10    0.22
   6  14   2   -0.10    0.28
  -6  14  -2   -0.32    0.28
  -8 -14  -2    1.31    0.40
   8 -14   2    1.69    0.31
   8 -14   2    1.53    0.33
   8  14   2    1.82    0.42
  -8  14  -2    1.32    0.43
  10 -14   2    2.84    0.38
 -10 -14  -2    2.08    0.46
  10 -14   2    2.83    0.42
  10  14   2    2.79    0.50
 -10  14  -2    2.01    0.48
  12 -14   2    1.41    0.36
 -12 -14  -2    1.99    0.52
 -12  14  -2    1.27    0.50
  12  14   2    1.28    0.46
 -14 -14  -2   10.73    1.01
  14 -14   2   12.45    0.83
  14  14   2   14.19    1.03
 -14  14  -2   12.37    1.08
 -16 -14  -2    3.36    0.66
  16  14   2    3.88    0.68
 -16  14  -2    4.62    0.72
 -18 -14  -2    0.10    0.52
 -17  15   2    8.24    0.96
  15 -15  -2    1.75    0.46
 -15 -15   2    1.10    0.49
  15  15  -2    1.59    0.58
 -15  15   2    0.81    0.54
 -13 -15   2    6.21    0.75
  13 -15  -2    6.13    0.62
 -13  15   2    5.93    0.79
  13  15  -2    7.11    0.78
  11 -15  -2    5.31    0.54
 -11 -15   2    5.11    0.67
  11  15  -2    5.55    0.65
 -11  15   2    5.36    0.73
   9 -15  -2    9.68    0.67
   9 -15  -2    7.60    0.65
  -9 -15   2    8.71    0.79
   9  15  -2    9.03    0.73
  -9  15   2    9.13    0.88
  -7 -15   2   25.12    1.38
   7 -15  -2   25.87    1.30
   7 -15  -2   22.91    1.26
   7  15  -2   26.15    1.35
  -7  15   2   25.40    1.45
  -5 -15   2    0.04    0.30
   5 -15  -2    0.10    0.30
   5 -15  -2   -0.02    0.26
   5  15  -2    0.52    0.33
  -5  15   2   -0.27    0.35
   5  15  -2    0.07    0.27
  -3 -15   2   26.61    1.41
   3 -15  -2   27.58    1.40
  -3  15   2   27.50    1.53
  -3  15   2   28.27    1.40
   3  15  -2   28.58    1.41
   3  15  -2   25.34    1.44
  -1 -15   2    5.19    0.57
   1 -15  -2    6.50    0.59
  -1  15   2    6.22    0.65
   1  15  -2    6.18    0.55
  -1  15   2    5.59    0.56
   1  15  -2    5.21    0.61
   1 -15   2    7.39    0.62
  -1 -15  -2    5.75    0.58
  -1  15  -2    5.20    0.62
   1  15   2    6.95    0.62
  -1  15  -2    6.23    0.55
   1  15   2    6.77    0.68
  -3 -15  -2    7.43    0.65
   3 -15   2    6.48    0.61
  -3  15  -2    6.20    0.67
  -3  15  -2    7.12    0.58
   3  15   2    8.40    0.64
   3  15   2    7.79    0.69
   5 -15   2    0.64    0.30
   5 -15   2    0.91    0.28
  -5 -15  -2    0.78    0.33
  -5  15  -2    0.39    0.36
   5  15   2    0.99    0.35
   7 -15   2   13.92    0.86
   7 -15   2   14.87    0.83
  -7 -15  -2   14.14    0.93
   7  15   2   13.26    0.91
  -7  15  -2   13.51    0.97
  -9 -15  -2    4.75    0.59
   9 -15   2    4.29    0.45
   9 -15   2    3.91    0.49
   9  15   2    4.31    0.56
  -9  15  -2    2.94    0.54
  11 -15   2    2.61    0.43
 -11 -15  -2    1.77    0.49
  11  15   2    1.19    0.43
 -11  15  -2    2.04    0.50
  13 -15   2    1.50    0.39
 -13 -15  -2    2.16    0.55
 -13  15  -2    2.22    0.57
  13  15   2    2.47    0.55
 -15 -15  -2    1.20    0.56
 -15  15  -2    1.23    0.53
  15  15   2    0.56    0.49
 -17 -15  -2    4.59    0.77
 -17  15  -2    5.55    0.83
 -16 -16   2    5.23    0.79
 -16  16   2    4.07    0.77
  14 -16  -2    7.07    0.70
 -14 -16   2    6.63    0.82
  14  16  -2    7.35    0.88
 -14  16   2    7.89    0.90
 -12 -16   2    0.89    0.45
  12 -16  -2    0.13    0.35
  12  16  -2    0.62    0.44
 -12  16   2    0.37    0.44
  10 -16  -2   16.22    0.95
  10 -16  -2   15.43    0.93
 -10 -16   2   15.71    1.06
  10  16  -2   14.60    1.03
 -10  16   2   16.98    1.15
  -8 -16   2   10.48    0.81
   8 -16  -2    9.12    0.72
   8 -16  -2    9.27    0.69
  -8  16   2   10.19    0.94
   8  16  -2   10.55    0.81
  -6 -16   2    0.25    0.36
   6 -16  -2    0.88    0.35
   6 -16  -2    0.62    0.31
   6  16  -2    1.52    0.40
  -6  16   2    0.28    0.43
   4 -16  -2    8.89    0.71
  -4 -16   2    7.48    0.72
   4  16  -2    9.11    0.71
  -4  16   2    9.48    0.88
   4  16  -2    8.51    0.76
   2 -16  -2   42.79    2.02
  -2 -16   2   41.82    2.04
  -2  16   2   40.97    2.12
   2  16  -2   42.96    2.09
  -2  16   2   42.56    2.01
   2  16  -2   42.24    2.01
   0 -16   2   48.46    2.28
   0 -16  -2   48.63    2.27
   0  16   2   47.87    2.26
   0  16  -2   50.81    2.36
   0  16   2   47.43    2.35
   0  16  -2   48.46    2.24
  -2 -16  -2   15.57    0.97
   2 -16   2   15.71    0.94
  -2  16  -2   14.77    0.90
  -2  16  -2   15.28    1.04
   2  16   2   15.79    0.97
   2  16   2   13.66    0.96
   4 -16   2   -0.01    0.28
  -4 -16  -2    0.42    0.34
   4  16   2    0.10    0.32
  -4  16  -2   -0.22    0.33
   4  16   2   -0.47    0.30
   6 -16   2    0.04    0.25
  -6 -16  -2    0.49    0.33
   6 -16   2    0.45    0.30
   6  16   2   -0.03    0.31
  -6  16  -2    0.00    0.35
   8 -16   2    4.66    0.52
  -8 -16  -2    4.87    0.63
   8 -16   2    5.21    0.50
  -8  16  -2    4.28    0.63
   8  16   2    4.59    0.59
 -10 -16  -2    3.11    0.56
  10 -16   2    3.28    0.46
 -10  16  -2    3.31    0.61
  10  16   2    2.88    0.52
  12 -16   2    1.41    0.40
 -12 -16  -2    1.64    0.53
  12  16   2    0.51    0.45
 -12  16  -2    1.15    0.53
 -14 -16  -2   16.79    1.22
 -14  16  -2   16.00    1.21
  14  16   2   16.86    1.20
 -16 -16  -2    8.47    0.96
 -16  16  -2    9.06    1.00
 -15 -17   2    5.00    0.79
 -15  17   2    5.97    0.85
  15  17  -2    6.69    0.88
 -13 -17   2   22.33    1.46
  13 -17  -2   24.31    1.27
 -13  17   2   21.15    1.45
  13  17  -2   22.19    1.43
  11 -17  -2   15.41    0.99
 -11 -17   2   16.79    1.17
  11  17  -2   17.37    1.13
 -11  17   2   16.32    1.23
   9 -17  -2    2.62    0.45
   9 -17  -2    2.82    0.45
  -9 -17   2    1.94    0.49
  -9  17   2    2.22    0.56
   9  17  -2    3.11    0.52
   7 -17  -2    0.22    0.34
  -7 -17   2    0.60    0.38
   7 -17  -2    1.01    0.36
   7  17  -2    0.33    0.37
  -7  17   2    0.77    0.48
   5 -17  -2    5.30    0.58
  -5 -17   2    5.89    0.65
   5 -17  -2    4.55    0.54
   5  17  -2    5.45    0.65
   5  17  -2    4.60    0.57
  -5  17   2    5.41    0.72
  -3 -17   2   10.74    0.80
   3 -17  -2    9.96    0.78
  -3  17   2   10.28    0.94
  -3  17   2    9.75    0.75
   3  17  -2    8.90    0.84
   3  17  -2    9.42    0.79
   1 -17  -2    0.37    0.34
  -1 -17   2    0.17    0.31
  -1  17   2   -0.04    0.32
   1  17  -2   -0.56    0.34
  -1  17   2   -0.04    0.38
   1  17  -2   -0.23    0.27
   1 -17   2    8.63    0.74
  -1 -17  -2    8.26    0.73
  -1  17  -2    8.48    0.66
   1  17   2    8.67    0.70
  -1  17  -2   11.09    0.91
   1  17   2    9.16    0.84
  -3 -17  -2   16.61    1.06
   3 -17   2   15.90    1.01
   3  17   2   16.54    1.04
  -3  17  -2   18.37    1.01
   3  17   2   18.26    1.12
  -3  17  -2   16.36    1.14
  -5 -17  -2    6.98    0.71
   5 -17   2    8.17    0.63
   5 -17   2    6.98    0.68
   5  17   2    7.70    0.73
  -5  17  -2    8.29    0.81
  -7 -17  -2    2.98    0.52
   7 -17   2    3.56    0.49
  -7  17  -2    2.91    0.56
   7  17   2    3.28    0.52
  -9 -17  -2    9.79    0.89
   9 -17   2    9.85    0.75
  -9  17  -2    8.92    0.89
   9  17   2    8.16    0.82
 -11 -17  -2   22.08    1.36
  11 -17   2   19.33    1.16
  11  17   2   20.32    1.28
 -11  17  -2   19.98    1.36
 -13 -17  -2   15.39    1.19
  13 -17   2   15.29    0.98
 -13  17  -2   14.10    1.14
  13  17   2   15.96    1.18
 -15 -17  -2    1.90    0.62
 -15  17  -2    0.55    0.57
 -14 -18   2    4.11    0.75
 -14  18   2    3.94    0.77
  14  18  -2    4.03    0.73
 -12 -18   2   -0.05    0.43
  12 -18  -2   -0.23    0.36
 -12  18   2   -0.37    0.45
  12  18  -2   -0.05    0.45
  10 -18  -2   11.72    0.81
  10 -18  -2    9.07    0.77
 -10 -18   2   10.65    0.98
 -10  18   2    9.44    1.01
  10  18  -2   11.48    0.92
  -8 -18   2    0.88    0.46
   8 -18  -2    1.50    0.41
   8 -18  -2    1.29    0.38
  -8  18   2    1.02    0.53
   8  18  -2    1.78    0.45
   6 -18  -2    9.25    0.76
  -6 -18   2    9.71    0.85
   6 -18  -2    9.82    0.78
  -6  18   2    9.10    0.94
   6  18  -2    9.44    0.77
   4 -18  -2   13.16    0.93
  -4 -18   2   14.21    0.95
   4  18  -2   12.74    0.99
   4  18  -2   12.59    0.93
  -4  18   2   15.28    1.11
  -2 -18   2    0.91    0.40
   2 -18  -2    0.63    0.35
   2  18  -2    0.76    0.37
   2  18  -2    0.64    0.44
  -2  18   2    0.63    0.43
  -2  18   2    0.89    0.38
   0 -18   2   15.18    0.99
   0 -18  -2   13.71    0.95
   0  18  -2   14.99    1.08
   0  18   2   15.30    0.99
   0  18  -2   15.45    0.96
   0  18   2   13.41    1.06
   2 -18   2   -0.12    0.30
  -2 -18  -2   -0.03    0.35
   2  18   2    0.24    0.36
   2  18   2    0.26    0.39
  -2  18  -2   -0.38    0.41
  -2  18  -2    0.27    0.32
  -4 -18  -2   17.90    1.10
   4 -18   2   18.27    1.11
   4  18   2   17.96    1.11
  -4  18  -2   17.09    1.21
  -6 -18  -2    5.20    0.63
   6 -18   2    4.56    0.57
  -6  18  -2    4.24    0.66
   6  18   2    5.22    0.65
   8 -18   2    3.10    0.49
  -8 -18  -2    3.23    0.60
  -8  18  -2    3.29    0.63
   8  18   2    3.15    0.56
  10 -18   2    6.37    0.65
 -10 -18  -2    5.30    0.73
  10  18   2    6.08    0.74
 -10  18  -2    4.54    0.72
 -12 -18  -2   -0.63    0.46
  12 -18   2   -0.48    0.31
 -12  18  -2   -0.10    0.45
  12  18   2    0.71    0.48
 -14 -18  -2    2.69    0.69
 -14  18  -2    3.33    0.69
  11 -19  -2   13.26    0.89
 -11 -19   2   12.49    1.12
  11  19  -2   14.75    1.09
 -11  19   2   11.97    1.16
   9 -19  -2    1.13    0.41
  -9 -19   2    1.40    0.53
   9 -19  -2    1.80    0.42
   9  19  -2    0.84    0.44
  -9  19   2    0.35    0.52
  -7 -19   2   -0.09    0.42
   7 -19  -2   -0.03    0.33
   7 -19  -2   -0.28    0.35
  -7  19   2   -0.17    0.45
   7  19  -2    0.01    0.36
   5 -19  -2    0.90    0.40
  -5 -19   2    0.49    0.42
   5 -19  -2    0.89    0.41
  -5  19   2    0.50    0.47
   5  19  -2    1.12    0.41
  -3 -19   2    7.90    0.77
   3 -19  -2    7.09    0.73
   3  19  -2    7.79    0.83
  -3  19   2    7.89    0.74
   3  19  -2    8.15    0.76
  -3  19   2    7.92    0.87
  -1 -19   2    1.56    0.44
   1 -19  -2    2.26    0.48
  -1  19   2    1.64    0.46
   1  19  -2    1.51    0.44
   1  19  -2    1.91    0.56
  -1  19   2    0.69    0.52
  -1 -19  -2   10.68    0.83
   1 -19   2   10.83    0.86
  -1  19  -2    9.44    0.79
   1  19   2   10.40    0.82
   1  19   2   10.69    1.00
  -1  19  -2   10.58    0.98
   3 -19   2   22.01    1.31
  -3 -19  -2   22.83    1.32
  -3  19  -2   22.26    1.41
   3  19   2   23.54    1.33
  -3  19  -2   22.15    1.26
  -5 -19  -2    2.35    0.52
   5 -19   2    1.79    0.46
  -5  19  -2    2.32    0.57
   5  19   2    2.57    0.53
  -7 -19  -2   -0.26    0.40
   7 -19   2    0.06    0.37
   7  19   2    0.02    0.37
  -7  19  -2   -0.29    0.45
  -9 -19  -2    4.78    0.71
   9 -19   2    4.30    0.57
   9  19   2    4.92    0.69
  -9  19  -2    4.82    0.74
  11 -19   2   15.06    0.99
 -11 -19  -2   16.58    1.24
  11  19   2   15.76    1.14
 -11  19  -2   14.64    1.29
  10 -20  -2    4.48    0.58
 -10 -20   2    5.59    0.75
  10  20  -2    4.32    0.68
 -10  20   2    5.27    0.81
   8 -20  -2    0.93    0.41
   8 -20  -2    0.74    0.41
  -8 -20   2    0.72    0.47
   8  20  -2    0.58    0.45
  -8  20   2    1.77    0.62
   6 -20  -2   29.82    1.66
   6 -20  -2   32.51    1.67
  -6 -20   2   33.35    1.77
  -6  20   2   31.33    1.86
   6  20  -2   30.72    1.70
  -4 -20   2   34.66    1.80
   4 -20  -2   33.06    1.77
   4 -20  -2   33.21    1.73
  -4  20   2   35.49    1.95
   4  20  -2   32.24    1.76
  -2 -20   2    5.71    0.70
   2 -20  -2    6.61    0.72
   2  20  -2    4.35    0.72
   2  20  -2    6.77    0.71
  -2  20   2    6.16    0.81
  -2  20   2    6.57    0.70
   0 -20   2    0.34    0.38
   0 -20  -2    0.45    0.38
   0  20  -2   -0.13    0.40
   0  20   2   -0.12    0.40
   0  20   2    0.08    0.39
   0  20  -2   -0.09    0.37
   2 -20   2    4.69    0.62
  -2 -20  -2    5.43    0.66
   2  20   2    5.02    0.74
   2  20   2    5.85    0.68
  -2  20  -2    5.45    0.61
  -2  20  -2    6.31    0.81
  -4 -20  -2   22.90    1.41
   4 -20   2   24.68    1.38
  -4  20  -2   22.77    1.49
   4  20   2   25.97    1.43
  -6 -20  -2   14.05    1.02
   6 -20   2   14.89    1.01
   6  20   2   13.08    1.02
  -6  20  -2   13.04    1.08
   8 -20   2    0.40    0.42
  -8 -20  -2    0.77    0.47
  -8  20  -2    0.15    0.52
   8  20   2    0.70    0.47
  10 -20   2   10.27    0.88
 -10 -20  -2   10.89    1.05
  10  20   2   10.12    0.99
 -10  20  -2   11.02    1.13
   9  21  -2    1.57    0.55
   7 -21  -2    2.65    0.54
   7 -21  -2    3.96    0.58
  -7 -21   2    2.23    0.58
   7  21  -2    3.18    0.59
  -7  21   2    2.76    0.73
   5 -21  -2    0.87    0.41
  -5 -21   2   -0.18    0.40
   5 -21  -2   -0.03    0.43
   5  21  -2    0.51    0.43
  -5  21   2   -0.14    0.53
  -3 -21   2   -0.04    0.43
   3 -21  -2    0.06    0.41
  -3  21   2    0.08    0.40
   3  21  -2   -0.32    0.42
  -3  21   2   -0.10    0.50
  -1 -21   2    0.42    0.41
   1 -21  -2    0.37    0.45
   1  21  -2    0.09    0.52
   1  21  -2    1.51    0.48
  -1  21   2   -0.19    0.54
  -1  21   2    0.87    0.47
   1 -21   2   -0.05    0.39
  -1 -21  -2    0.29    0.43
   1  21   2   -0.43    0.45
   1  21   2    0.01    0.42
  -1  21  -2    0.06    0.52
  -3 -21  -2   -0.08    0.42
   3 -21   2    0.25    0.43
  -3  21  -2    0.20    0.48
   3  21   2   -0.21    0.41
   5 -21   2    0.69    0.43
  -5 -21  -2    1.97    0.53
  -5  21  -2    0.47    0.54
   5  21   2    1.75    0.49
  -7 -21  -2    2.62    0.58
   7 -21   2    3.51    0.60
   7  21   2    2.46    0.56
  -7  21  -2    3.14    0.71
   9 -21   2    1.71    0.52
   9  21   2    2.07    0.56
   6 -22  -2   12.67    0.93
   6 -22  -2   11.41    0.98
  -6  22   2   12.84    1.24
   6  22  -2   10.11    0.95
  -4 -22   2   16.64    1.16
   4 -22  -2   16.42    1.14
   4 -22  -2   18.23    1.18
  -4  22   2   14.18    1.33
   4  22  -2   16.51    1.16
  -2 -22   2    0.20    0.46
   2 -22  -2    0.46    0.46
  -2  22   2   -0.60    0.52
  -2  22   2   -0.06    0.42
   2  22  -2    0.22    0.53
   2  22  -2   -0.13    0.43
   0 -22   2    2.88    0.58
   0 -22  -2    3.55    0.63
   0  22   2    3.82    0.61
   0  22  -2    3.93    0.75
   0  22   2    3.50    0.73
  -2 -22  -2    0.25    0.47
   2 -22   2   -0.05    0.44
   2  22   2    0.59    0.45
  -2  22  -2    0.63    0.56
   4 -22   2   16.52    1.14
  -4 -22  -2   15.51    1.15
   4  22   2   16.05    1.12
  -4  22  -2   13.81    1.29
   6 -22   2    5.70    0.72
   6  22   2    6.20    0.76
   1 -23  -2    0.23    0.48
  -1  23   2   -0.06    0.46
   1  23  -2    0.80    0.58
  -1  23   2   -0.22    0.55
  -1  23  -2    2.71    0.73
   1  23   2    2.37    0.60
  22   0  -3    0.48    0.44
 -22   0   3    0.37    0.46
 -20   0   3   -0.19    0.41
  20   0  -3   -0.26    0.35
  18   0  -3    0.26    0.34
 -18   0   3   -0.41    0.34
 -16   0   3   -0.81    0.28
  16   0  -3   -0.04    0.30
 -14   0   3    0.37    0.30
  14   0  -3    0.34    0.29
 -12   0   3    0.08    0.19
 -12   0   3   -0.12    0.23
  12   0  -3    0.11    0.25
  12   0  -3   -0.25    0.16
  10   0  -3   -0.13    0.20
 -10   0   3   -0.19    0.20
  10   0  -3    0.02    0.14
 -10   0   3    0.09    0.17
  -8   0   3    0.00    0.18
   8   0  -3   -0.16    0.11
  -8   0   3   -0.12    0.14
   8   0  -3    0.09    0.20
   6   0  -3   -0.27    0.14
   6   0  -3   -0.11    0.08
  -6   0   3   -0.12    0.11
  -6   0   3    0.22    0.15
  -4   0   3    0.04    0.11
   4   0  -3    0.05    0.11
  -4   0   3   -0.06    0.11
   4   0  -3    0.02    0.06
   2   0  -3   -0.24    0.07
  -2   0   3   -0.08    0.09
  -2   0   3   -0.18    0.09
   0   0   3    0.08    0.07
   0   0  -3   -0.03    0.05
   0   0  -3    0.07    0.05
   0   0   3   -0.03    0.07
   2   0   3    0.06    0.13
   2   0   3    0.09    0.09
   2   0   3   -0.04    0.06
  -2   0  -3    0.03    0.06
   4   0   3    0.02    0.08
  -4   0  -3    0.07    0.07
   4   0   3    0.06    0.16
  -4   0  -3    0.08    0.09
  -6   0  -3    0.00    0.09
   6   0   3    0.08    0.11
  -6   0  -3    0.15    0.12
   6   0   3    0.03    0.16
  -8   0  -3   -0.08    0.16
  -8   0  -3   -0.14    0.11
   8   0   3   -0.03    0.15
   8   0   3    0.08    0.21
 -10   0  -3    0.10    0.20
  10   0   3    0.20    0.22
 -10   0  -3   -0.10    0.12
  10   0   3    0.09    0.19
  12   0   3    0.20    0.23
  12   0   3   -0.14    0.22
 -12   0  -3    0.07    0.24
  14   0   3   -0.13    0.28
  14   0   3   -0.08    0.25
 -14   0  -3   -0.11    0.29
 -16   0  -3    0.02    0.31
  16   0   3    0.02    0.30
  18   0   3    0.17    0.30
 -18   0  -3    0.73    0.42
  18   0   3   -0.44    0.30
 -20   0  -3    0.30    0.40
  20   0   3   -0.32    0.38
  22   0   3    0.39    0.46
 -22   0  -3   -0.33    0.43
  21  -1  -3   19.14    1.23
 -21  -1   3   18.67    1.25
  21   1  -3   19.41    1.24
 -21   1   3   19.78    1.26
 -19  -1   3   34.37    1.85
  19  -1  -3   36.95    1.82
  19   1  -3   35.50    1.85
 -19   1   3   34.77    1.87
 -17  -1   3    1.24    0.42
  17  -1  -3    2.06    0.45
 -17   1   3    1.79    0.44
  17   1  -3    1.73    0.42
 -15  -1   3   23.22    1.26
  15  -1  -3   21.92    1.23
  15   1  -3   22.73    1.24
 -15   1   3   22.04    1.26
 -13  -1   3   10.29    0.73
  13  -1  -3   10.76    0.71
  13   1  -3   10.39    0.74
  13   1  -3   10.45    0.62
 -13   1   3    9.63    0.62
 -13   1   3   10.21    0.72
  11  -1  -3   19.94    1.06
 -11  -1   3   19.47    0.95
 -11  -1   3   18.34    1.03
  11  -1  -3   21.80    0.93
 -11   1   3   20.57    0.98
  11   1  -3   20.37    1.05
 -11   1   3   18.46    1.03
  11   1  -3   17.73    0.93
  -9  -1   3   17.26    0.87
   9  -1  -3   16.29    0.75
   9  -1  -3   17.30    0.88
  -9  -1   3   12.94    0.77
   9   1  -3   16.05    0.77
  -9   1   3   16.37    0.81
  -9   1   3   16.07    0.85
   9   1  -3   16.87    0.87
   7  -1  -3  128.54    5.38
  -7  -1   3  130.10    5.39
   7  -1  -3  140.07    5.31
  -7  -1   3  122.39    5.34
   7   1  -3  129.85    5.31
  -7   1   3  131.09    5.38
  -7   1   3  123.56    5.36
   7   1  -3  135.18    5.41
  -5  -1   3  408.44   16.07
  -5  -1   3  408.96   16.03
   5  -1  -3  414.11   16.02
   5  -1  -3  399.94   16.08
  -5  -1   3  398.61   16.04
  -5   1   3  352.82   16.05
   5   1  -3  387.21   16.09
  -5   1   3  402.42   16.06
  -3  -1   3  158.26    6.28
   3  -1  -3  153.06    6.28
  -3  -1   3  161.10    6.25
  -3  -1   3  158.83    6.29
   3   1  -3  143.50    6.31
  -3   1   3  151.12    6.30
  -3   1   3  155.64    6.28
  -1  -1   3    2.56    0.18
   1  -1  -3    2.09    0.16
  -1  -1   3    2.51    0.14
  -1   1   3    2.35    0.20
  -1   1   3    2.42    0.17
  -1   1   3    2.41    0.14
   1   1  -3    2.12    0.16
   1   1  -3    2.46    0.20
   1  -1   3    2.17    0.17
   1  -1   3    2.12    0.16
   1   1   3    2.28    0.15
   1   1   3    1.97    0.17
   1   1   3    2.19    0.17
  -1   1  -3    2.33    0.15
   1   1   3    2.02    0.15
   3  -1   3  219.51    8.90
  -3  -1  -3  214.43    8.90
  -3  -1  -3  214.94    8.87
   3  -1   3  233.40    8.88
  -3   1  -3  215.66    8.90
  -3   1  -3  218.88    8.89
   3   1   3  220.05    8.89
   5  -1   3  159.40    6.93
  -5  -1  -3  167.98    6.95
   5  -1   3  175.15    6.97
  -5  -1  -3  172.42    6.89
  -5   1  -3  176.40    6.93
   5   1   3  178.95    6.95
   5   1   3  162.09    6.99
  -7  -1  -3    0.86    0.11
   7  -1   3    0.58    0.20
  -7  -1  -3    0.81    0.19
   7  -1   3    0.82    0.18
   7   1   3    0.97    0.19
  -7   1  -3    0.92    0.16
  -7   1  -3    0.57    0.18
   7   1   3    0.61    0.22
  -9  -1  -3   79.77    3.29
   9  -1   3   74.39    3.39
  -9  -1  -3   82.12    3.44
   9  -1   3   82.24    3.45
  -9   1  -3   82.97    3.34
   9   1   3   75.93    3.40
   9   1   3   87.25    3.45
  -9   1  -3   79.20    3.42
  11  -1   3   34.11    1.61
  11  -1   3   38.06    1.65
 -11  -1  -3   34.37    1.66
 -11   1  -3   34.75    1.65
  11   1   3   36.28    1.64
  11   1   3   31.93    1.62
 -11   1  -3   35.80    1.54
  13  -1   3    1.25    0.30
 -13  -1  -3    1.69    0.35
  13  -1   3    1.59    0.32
  13   1   3    1.47    0.32
  13   1   3    0.91    0.31
 -13   1  -3    2.04    0.37
  15  -1   3    0.48    0.29
  15  -1   3    0.45    0.31
 -15  -1  -3    0.23    0.33
  15   1   3    0.21    0.30
 -15   1  -3    0.23    0.32
  15   1   3    0.50    0.30
  17  -1   3   29.70    1.51
 -17  -1  -3   27.33    1.53
  17  -1   3   29.30    1.45
 -17   1  -3   26.25    1.53
  17   1   3   30.16    1.48
  17   1   3   28.07    1.52
 -19  -1  -3   50.20    2.55
  19  -1   3   55.67    2.55
  19   1   3   53.15    2.57
 -19   1  -3   54.94    2.59
 -21  -1  -3   14.25    1.05
  21  -1   3   15.18    1.04
 -21   1  -3   13.08    1.02
  21   1   3   13.65    1.06
 -22  -2   3    5.58    0.73
  22  -2  -3    6.19    0.74
  22   2  -3    4.68    0.69
 -22   2   3    4.56    0.69
  20  -2  -3    7.47    0.76
 -20  -2   3    8.27    0.84
 -20   2   3    6.58    0.76
  20   2  -3    8.82    0.83
 -18  -2   3    2.04    0.50
  18  -2  -3    2.05    0.45
  18   2  -3    1.90    0.48
 -18   2   3    0.88    0.41
 -16  -2   3    4.58    0.57
  16  -2  -3    3.98    0.50
  16   2  -3    4.46    0.55
 -16   2   3    3.57    0.52
 -14  -2   3   52.77    2.46
  14  -2  -3   51.50    2.42
 -14   2   3   53.46    2.33
  14   2  -3   54.92    2.46
 -14   2   3   52.85    2.46
 -12  -2   3  135.18    5.80
  12  -2  -3  136.30    5.80
  12  -2  -3  143.90    5.66
 -12  -2   3  132.48    5.67
 -12   2   3  142.24    5.72
  12   2  -3  126.59    5.69
  12   2  -3  147.93    5.82
 -12   2   3  136.22    5.79
 -10  -2   3   38.34    1.73
  10  -2  -3   37.97    1.72
 -10  -2   3   31.59    1.60
  10  -2  -3   39.68    1.61
  10   2  -3   36.43    1.63
 -10   2   3   36.57    1.67
  10   2  -3   38.48    1.74
 -10   2   3   37.38    1.71
   8  -2  -3    1.62    0.23
  -8  -2   3    0.99    0.23
   8  -2  -3    1.07    0.18
  -8  -2   3    1.29    0.19
   8   2  -3    1.10    0.18
  -8   2   3    1.46    0.24
   8   2  -3    1.18    0.27
  -8   2   3    1.25    0.23
  -6  -2   3   15.86    0.82
   6  -2  -3   17.59    0.81
   6  -2  -3   17.62    0.74
  -6  -2   3   17.58    0.77
   6   2  -3   15.27    0.84
  -6   2   3   17.53    0.82
  -6   2   3   17.01    0.84
  -4  -2   3  209.30    8.43
  -4  -2   3  216.03    8.39
   4  -2  -3  212.24    8.37
   4   2  -3  217.48    8.40
  -4   2   3  194.26    8.45
  -4   2   3  211.94    8.42
   4   2  -3  189.30    8.44
  -2  -2   3   19.11    0.86
  -2  -2   3   19.59    0.88
   2  -2  -3   20.12    0.84
   2   2  -3   20.29    0.88
  -2   2   3   18.20    0.91
   2   2  -3   19.61    0.87
  -2   2   3   19.91    0.86
   0  -2   3  199.10    8.27
   0  -2   3  200.79    8.26
   0   2  -3  203.42    8.25
   0   2   3  212.83    8.28
   0   2   3  210.22    8.26
   0   2   3  197.69    8.26
   0   2   3  205.86    8.28
   2  -2   3  232.98    9.31
   2  -2   3  234.65    9.34
   2  -2   3  229.36    9.33
  -2  -2  -3  224.23    9.32
   2   2   3  222.92    9.32
   2   2   3  231.71    9.33
  -2   2  -3  227.16    9.34
   2   2   3  238.09    9.35
   4  -2   3    7.90    0.44
   4  -2   3    8.82    0.44
  -4  -2  -3    8.99    0.46
  -4  -2  -3    8.32    0.38
  -4   2  -3    9.30    0.46
   4   2   3    8.31    0.49
   4   2   3    8.83    0.45
  -4   2  -3    9.05    0.45
   6  -2   3   29.95    1.30
  -6  -2  -3   30.85    1.33
   6  -2   3   28.83    1.30
  -6   2  -3   30.73    1.30
   6   2   3   24.83    1.33
  -6   2  -3   31.07    1.32
   6   2   3   30.67    1.31
  -8  -2  -3  139.28    5.77
   8  -2   3  140.64    5.75
   8  -2   3  136.26    5.74
  -8   2  -3  140.06    5.72
  -8   2  -3  136.30    5.75
   8   2   3  138.60    5.79
   8   2   3  142.91    5.76
  10  -2   3  105.48    4.44
  10  -2   3   98.64    4.47
 -10  -2  -3  106.92    4.50
 -10   2  -3  105.82    4.40
  10   2   3  113.50    4.50
  10   2   3  110.04    4.48
 -10   2  -3  102.58    4.48
  12  -2   3   53.70    2.31
  12  -2   3   52.49    2.33
 -12  -2  -3   51.51    2.36
  12   2   3   46.14    2.32
  12   2   3   55.55    2.35
 -12   2  -3   51.63    2.24
 -12   2  -3   50.99    2.34
  14  -2   3    6.77    0.59
 -14  -2  -3    5.99    0.62
  14  -2   3    7.42    0.58
  14   2   3    8.00    0.60
 -14   2  -3    7.57    0.66
  14   2   3    6.93    0.64
  16  -2   3    1.24    0.36
  16  -2   3    1.49    0.34
 -16  -2  -3    0.90    0.38
 -16   2  -3    0.68    0.38
  16   2   3    1.55    0.37
  16   2   3    0.70    0.36
 -18  -2  -3   -0.42    0.31
  18  -2   3   -0.09    0.29
  18  -2   3    0.10    0.35
  18   2   3   -0.03    0.35
  18   2   3    0.00    0.32
 -18   2  -3   -0.11    0.37
 -20  -2  -3   -0.25    0.38
  20  -2   3    0.26    0.37
 -20   2  -3   -0.17    0.40
  20   2   3   -0.53    0.36
  22  -2   3    0.36    0.45
  22   2   3    0.97    0.49
 -22   2  -3    0.88    0.48
  21  -3  -3    2.18    0.50
 -21  -3   3    1.22    0.50
 -21   3   3    2.17    0.55
  21   3  -3    2.08    0.57
  19  -3  -3   10.41    0.82
 -19  -3   3    9.86    0.89
 -19   3   3    9.16    0.86
  19   3  -3    9.35    0.87
 -17  -3   3    0.76    0.40
  17  -3  -3    1.15    0.40
  17   3  -3    1.56    0.45
 -17   3   3    0.79    0.42
 -15  -3   3   65.13    2.89
  15  -3  -3   57.43    2.82
  15   3  -3   65.34    2.89
 -15   3   3   63.80    2.86
 -13  -3   3   15.50    0.95
  13  -3  -3   14.89    0.93
  13   3  -3   16.70    0.88
 -13   3   3   17.02    0.95
 -13   3   3   15.36    0.88
  13   3  -3   16.00    0.96
 -11  -3   3   62.57    2.77
  11  -3  -3   62.82    2.75
  11  -3  -3   60.66    2.64
 -11   3   3   63.56    2.75
 -11   3   3   63.68    2.71
  11   3  -3   61.00    2.77
  -9  -3   3   79.93    3.40
   9  -3  -3   77.25    3.34
   9  -3  -3   79.39    3.28
  -9  -3   3   85.05    3.32
   9   3  -3   77.52    3.29
   9   3  -3   69.12    3.38
  -9   3   3   80.25    3.38
  -9   3   3   84.94    3.38
  -7  -3   3    0.16    0.13
   7  -3  -3    0.16    0.14
   7  -3  -3    0.19    0.09
  -7  -3   3    0.06    0.16
  -7   3   3   -0.04    0.17
  -7   3   3    0.19    0.15
   7   3  -3    0.32    0.18
   7   3  -3    0.18    0.12
   5  -3  -3   50.46    2.06
   5  -3  -3   48.22    2.11
  -5  -3   3   49.29    2.14
  -5  -3   3   48.67    2.10
  -5   3   3   51.24    2.12
   5   3  -3   51.95    2.16
  -5   3   3   49.98    2.17
   5   3  -3   52.29    2.10
   3  -3  -3   -0.01    0.07
  -3  -3   3   -0.09    0.10
   3  -3  -3   -0.04    0.09
  -3  -3   3   -0.09    0.09
   3   3  -3    0.06    0.09
   3   3  -3    0.21    0.11
  -3   3   3   -0.03    0.09
  -3   3   3   -0.17    0.13
   1  -3  -3  236.41    9.43
  -1  -3   3  231.75    9.45
  -1  -3   3  237.79    9.44
  -1   3   3  217.99    9.48
  -1   3   3  233.40    9.42
   1   3  -3  233.41    9.45
   1   3  -3  234.48    9.43
  -1   3   3  241.32    9.46
   1  -3   3  137.07    5.57
   1  -3   3  138.04    5.57
   1   3   3  141.71    5.58
   1   3   3  134.93    5.58
  -1   3  -3  140.36    5.54
  -1   3  -3  132.77    5.58
   1   3   3  135.64    5.58
   1   3   3  134.68    5.56
  -3  -3  -3   18.84    0.82
   3  -3   3   18.56    0.78
   3  -3   3   17.69    0.82
   3   3   3   18.87    0.78
   3   3   3   18.38    0.83
  -3   3  -3   18.20    0.82
  -3   3  -3   18.30    0.84
   5  -3   3   43.11    1.82
   5  -3   3   43.05    1.83
  -5  -3  -3   44.76    1.85
   5   3   3   42.80    1.88
  -5   3  -3   43.13    1.84
   5   3   3   42.53    1.85
  -5   3  -3   43.26    1.85
  -7  -3  -3    0.82    0.21
   7  -3   3    0.71    0.19
   7  -3   3    0.64    0.15
  -7   3  -3    0.63    0.17
  -7   3  -3    0.56    0.17
   7   3   3    0.71    0.21
   7   3   3    0.74    0.19
  -9  -3  -3   36.76    1.64
   9  -3   3   37.37    1.60
   9  -3   3   33.67    1.57
  -9   3  -3   34.81    1.57
   9   3   3   32.67    1.63
   9   3   3   36.95    1.62
  -9   3  -3   33.95    1.60
  11  -3   3   10.16    0.63
  11  -3   3   10.09    0.62
 -11  -3  -3    9.09    0.65
  11   3   3    9.23    0.63
  11   3   3    8.62    0.63
 -11   3  -3   10.36    0.60
 -11   3  -3    9.37    0.64
  13  -3   3   23.84    1.15
 -13  -3  -3   22.31    1.20
  13  -3   3   20.43    1.14
  13   3   3   22.38    1.17
  13   3   3   20.60    1.17
 -13   3  -3   22.54    1.18
  15  -3   3   32.15    1.51
 -15  -3  -3   31.73    1.58
  15  -3   3   31.16    1.51
 -15   3  -3   28.42    1.55
  15   3   3   26.98    1.54
  15   3   3   30.40    1.53
 -17  -3  -3    0.59    0.38
  17  -3   3    1.12    0.35
  17  -3   3    0.73    0.33
 -17   3  -3    0.54    0.37
  17   3   3    0.93    0.39
  17   3   3    0.85    0.37
 -19  -3  -3    5.79    0.68
  19  -3   3    6.50    0.67
 -19   3  -3    6.61    0.72
  19   3   3    6.43    0.75
  21  -3   3   -0.08    0.41
 -21  -3  -3    0.31    0.46
  21   3   3   -0.23    0.44
 -21   3  -3   -0.33    0.40
  22  -4  -3    5.78    0.73
 -22   4   3    6.93    0.79
 -20  -4   3    9.04    0.87
  20  -4  -3    7.62    0.78
  20   4  -3   10.74    0.95
 -20   4   3    7.55    0.82
 -18  -4   3   -0.46    0.34
  18  -4  -3    0.77    0.40
  18   4  -3    0.16    0.38
 -18   4   3    0.79    0.42
 -16  -4   3    0.28    0.37
  16  -4  -3    1.04    0.37
 -16   4   3    0.50    0.36
  16   4  -3    0.08    0.38
 -14  -4   3   12.48    0.84
  14  -4  -3   11.46    0.84
  14   4  -3   12.69    0.86
 -14   4   3   11.54    0.75
 -14   4   3   13.43    0.85
  12  -4  -3   42.98    2.01
 -12  -4   3   46.76    2.07
  12  -4  -3   41.20    1.92
 -12  -4   3   46.06    1.97
 -12   4   3   44.68    2.02
 -12   4   3   46.18    2.00
  12   4  -3   39.36    2.05
  10  -4  -3   24.37    1.18
 -10  -4   3   25.51    1.24
  10  -4  -3   24.63    1.09
 -10  -4   3   26.87    1.17
 -10   4   3   26.12    1.21
 -10   4   3   24.37    1.21
  10   4  -3   22.80    1.09
  10   4  -3   21.75    1.23
  -8  -4   3    4.87    0.43
   8  -4  -3    5.35    0.41
   8  -4  -3    5.50    0.31
  -8  -4   3    5.19    0.38
   8   4  -3    6.47    0.36
   8   4  -3    4.73    0.44
  -8   4   3    4.91    0.41
  -8   4   3    5.94    0.47
  -6  -4   3    1.65    0.23
  -6  -4   3    1.79    0.20
   6  -4  -3    1.50    0.15
   6  -4  -3    1.88    0.21
  -6   4   3    1.88    0.22
   6   4  -3    1.90    0.19
  -6   4   3    1.86    0.28
   6   4  -3    1.70    0.24
  -4  -4   3    1.70    0.18
   4  -4  -3    1.84    0.16
  -4  -4   3    1.90    0.20
   4  -4  -3    1.61    0.18
   4   4  -3    1.77    0.18
  -4   4   3    1.49    0.16
  -4   4   3    1.70    0.24
   4   4  -3    1.62    0.19
  -2  -4   3   21.33    0.95
  -2  -4   3   21.88    0.93
   2  -4  -3   21.26    0.93
   2   4  -3   21.33    0.95
   2   4  -3   21.27    0.93
  -2   4   3   20.22    1.00
  -2   4   3   21.52    0.90
   0  -4   3    0.95    0.12
   0  -4   3    0.99    0.15
   0  -4  -3    0.85    0.13
   0   4   3    1.14    0.11
   0   4   3    0.74    0.17
   0   4   3    0.75    0.14
   0   4  -3    1.05    0.12
   0   4  -3    0.81    0.14
   2  -4   3   92.02    3.83
   2  -4   3   96.82    3.82
  -2  -4  -3   93.59    3.80
   2   4   3   92.36    3.83
  -2   4  -3   89.90    3.84
   2   4   3   91.07    3.84
   2   4   3   95.92    3.84
   4  -4   3  136.32    5.62
   4  -4   3  140.21    5.58
  -4  -4  -3  134.76    5.62
   4   4   3  140.47    5.57
   4   4   3  138.97    5.64
  -4   4  -3  134.86    5.61
  -4   4  -3  136.60    5.65
   6  -4   3   10.86    0.57
   6  -4   3   10.72    0.54
  -6  -4  -3   10.52    0.59
  -6   4  -3   11.93    0.61
  -6   4  -3   10.91    0.57
   6   4   3   10.55    0.63
   6   4   3   11.63    0.61
  -8  -4  -3    1.08    0.25
   8  -4   3    1.77    0.24
   8  -4   3    1.26    0.20
  -8   4  -3    1.38    0.24
  -8   4  -3    1.25    0.23
   8   4   3    1.06    0.25
   8   4   3    1.11    0.22
  10  -4   3   18.88    0.95
 -10  -4  -3   18.48    0.99
  10  -4   3   19.08    0.92
  10   4   3   15.74    0.97
 -10   4  -3   19.02    0.97
  10   4   3   18.79    0.98
 -10   4  -3   18.88    0.94
  12  -4   3   79.50    3.40
 -12  -4  -3   76.62    3.45
  12  -4   3   81.09    3.39
  12   4   3   77.82    3.45
  12   4   3   79.27    3.46
 -12   4  -3   79.09    3.38
 -12   4  -3   78.69    3.44
  14  -4   3   17.71    1.05
 -14  -4  -3   20.27    1.12
  14  -4   3   20.84    1.05
  14   4   3   17.45    1.11
  14   4   3   19.53    1.10
 -14   4  -3   19.30    1.10
  16  -4   3    2.12    0.40
  16  -4   3    2.37    0.42
 -16  -4  -3    2.29    0.48
 -16   4  -3    2.20    0.47
  16   4   3    2.26    0.46
  16   4   3    2.02    0.45
  18  -4   3    1.94    0.40
 -18  -4  -3    1.19    0.42
 -18   4  -3    1.16    0.46
  18   4   3    1.34    0.43
  18   4   3    0.90    0.46
  20  -4   3   -0.38    0.36
 -20  -4  -3   -0.21    0.40
 -20   4  -3    0.89    0.46
  20   4   3    0.92    0.50
  22   4   3    1.96    0.60
 -22   4  -3    0.84    0.52
 -21  -5   3   -0.22    0.45
  21  -5  -3    0.37    0.45
 -21   5   3   -0.18    0.43
  21   5  -3    1.22    0.56
 -19  -5   3    0.02    0.41
  19  -5  -3   -0.03    0.36
 -19   5   3   -0.07    0.37
  19   5  -3    0.04    0.42
  17  -5  -3    5.91    0.65
 -17  -5   3    6.66    0.70
 -17   5   3    6.81    0.67
  17   5  -3    6.86    0.74
  15  -5  -3   18.10    1.12
 -15  -5   3   19.99    1.14
  15   5  -3   17.31    1.13
 -15   5   3   19.61    1.05
 -15   5   3   19.03    1.11
  13  -5  -3    3.13    0.43
 -13  -5   3    3.41    0.49
 -13  -5   3    3.91    0.43
 -13   5   3    3.74    0.44
  13   5  -3    3.50    0.48
 -13   5   3    4.54    0.50
 -11  -5   3   19.89    1.04
  11  -5  -3   17.57    0.95
 -11  -5   3   19.27    0.97
  11  -5  -3   20.53    0.89
  11   5  -3   15.74    1.02
 -11   5   3   18.20    0.99
 -11   5   3   19.75    1.01
  -9  -5   3   71.28    2.94
  -9  -5   3   68.41    2.99
   9  -5  -3   69.16    2.86
   9  -5  -3   66.70    2.93
   9   5  -3   70.11    3.02
  -9   5   3   67.50    2.95
  -9   5   3   67.40    3.00
   9   5  -3   70.98    2.89
  -7  -5   3  102.43    4.37
   7  -5  -3  103.91    4.32
  -7  -5   3  108.96    4.42
   7  -5  -3  104.22    4.38
  -7   5   3  104.37    4.37
   7   5  -3  105.96    4.35
   7   5  -3  110.43    4.44
  -7   5   3  104.58    4.46
   5  -5  -3   16.19    0.73
  -5  -5   3   14.86    0.76
  -5  -5   3   15.70    0.78
   5  -5  -3   16.60    0.78
   5   5  -3   17.45    0.76
   5   5  -3   16.31    0.80
  -5   5   3   15.17    0.74
  -5   5   3   16.49    0.86
   3  -5  -3   24.05    1.06
  -3  -5   3   23.41    1.04
   3  -5  -3   23.58    1.03
  -3  -5   3   22.82    1.05
  -3   5   3   22.94    1.12
  -3   5   3   23.28    0.99
   3   5  -3   23.70    1.04
   3   5  -3   23.26    1.05
  -1  -5   3  356.14   14.00
  -1  -5   3  339.45   14.03
   1  -5  -3  342.48   14.02
   1   5  -3  361.81   14.01
   1   5  -3  336.79   14.04
  -1   5   3  325.51   14.07
  -1   5   3  345.10   14.04
  -1   5   3  363.53   13.99
  -1  -5  -3  232.35    9.65
   1  -5   3  240.53    9.66
  -1  -5  -3  235.41    9.60
   1  -5   3  246.78    9.63
  -1   5  -3  236.09    9.67
   1   5   3  228.72    9.68
   1   5   3  238.72    9.67
  -1   5  -3  243.14    9.62
   3  -5   3   50.30    2.05
  -3  -5  -3   51.07    2.07
   3  -5   3   48.86    2.09
   3   5   3   50.16    2.08
  -3   5  -3   48.12    2.12
  -3   5  -3   48.15    2.06
   5  -5   3   24.40    1.03
  -5  -5  -3   23.54    1.08
   5  -5   3   23.26    1.07
  -5   5  -3   22.96    1.06
  -5   5  -3   22.31    1.11
   5   5   3   24.45    1.13
   5   5   3   24.00    1.10
   5   5   3   24.68    1.01
   7  -5   3    1.39    0.18
   7  -5   3    1.53    0.21
  -7  -5  -3    1.44    0.25
  -7   5  -3    1.56    0.24
   7   5   3    0.92    0.24
   7   5   3    1.25    0.23
  -7   5  -3    1.88    0.23
  -9  -5  -3   47.13    2.03
   9  -5   3   44.08    1.94
   9  -5   3   45.28    1.96
   9   5   3   39.51    2.02
  -9   5  -3   45.94    1.99
  -9   5  -3   45.15    2.00
   9   5   3   46.31    2.02
  11  -5   3    1.16    0.23
  11  -5   3    1.50    0.30
 -11  -5  -3    1.15    0.32
 -11   5  -3    1.81    0.31
  11   5   3    1.65    0.32
 -11   5  -3    1.07    0.29
  11   5   3    1.70    0.36
 -13  -5  -3   55.61    2.44
  13  -5   3   53.01    2.36
  13  -5   3   52.68    2.35
  13   5   3   51.00    2.43
 -13   5  -3   52.26    2.40
 -13   5  -3   52.32    2.36
  13   5   3   51.58    2.44
  15  -5   3   58.99    2.90
 -15  -5  -3   68.36    3.00
  15  -5   3   68.95    2.90
  15   5   3   59.78    2.97
  15   5   3   69.32    3.00
 -15   5  -3   67.38    2.96
 -17  -5  -3   15.54    1.03
  17  -5   3   14.37    0.93
  17  -5   3   14.75    0.96
 -17   5  -3   15.15    1.02
  17   5   3   17.08    1.04
  17   5   3   13.33    1.00
 -19  -5  -3    1.38    0.49
  19  -5   3    0.60    0.38
  19   5   3    0.60    0.48
 -19   5  -3    1.32    0.48
  19   5   3    0.99    0.44
 -21  -5  -3    5.10    0.70
 -21   5  -3    5.72    0.74
  21   5   3    5.89    0.79
  20  -6  -3    0.19    0.43
 -20  -6   3    0.01    0.42
  20   6  -3    0.17    0.47
 -20   6   3    0.34    0.42
  18  -6  -3   13.01    0.95
 -18  -6   3   12.10    0.94
  18   6  -3   12.17    0.98
 -18   6   3   12.13    0.93
  16  -6  -3   20.16    1.23
 -16  -6   3   21.57    1.24
 -16   6   3   23.45    1.22
  16   6  -3   17.98    1.23
 -16   6   3   20.73    1.15
  14  -6  -3    1.60    0.37
 -14  -6   3    1.15    0.38
 -14  -6   3    2.04    0.36
  14   6  -3    1.52    0.40
 -14   6   3    2.01    0.38
 -14   6   3    1.65    0.38
 -12  -6   3    0.11    0.26
 -12  -6   3    0.18    0.24
  12  -6  -3    0.38    0.23
  12   6  -3    0.03    0.27
 -12   6   3    0.14    0.26
 -12   6   3    0.28    0.28
  10  -6  -3    7.96    0.52
 -10  -6   3    7.44    0.55
 -10  -6   3    7.51    0.57
  10  -6  -3    8.10    0.45
  10   6  -3    7.33    0.46
  10   6  -3    9.41    0.65
 -10   6   3    8.30    0.60
 -10   6   3    7.27    0.54
  -8  -6   3   55.18    2.47
  -8  -6   3   57.04    2.44
   8  -6  -3   57.31    2.37
   8  -6  -3   55.58    2.42
   8   6  -3   57.75    2.49
   8   6  -3   58.17    2.40
  -8   6   3   52.53    2.41
  -8   6   3   57.82    2.52
  -6  -6   3   41.46    1.84
   6  -6  -3   42.10    1.79
  -6  -6   3   43.20    1.85
   6  -6  -3   41.02    1.83
  -6   6   3   41.51    1.92
   6   6  -3   44.35    1.87
   6   6  -3   42.45    1.82
  -6   6   3   41.22    1.80
   4  -6  -3    5.91    0.36
  -4  -6   3    6.02    0.36
   4  -6  -3    5.99    0.39
  -4  -6   3    6.32    0.39
   4   6  -3    6.02    0.38
  -4   6   3    5.51    0.32
  -4   6   3    5.71    0.46
   4   6  -3    5.30    0.38
  -2  -6   3   42.25    1.85
  -2  -6   3   44.70    1.81
   2  -6  -3   43.78    1.84
   2   6  -3   42.81    1.83
  -2   6   3   41.29    1.91
  -2   6   3   42.26    1.85
  -2   6   3   42.92    1.76
   2   6  -3   42.78    1.85
   0  -6   3    6.67    0.34
   0  -6  -3    6.99    0.41
   0  -6  -3    6.42    0.31
   0   6   3    5.96    0.44
   0   6  -3    6.45    0.37
   0   6   3    7.18    0.41
   0   6  -3    7.25    0.43
  -2  -6  -3   22.97    0.95
   2  -6   3   21.88    1.00
   2  -6   3   23.22    0.97
  -2  -6  -3   20.62    1.01
   2   6   3   21.13    1.02
  -2   6  -3   23.27    0.97
   2   6   3   20.15    1.02
  -2   6  -3   22.19    1.04
  -4  -6  -3    1.69    0.22
   4  -6   3    1.86    0.17
  -4  -6  -3    1.59    0.20
   4  -6   3    1.62    0.20
   4   6   3    1.38    0.19
   4   6   3    1.39    0.21
  -4   6  -3    1.33    0.16
  -4   6  -3    1.66    0.24
  -6  -6  -3   79.11    3.30
   6  -6   3   80.09    3.24
   6  -6   3   76.59    3.27
   6   6   3   76.50    3.31
   6   6   3   81.86    3.21
   6   6   3   80.28    3.35
  -6   6  -3   77.49    3.26
  -6   6  -3   73.10    3.32
   8  -6   3  132.47    5.39
  -8  -6  -3  131.31    5.47
   8  -6   3  128.43    5.41
  -8   6  -3  129.93    5.47
   8   6   3  129.16    5.51
  -8   6  -3  133.46    5.43
   8   6   3  132.84    5.48
  10  -6   3   13.76    0.73
  10  -6   3   13.77    0.74
 -10  -6  -3   15.19    0.83
  10   6   3   11.71    0.81
  10   6   3   14.96    0.83
 -10   6  -3   13.44    0.78
 -10   6  -3   12.64    0.77
  12  -6   3    1.64    0.33
  12  -6   3    1.55    0.28
 -12  -6  -3    1.47    0.35
 -12   6  -3    2.47    0.37
 -12   6  -3    1.18    0.33
  12   6   3    1.37    0.37
  12   6   3    2.14    0.37
  14  -6   3    0.41    0.28
  14  -6   3    0.49    0.29
 -14  -6  -3    0.01    0.31
 -14   6  -3    0.41    0.32
  14   6   3    0.64    0.36
  14   6   3    0.95    0.36
 -14   6  -3    0.59    0.34
 -16  -6  -3   16.09    1.02
  16  -6   3   13.50    0.94
  16  -6   3   16.92    0.96
  16   6   3   16.27    1.06
 -16   6  -3   15.28    1.01
  16   6   3   15.71    1.07
 -18  -6  -3    7.51    0.75
  18  -6   3    6.36    0.63
  18   6   3    4.33    0.67
 -18   6  -3    7.09    0.70
  18   6   3    6.57    0.72
 -20  -6  -3    2.65    0.57
  20   6   3    2.57    0.62
 -20   6  -3    2.49    0.53
 -21  -7   3   -0.17    0.46
  21  -7  -3    0.30    0.43
  21   7  -3   -0.15    0.51
 -21   7   3   -0.58    0.41
  19  -7  -3   -0.01    0.39
 -19  -7   3   -0.21    0.39
  19   7  -3    0.31    0.45
 -19   7   3   -0.14    0.39
 -17  -7   3    0.99    0.42
  17  -7  -3    0.63    0.41
  17   7  -3    1.05    0.46
 -17   7   3    1.63    0.44
 -15  -7   3    5.71    0.64
  15  -7  -3    7.07    0.66
  15   7  -3    5.81    0.68
 -15   7   3    6.17    0.61
 -15   7   3    6.16    0.62
 -13  -7   3    0.02    0.33
 -13  -7   3    0.31    0.28
  13  -7  -3    0.31    0.27
 -13   7   3    0.44    0.32
  13   7  -3   -0.19    0.28
 -13   7   3   -0.61    0.24
  11  -7  -3   21.71    1.10
  11  -7  -3   23.19    1.02
 -11  -7   3   23.51    1.15
 -11  -7   3   21.51    1.17
  11   7  -3   21.69    1.21
 -11   7   3   21.28    1.20
 -11   7   3   20.40    1.11
   9  -7  -3   27.01    1.30
  -9  -7   3   29.59    1.34
   9  -7  -3   29.26    1.25
  -9  -7   3   27.02    1.35
  -9   7   3   27.26    1.30
  -9   7   3   28.20    1.41
   9   7  -3   27.37    1.27
   9   7  -3   27.90    1.38
   7  -7  -3    0.23    0.14
   7  -7  -3    0.30    0.18
  -7  -7   3   -0.02    0.16
  -7  -7   3    0.32    0.19
  -7   7   3    0.12    0.22
   7   7  -3    0.05    0.18
   7   7  -3    0.25    0.16
  -7   7   3    0.26    0.15
   5  -7  -3   17.48    0.81
  -5  -7   3   17.28    0.85
  -5  -7   3   17.01    0.83
   5  -7  -3   17.31    0.85
   5   7  -3   17.28    0.85
   5   7  -3   17.26    0.84
  -5   7   3   16.59    0.77
  -5   7   3   16.50    0.93
   3  -7  -3    2.73    0.26
  -3  -7   3    2.84    0.24
  -3  -7   3    2.81    0.28
  -3   7   3    2.40    0.33
  -3   7   3    2.48    0.27
  -3   7   3    2.82    0.18
   3   7  -3    2.84    0.28
   3   7  -3    2.51    0.26
  -1  -7   3   87.37    3.68
   1  -7  -3   88.81    3.66
  -1  -7   3   89.62    3.61
   1   7  -3   87.80    3.65
  -1   7   3   86.81    3.68
  -1   7   3   87.79    3.73
   1   7  -3   87.17    3.68
  -1  -7  -3   43.09    1.75
   1  -7   3   42.00    1.84
   1  -7   3   43.91    1.77
  -1  -7  -3   41.64    1.83
   1   7   3   40.06    1.86
  -1   7  -3   40.78    1.79
   1   7   3   43.99    1.85
  -1   7  -3   41.88    1.86
  -3  -7  -3    0.28    0.15
   3  -7   3    0.25    0.14
  -3  -7  -3    0.24    0.13
  -3   7  -3    0.17    0.12
   3   7   3    0.23    0.16
  -3   7  -3    0.32    0.19
  -3   7  -3    0.07    0.09
   3   7   3    0.28    0.17
   5  -7   3    5.99    0.35
  -5  -7  -3    5.52    0.41
   5  -7   3    5.48    0.40
  -5  -7  -3    5.85    0.44
  -5   7  -3    6.20    0.35
   5   7   3    6.11    0.38
  -5   7  -3    6.08    0.47
   5   7   3    5.32    0.42
   7  -7   3    4.01    0.32
  -7  -7  -3    4.89    0.44
   7  -7   3    4.58    0.37
  -7  -7  -3    4.43    0.40
  -7   7  -3    4.85    0.43
   7   7   3    4.67    0.28
   7   7   3    4.90    0.43
  -7   7  -3    4.58    0.36
   9  -7   3   17.72    0.86
   9  -7   3   17.42    0.89
  -9  -7  -3   16.60    0.95
   9   7   3   18.46    0.97
  -9   7  -3   17.72    0.92
   9   7   3   18.99    1.02
  -9   7  -3   18.08    0.96
 -11  -7  -3    1.24    0.33
  11  -7   3    1.77    0.29
  11  -7   3    1.30    0.26
 -11   7  -3    1.28    0.34
 -11   7  -3    1.41    0.32
  11   7   3    1.29    0.33
  11   7   3    1.54    0.37
  13  -7   3   24.64    1.14
  13  -7   3   20.82    1.16
 -13  -7  -3   22.69    1.24
  13   7   3   23.52    1.25
 -13   7  -3   22.45    1.20
 -13   7  -3   21.19    1.20
  13   7   3   19.80    1.23
  15  -7   3   11.30    0.76
 -15  -7  -3    9.93    0.78
  15  -7   3   10.03    0.73
  15   7   3   10.98    0.87
  15   7   3    9.26    0.86
 -15   7  -3   11.63    0.81
  17  -7   3    0.49    0.34
  17  -7   3   -0.44    0.32
 -17  -7  -3   -0.37    0.32
  17   7   3    0.49    0.41
 -17   7  -3    0.22    0.37
  17   7   3   -0.09    0.40
 -19  -7  -3   -0.27    0.40
  19   7   3    0.01    0.45
 -19   7  -3   -0.37    0.37
 -21  -7  -3    1.37    0.51
  21   7   3    0.58    0.51
 -21   7  -3    1.01    0.49
 -20  -8   3    1.62    0.55
  20  -8  -3    1.52    0.51
  20   8  -3    1.02    0.54
  18  -8  -3   33.63    1.80
 -18  -8   3   34.52    1.83
  18   8  -3   33.55    1.91
 -18   8   3   35.21    1.78
  16  -8  -3   68.11    2.99
 -16  -8   3   66.75    3.02
 -16   8   3   64.66    2.95
 -16   8   3   67.45    2.95
  16   8  -3   56.66    3.04
 -14  -8   3    6.17    0.65
 -14  -8   3    6.36    0.60
  14  -8  -3    7.58    0.58
 -14   8   3    6.15    0.63
 -14   8   3    6.18    0.59
  14   8  -3    6.15    0.70
 -12  -8   3    0.69    0.31
  12  -8  -3    0.89    0.27
 -12  -8   3    0.67    0.32
 -12   8   3    0.83    0.36
 -12   8   3    0.34    0.27
  12   8  -3    0.78    0.34
  10  -8  -3   45.31    1.86
  10  -8  -3   42.36    1.91
 -10  -8   3   41.59    1.95
 -10  -8   3   42.47    1.97
  10   8  -3   43.10    2.01
 -10   8   3   40.17    1.90
 -10   8   3   42.78    2.03
  -8  -8   3  164.89    6.76
  -8  -8   3  161.51    6.75
   8  -8  -3  167.10    6.69
   8  -8  -3  163.83    6.74
  -8   8   3  165.06    6.70
   8   8  -3  161.55    6.78
   8   8  -3  158.96    6.71
  -8   8   3  161.51    6.85
   6  -8  -3   35.26    1.55
  -6  -8   3   33.58    1.56
  -6  -8   3   33.69    1.53
   6  -8  -3   34.65    1.51
   6   8  -3   32.76    1.56
  -6   8   3   35.36    1.66
   6   8  -3   33.21    1.54
  -6   8   3   35.16    1.47
   4  -8  -3   57.92    2.52
  -4  -8   3   57.84    2.53
  -4  -8   3   57.76    2.47
   4  -8  -3   59.44    2.50
  -4   8   3   59.21    2.62
   4   8  -3   59.13    2.52
  -4   8   3   59.88    2.41
   4   8  -3   58.32    2.52
  -2  -8   3   83.54    3.39
  -2  -8   3   81.35    3.46
   2  -8  -3   82.10    3.45
  -2   8   3   81.34    3.46
   2   8  -3   81.63    3.44
   2   8  -3   79.90    3.47
  -2   8   3   84.99    3.54
   0  -8   3   21.04    0.99
   0  -8  -3   20.24    0.86
   0  -8  -3   20.31    0.97
   0  -8   3   20.79    0.90
   0   8   3   20.35    1.03
   0   8  -3   20.93    1.02
   0   8   3   20.01    0.99
   0   8  -3   19.20    0.94
  -2  -8  -3   32.59    1.37
   2  -8   3   32.11    1.37
   2  -8   3   33.44    1.45
  -2  -8  -3   30.40    1.44
   2   8   3   32.75    1.46
   2   8   3   32.00    1.48
  -2   8  -3   30.42    1.47
  -2   8  -3   32.22    1.40
   4  -8   3   46.41    2.01
  -4  -8  -3   45.44    2.08
  -4  -8  -3   49.04    2.04
   4  -8   3   48.43    2.06
   4   8   3   46.08    2.08
  -4   8  -3   47.16    1.98
  -4   8  -3   48.55    2.12
   4   8   3   47.34    2.06
  -6  -8  -3  230.04    9.33
  -6  -8  -3  232.84    9.30
   6  -8   3  228.22    9.24
   6  -8   3  222.69    9.28
  -6   8  -3  226.21    9.24
   6   8   3  235.88    9.24
  -6   8  -3  216.65    9.34
   6   8   3  222.66    9.33
  -8  -8  -3  170.17    6.80
   8  -8   3  168.07    6.68
  -8  -8  -3  161.69    6.76
   8  -8   3  156.96    6.70
   8   8   3  159.43    6.77
  -8   8  -3  164.88    6.70
  -8   8  -3  158.57    6.79
 -10  -8  -3   13.47    0.82
 -10  -8  -3   12.52    0.82
  10  -8   3   13.02    0.71
  10  -8   3   13.43    0.70
 -10   8  -3   11.87    0.74
  10   8   3   12.91    0.81
 -10   8  -3   12.60    0.79
  12  -8   3    0.45    0.23
  12  -8   3    0.80    0.27
 -12  -8  -3    0.54    0.32
  12   8   3    0.87    0.34
 -12   8  -3    0.52    0.31
 -12   8  -3    0.85    0.31
  14  -8   3   10.64    0.75
 -14  -8  -3   10.55    0.80
  14  -8   3    9.82    0.68
 -14   8  -3    9.93    0.73
  14   8   3    9.48    0.85
 -14   8  -3   11.96    0.82
  16  -8   3   25.12    1.31
 -16  -8  -3   25.19    1.39
  16  -8   3   24.04    1.32
 -16   8  -3   25.54    1.35
  16   8   3   23.68    1.45
 -18  -8  -3   10.56    0.89
 -18  -8  -3    9.66    0.88
 -18   8  -3   10.03    0.85
  18   8   3    8.18    0.89
 -20  -8  -3    4.45    0.68
  20   8   3    4.22    0.73
 -20   8  -3    4.68    0.64
  19  -9  -3    7.36    0.83
 -19  -9   3    7.86    0.86
  19   9  -3    7.22    0.91
 -17  -9   3    2.81    0.56
  17  -9  -3    3.94    0.58
  17   9  -3    3.15    0.65
 -17   9   3    3.87    0.56
 -15  -9   3    1.00    0.40
  15  -9  -3    1.97    0.41
  15   9  -3    0.45    0.39
 -15   9   3    1.20    0.40
 -13  -9   3    1.10    0.41
  13  -9  -3    1.13    0.31
 -13  -9   3    0.68    0.32
 -13   9   3    0.66    0.32
  13   9  -3    1.45    0.41
 -13   9   3    1.05    0.40
 -11  -9   3    1.46    0.35
  11  -9  -3    1.63    0.25
 -11  -9   3    1.58    0.37
  11  -9  -3    1.36    0.30
 -11   9   3    1.40    0.30
  11   9  -3    1.98    0.39
 -11   9   3    1.45    0.39
   9  -9  -3    0.21    0.18
   9  -9  -3    0.28    0.22
  -9  -9   3    0.45    0.26
  -9  -9   3   -0.03    0.20
  -9   9   3    0.27    0.19
  -9   9   3    0.57    0.32
   9   9  -3    0.37    0.24
   7  -9  -3   56.98    2.46
   7  -9  -3   56.88    2.43
  -7  -9   3   56.45    2.49
  -7  -9   3   56.03    2.45
  -7   9   3   57.39    2.59
  -7   9   3   57.87    2.39
   7   9  -3   56.42    2.45
   7   9  -3   55.05    2.50
  -5  -9   3  101.17    4.19
   5  -9  -3  103.49    4.22
  -5  -9   3   96.88    4.25
   5  -9  -3  101.16    4.24
   5   9  -3   99.17    4.24
  -5   9   3  101.32    4.35
   5   9  -3  103.20    4.24
  -5   9   3  101.16    4.12
   3  -9  -3   51.77    2.18
  -3  -9   3   49.85    2.12
  -3  -9   3   48.17    2.20
   3   9  -3   49.60    2.21
  -3   9   3   51.21    2.29
  -3   9   3   50.37    2.20
   3   9  -3   50.02    2.18
  -1  -9   3    3.54    0.36
   1  -9  -3    4.39    0.37
  -1  -9   3    4.15    0.27
   1   9  -3    4.62    0.37
  -1   9   3    4.25    0.44
   1   9  -3    3.46    0.37
  -1   9   3    4.87    0.37
  -1  -9  -3    8.15    0.50
   1  -9   3    7.29    0.51
   1  -9   3    8.18    0.40
  -1  -9  -3    7.31    0.37
  -1   9  -3    7.48    0.45
   1   9   3    6.93    0.54
   1   9   3    6.88    0.49
  -1   9  -3    7.55    0.52
  -3  -9  -3   77.62    3.31
  -3  -9  -3   75.46    3.38
   3  -9   3   80.32    3.37
  -3   9  -3   82.06    3.34
  -3   9  -3   79.57    3.43
  -3   9  -3   80.70    3.28
   3   9   3   81.82    3.41
   3   9   3   79.73    3.40
  -5  -9  -3   19.12    0.94
   5  -9   3   18.88    0.95
   5  -9   3   20.09    0.91
  -5  -9  -3   19.14    0.99
  -5   9  -3   19.63    0.88
   5   9   3   19.15    0.95
   5   9   3   19.11    0.99
  -5   9  -3   18.32    1.01
  -7  -9  -3    0.80    0.25
   7  -9   3    1.11    0.20
  -7  -9  -3    1.41    0.31
   7  -9   3    1.11    0.24
  -7   9  -3    1.47    0.32
  -7   9  -3    1.34    0.21
   7   9   3    0.78    0.27
   9  -9   3    3.50    0.34
   9  -9   3    4.20    0.38
  -9  -9  -3    3.51    0.42
  -9  -9  -3    3.33    0.43
   9   9   3    3.25    0.43
  -9   9  -3    4.08    0.39
  -9   9  -3    3.00    0.42
 -11  -9  -3    0.60    0.32
 -11  -9  -3    0.56    0.34
  11  -9   3    1.62    0.28
  11  -9   3    1.13    0.26
 -11   9  -3    1.33    0.32
 -11   9  -3    0.83    0.33
  11   9   3    1.18    0.36
 -13  -9  -3    0.71    0.37
 -13  -9  -3    0.85    0.39
  13  -9   3    1.29    0.31
  13  -9   3    1.00    0.31
 -13   9  -3    1.27    0.35
  13   9   3    1.71    0.40
 -13   9  -3    1.03    0.39
 -15  -9  -3    4.25    0.61
 -15  -9  -3    4.80    0.57
  15  -9   3    4.61    0.49
  15   9   3    4.36    0.61
 -15   9  -3    4.95    0.59
 -15   9  -3    5.02    0.57
 -17  -9  -3   10.08    0.91
 -17  -9  -3   10.64    0.89
  17   9   3    9.28    0.95
 -17   9  -3   10.91    0.86
 -19  -9  -3   14.30    1.08
 -19  -9  -3   14.07    1.03
  19   9   3   12.53    1.15
  20 -10  -3    1.24    0.54
 -20 -10   3    0.09    0.46
 -18 -10   3    9.17    0.90
  18 -10  -3    9.12    0.86
  18  10  -3    7.62    0.92
 -16 -10   3    8.89    0.86
  16 -10  -3    9.94    0.79
  16  10  -3    8.43    0.92
 -16  10   3   10.82    0.90
  14 -10  -3    2.60    0.44
 -14 -10   3    2.44    0.49
 -14 -10   3    3.43    0.50
 -14  10   3    2.71    0.52
  14  10  -3    2.23    0.53
 -12 -10   3   22.27    1.26
 -12 -10   3   23.90    1.28
  12 -10  -3   23.91    1.21
 -12  10   3   22.24    1.34
  12  10  -3   25.60    1.34
  10 -10  -3    0.92    0.27
 -10 -10   3    0.79    0.29
 -10 -10   3    1.08    0.33
  10 -10  -3    0.70    0.23
  10  10  -3    0.53    0.30
 -10  10   3    0.92    0.37
  -8 -10   3   32.35    1.55
   8 -10  -3   34.65    1.52
   8 -10  -3   31.70    1.46
  -8 -10   3   33.37    1.51
  -8  10   3   33.62    1.66
   8  10  -3   30.32    1.54
   8  10  -3   29.39    1.48
   6 -10  -3   30.19    1.41
  -6 -10   3   31.10    1.40
   6 -10  -3   31.36    1.45
  -6 -10   3   29.98    1.46
   6  10  -3   31.02    1.44
   6  10  -3   31.16    1.46
  -6  10   3   30.10    1.56
  -4 -10   3    8.17    0.57
   4 -10  -3    8.86    0.56
   4 -10  -3    8.70    0.56
  -4 -10   3    8.24    0.48
  -4  10   3    7.90    0.64
   4  10  -3    8.84    0.55
   4  10  -3    9.63    0.60
   2 -10  -3  120.98    5.09
  -2 -10   3  121.56    5.11
  -2 -10   3  124.74    5.00
  -2  10   3  118.47    5.09
   2  10  -3  119.39    5.12
   2  10  -3  125.95    5.09
  -2  10   3  122.72    5.19
   0 -10  -3    0.07    0.17
   0 -10   3   -0.24    0.18
   0 -10   3    0.14    0.11
   0  10  -3    0.08    0.16
   0  10   3    0.23    0.19
   0  10  -3   -0.04    0.20
   0  10   3    0.08    0.22
   2 -10   3   55.13    2.38
  -2 -10  -3   54.97    2.26
   2 -10   3   56.37    2.27
  -2 -10  -3   54.16    2.38
   2  10   3   53.82    2.39
  -2  10  -3   52.61    2.33
   2  10   3   52.36    2.41
  -2  10  -3   54.91    2.43
  -4 -10  -3   11.03    0.58
   4 -10   3   10.85    0.63
  -4 -10  -3   10.14    0.64
   4 -10   3    9.97    0.58
  -4  10  -3   10.48    0.52
  -4  10  -3    9.95    0.68
   4  10   3   10.58    0.66
   4  10   3   10.38    0.64
  -6 -10  -3   47.81    2.17
   6 -10   3   51.46    2.19
  -6 -10  -3   49.20    2.25
   6 -10   3   50.85    2.14
   6  10   3   46.86    2.23
   6  10   3   50.79    2.18
  -6  10  -3   49.39    2.27
  -6  10  -3   50.88    2.12
  -8 -10  -3   59.68    2.59
  -8 -10  -3   57.65    2.52
   8 -10   3   56.29    2.44
   8 -10   3   57.61    2.49
  -8  10  -3   55.78    2.57
  -8  10  -3   58.88    2.46
   8  10   3   52.58    2.54
  10 -10   3    9.55    0.63
 -10 -10  -3    9.71    0.73
  10 -10   3    9.77    0.61
 -10 -10  -3    9.73    0.69
 -10  10  -3    8.75    0.70
  10  10   3    9.47    0.72
 -10  10  -3    9.33    0.62
  12 -10   3   35.87    1.65
 -12 -10  -3   34.51    1.79
  12 -10   3   36.76    1.65
 -12 -10  -3   34.35    1.73
  12  10   3   36.62    1.82
 -12  10  -3   35.36    1.79
 -14 -10  -3   -0.07    0.34
 -14 -10  -3    1.20    0.43
  14 -10   3    0.51    0.29
 -14  10  -3    0.29    0.38
  14  10   3    0.39    0.40
 -16 -10  -3   16.16    1.16
 -16 -10  -3   16.60    1.07
  16 -10   3   17.66    1.01
 -16  10  -3   18.67    1.16
  16  10   3   16.08    1.16
 -18 -10  -3    7.44    0.82
 -18 -10  -3    6.43    0.74
  18  10   3    6.44    0.83
 -20 -10  -3    2.12    0.55
  20  10   3    2.21    0.65
  19 -11  -3    3.40    0.62
 -19 -11   3    1.94    0.56
  19  11  -3    2.26    0.64
 -17 -11   3    1.47    0.49
  17 -11  -3    1.37    0.44
  17  11  -3    1.76    0.56
 -17  11   3    0.60    0.44
 -15 -11   3    3.10    0.53
 -15 -11   3    2.74    0.52
  15 -11  -3    2.70    0.45
  15  11  -3    2.69    0.57
 -15  11   3    2.21    0.52
 -13 -11   3    0.34    0.36
  13 -11  -3    0.32    0.30
 -13 -11   3    0.56    0.36
  13  11  -3    0.61    0.39
 -13  11   3    1.28    0.43
  11 -11  -3    8.51    0.58
 -11 -11   3    8.97    0.70
  11 -11  -3    7.52    0.59
 -11 -11   3    8.50    0.71
  11  11  -3    8.28    0.73
 -11  11   3    7.66    0.76
   9 -11  -3    7.87    0.54
  -9 -11   3    8.53    0.67
   9 -11  -3    7.93    0.57
  -9 -11   3    8.44    0.60
  -9  11   3    7.60    0.73
   9  11  -3    7.76    0.63
  -7 -11   3    7.06    0.51
   7 -11  -3    6.73    0.51
   7 -11  -3    6.58    0.50
  -7 -11   3    6.24    0.57
  -7  11   3    8.25    0.73
   7  11  -3    7.03    0.54
   7  11  -3    8.28    0.57
  -5 -11   3   20.66    0.96
   5 -11  -3   19.86    1.02
  -5 -11   3   19.38    1.05
   5 -11  -3   20.00    1.03
  -5  11   3   21.61    1.19
   5  11  -3   21.05    1.07
   5  11  -3   19.52    1.05
  -3 -11   3  119.52    5.14
   3 -11  -3  123.41    5.12
  -3 -11   3  125.77    5.02
   3  11  -3  121.05    5.15
  -3  11   3  122.87    5.23
   3  11  -3  125.87    5.12
  -3  11   3  117.02    5.11
   1 -11  -3   87.09    3.75
  -1 -11   3   90.89    3.63
  -1 -11   3   89.78    3.77
   1  11  -3   88.25    3.73
  -1  11   3   89.23    3.84
  -1  11   3   85.51    3.75
   1  11  -3   86.48    3.79
   1 -11   3   10.95    0.66
   1 -11   3   10.20    0.52
  -1 -11  -3   10.26    0.67
  -1  11  -3   11.17    0.70
  -1  11  -3   10.13    0.60
   1  11   3    9.97    0.69
   1  11   3   11.16    0.66
   3 -11   3    4.80    0.43
  -3 -11  -3    4.04    0.42
   3  11   3    4.73    0.46
  -3  11  -3    5.10    0.50
   3  11   3    5.18    0.48
  -3  11  -3    4.41    0.38
   5 -11   3   14.13    0.77
  -5 -11  -3   12.44    0.80
  -5 -11  -3   14.05    0.72
   5 -11   3   13.36    0.71
   5  11   3   14.10    0.78
   5  11   3   11.57    0.78
  -5  11  -3   14.51    0.86
  -7 -11  -3    7.79    0.55
   7 -11   3    8.07    0.55
   7 -11   3    7.81    0.50
  -7 -11  -3    7.78    0.65
   7  11   3    7.69    0.59
  -7  11  -3    6.84    0.64
   9 -11   3    2.07    0.33
  -9 -11  -3    0.95    0.32
  -9 -11  -3    2.99    0.46
   9 -11   3    2.17    0.29
   9  11   3    1.26    0.34
  -9  11  -3    1.75    0.39
  11 -11   3   13.68    0.80
 -11 -11  -3   12.33    0.85
  11 -11   3   13.44    0.76
 -11 -11  -3   13.68    0.96
 -11  11  -3   12.20    0.90
  11  11   3   14.12    0.90
  13 -11   3    6.32    0.55
 -13 -11  -3    5.48    0.61
 -13 -11  -3    5.75    0.69
  13  11   3    7.25    0.71
 -13  11  -3    6.52    0.68
 -15 -11  -3    2.46    0.50
  15 -11   3    2.78    0.43
 -15 -11  -3    1.49    0.51
  15  11   3    2.48    0.56
 -15  11  -3    2.46    0.54
 -17 -11  -3    7.26    0.76
 -17 -11  -3    7.50    0.84
  17  11   3    7.32    0.88
 -19 -11  -3   10.71    0.99
 -19 -11  -3    8.98    0.90
  19  11   3    8.91    1.03
  18 -12  -3   -0.46    0.41
 -18 -12   3    0.12    0.46
  18  12  -3   -0.17    0.47
 -18  12   3    0.67    0.49
 -16 -12   3    1.50    0.47
  16 -12  -3    1.21    0.43
  16  12  -3    1.96    0.57
 -16  12   3    1.22    0.51
 -14 -12   3   30.57    1.68
  14 -12  -3   33.66    1.63
 -14 -12   3   32.36    1.71
 -14  12   3   31.52    1.74
  14  12  -3   32.70    1.77
 -12 -12   3   71.33    3.19
 -12 -12   3   72.00    3.23
  12 -12  -3   71.52    3.14
 -12  12   3   71.50    3.31
  12  12  -3   70.69    3.27
 -10 -12   3   25.96    1.33
  10 -12  -3   22.30    1.21
 -10 -12   3   25.47    1.25
  10 -12  -3   24.01    1.19
 -10  12   3   23.60    1.37
  10  12  -3   23.02    1.31
  -8 -12   3    1.86    0.31
   8 -12  -3    1.33    0.32
  -8 -12   3    1.78    0.36
   8 -12  -3    1.71    0.30
  -8  12   3    1.38    0.43
   8  12  -3    1.40    0.33
  -6 -12   3    7.38    0.62
   6 -12  -3    7.83    0.55
   6 -12  -3    7.33    0.57
  -6 -12   3    6.47    0.47
   6  12  -3    7.04    0.59
   6  12  -3    7.04    0.56
  -6  12   3    8.44    0.73
  -4 -12   3   26.94    1.20
   4 -12  -3   26.45    1.28
  -4 -12   3   25.75    1.32
   4  12  -3   25.74    1.29
   4  12  -3   26.36    1.32
  -4  12   3   26.50    1.42
   2 -12  -3   58.88    2.58
  -2 -12   3   58.42    2.60
  -2  12   3   57.87    2.58
  -2  12   3   57.50    2.67
   2  12  -3   60.28    2.63
   2  12  -3   57.83    2.56
   0 -12  -3    7.79    0.57
   0 -12   3    7.20    0.58
   0  12  -3    8.01    0.52
   0  12   3    7.92    0.67
   0  12   3    8.17    0.59
   0  12  -3    7.16    0.60
  -2 -12  -3  123.04    5.25
   2 -12   3  124.43    5.24
  -2  12  -3  126.44    5.31
   2  12   3  125.61    5.26
  -2  12  -3  125.20    5.19
   2  12   3  123.37    5.29
   4 -12   3   59.96    2.64
  -4 -12  -3   58.51    2.66
  -4  12  -3   63.17    2.73
   4  12   3   58.50    2.67
   4  12   3   60.27    2.67
  -6 -12  -3    0.49    0.27
   6 -12   3   -0.02    0.21
   6 -12   3    0.14    0.19
   6  12   3    0.22    0.27
  -6  12  -3   -0.14    0.25
   8 -12   3    0.11    0.24
   8 -12   3   -0.17    0.19
  -8 -12  -3   -0.18    0.29
   8  12   3   -0.38    0.24
  -8  12  -3    0.20    0.28
 -10 -12  -3   61.91    2.82
  10 -12   3   62.87    2.69
 -10 -12  -3   60.24    2.73
  10 -12   3   62.13    2.64
  10  12   3   59.62    2.80
 -10  12  -3   58.06    2.80
 -12 -12  -3   96.96    4.23
  12 -12   3   94.48    4.14
 -12 -12  -3   97.28    4.32
 -12  12  -3   98.23    4.30
  12  12   3   99.13    4.31
 -14 -12  -3    7.99    0.84
  14 -12   3    8.01    0.65
 -14 -12  -3    9.46    0.79
 -14  12  -3   10.17    0.88
  14  12   3    7.97    0.81
 -16 -12  -3    1.71    0.53
 -16 -12  -3    3.20    0.55
  16  12   3    2.10    0.56
 -16  12  -3    2.63    0.58
 -18 -12  -3    1.39    0.48
 -18 -12  -3    1.95    0.61
  18  12   3    2.17    0.64
  17 -13  -3    1.36    0.46
 -17 -13   3    0.82    0.53
 -17  13   3    1.38    0.57
  17  13  -3    0.70    0.53
 -15 -13   3    0.57    0.44
 -15 -13   3    0.20    0.39
  15 -13  -3    0.18    0.37
  15  13  -3    1.17    0.52
 -15  13   3    0.25    0.47
 -13 -13   3    1.34    0.39
 -13 -13   3    1.05    0.44
  13 -13  -3    1.11    0.39
  13  13  -3    1.06    0.48
 -13  13   3    1.06    0.48
 -11 -13   3    0.99    0.34
 -11 -13   3    0.17    0.36
  11 -13  -3    0.65    0.31
 -11  13   3    0.99    0.45
  11  13  -3    0.99    0.38
   9 -13  -3    2.03    0.33
  -9 -13   3    1.46    0.39
   9 -13  -3    1.60    0.35
  -9  13   3    1.47    0.48
   9  13  -3    1.98    0.41
   7 -13  -3    0.53    0.26
  -7 -13   3    0.81    0.32
   7 -13  -3    0.63    0.27
   7  13  -3    0.60    0.31
   7  13  -3    0.28    0.29
  -7  13   3    0.16    0.37
   5 -13  -3   16.32    0.90
   5 -13  -3   15.48    0.90
  -5 -13   3   15.96    0.96
  -5  13   3   18.12    1.07
   5  13  -3   16.56    0.96
   5  13  -3   15.47    0.93
   3 -13  -3   15.27    0.90
  -3 -13   3   15.18    0.93
   3  13  -3   17.44    0.97
  -3  13   3   15.15    0.90
  -3  13   3   17.55    1.06
   3  13  -3   15.25    0.88
  -1 -13   3    2.10    0.36
   1 -13  -3    2.40    0.36
   1  13  -3    2.66    0.42
  -1  13   3    2.81    0.45
  -1  13   3    3.12    0.38
   1  13  -3    2.34    0.35
   1 -13   3    6.08    0.53
  -1 -13  -3    5.03    0.50
  -1  13  -3    5.59    0.48
   1  13   3    6.14    0.54
  -1  13  -3    5.73    0.58
   1  13   3    5.28    0.58
  -3 -13  -3    0.77    0.31
   3 -13   3    1.22    0.31
   3  13   3    0.85    0.31
  -3  13  -3    0.78    0.32
   3  13   3    0.90    0.30
  -3  13  -3    1.39    0.27
   5 -13   3    6.94    0.54
   5 -13   3    6.13    0.48
  -5 -13  -3    6.13    0.57
   5  13   3    6.93    0.60
   5  13   3    6.23    0.58
  -5  13  -3    6.30    0.62
  -7 -13  -3    0.91    0.33
   7 -13   3    1.06    0.29
   7 -13   3    1.05    0.26
  -7  13  -3    0.33    0.35
   7  13   3    1.12    0.35
   9 -13   3    0.80    0.26
  -9 -13  -3    0.99    0.40
   9 -13   3    0.98    0.32
  -9  13  -3    0.28    0.36
   9  13   3    0.60    0.35
 -11 -13  -3    0.01    0.37
  11 -13   3    0.03    0.27
  11  13   3   -0.14    0.34
 -11  13  -3   -0.11    0.36
  13 -13   3   -0.25    0.28
 -13 -13  -3   -0.08    0.37
 -13  13  -3    0.37    0.39
  13  13   3    0.07    0.38
 -15 -13  -3   -0.20    0.43
  15 -13   3    0.18    0.31
  15  13   3   -0.10    0.43
 -15  13  -3   -0.20    0.39
 -17 -13  -3    0.49    0.54
 -17  13  -3    0.83    0.55
  17  13   3    0.21    0.49
  18 -14  -3    0.51    0.42
 -18  14   3    0.18    0.52
  16 -14  -3    0.12    0.36
 -16  14   3   -0.23    0.43
  16  14  -3    0.40    0.51
  14 -14  -3   26.33    1.39
 -14 -14   3   25.63    1.52
  14  14  -3   26.15    1.57
 -14  14   3   25.23    1.57
  12 -14  -3   53.35    2.40
 -12 -14   3   51.33    2.51
  12  14  -3   52.64    2.54
 -12  14   3   51.05    2.57
  10 -14  -3    5.34    0.53
 -10 -14   3    4.45    0.57
  10 -14  -3    4.42    0.47
  10  14  -3    4.79    0.57
 -10  14   3    4.42    0.64
   8 -14  -3   11.50    0.77
   8 -14  -3   11.75    0.75
  -8 -14   3   12.99    0.84
   8  14  -3   10.64    0.79
  -8  14   3   11.94    0.91
  -6 -14   3    0.54    0.30
   6 -14  -3    0.37    0.25
   6 -14  -3    0.19    0.26
   6  14  -3    0.33    0.29
  -6  14   3    0.55    0.38
   6  14  -3   -0.11    0.27
   4 -14  -3   25.97    1.34
  -4 -14   3   26.42    1.37
   4  14  -3   26.90    1.35
   4  14  -3   25.44    1.39
  -4  14   3   27.56    1.50
  -2 -14   3   19.63    1.08
   2 -14  -3   18.07    1.04
   2  14  -3   18.48    1.12
   2  14  -3   21.52    1.07
  -2  14   3   19.37    1.18
  -2  14   3   18.79    1.04
   0 -14   3    9.21    0.68
   0 -14  -3    8.67    0.68
   0  14  -3    8.65    0.75
   0  14   3    8.77    0.72
   0  14   3    8.80    0.65
   0  14  -3    9.37    0.63
   2 -14   3   77.37    3.42
  -2 -14  -3   77.67    3.43
   2  14   3   77.95    3.49
  -2  14  -3   78.50    3.37
   2  14   3   77.21    3.44
  -2  14  -3   81.54    3.51
   4 -14   3   23.93    1.21
  -4 -14  -3   23.36    1.25
   4  14   3   22.07    1.25
   4  14   3   22.67    1.25
  -4  14  -3   23.14    1.30
  -6 -14  -3    0.09    0.29
   6 -14   3   -0.08    0.25
   6 -14   3    0.14    0.22
  -6  14  -3    0.22    0.32
   6  14   3    0.14    0.32
   8 -14   3    0.05    0.24
   8 -14   3   -0.29    0.27
  -8 -14  -3    0.05    0.31
  -8  14  -3   -0.26    0.31
   8  14   3   -0.24    0.31
  10 -14   3   20.00    1.10
 -10 -14  -3   20.41    1.22
  10  14   3   19.05    1.20
 -10  14  -3   20.65    1.25
  12 -14   3   38.34    1.83
 -12 -14  -3   39.33    2.03
 -12  14  -3   39.69    2.02
  12  14   3   38.17    2.01
 -14 -14  -3    5.51    0.74
  14 -14   3    4.92    0.55
  14  14   3    5.04    0.70
 -14  14  -3    4.01    0.67
 -16 -14  -3    1.47    0.58
 -16  14  -3    3.42    0.68
  16  14   3    1.92    0.59
  17 -15  -3    2.46    0.52
 -17  15   3    3.09    0.67
 -15 -15   3   -0.20    0.41
  15 -15  -3    0.50    0.41
  15  15  -3   -0.03    0.49
 -15  15   3   -0.18    0.45
  13 -15  -3    2.53    0.45
 -13 -15   3    2.62    0.56
 -13  15   3    2.06    0.59
  13  15  -3    2.22    0.54
 -11 -15   3    0.68    0.42
  11 -15  -3    0.23    0.30
 -11  15   3    0.18    0.41
  11  15  -3    0.42    0.38
   9 -15  -3    0.03    0.28
  -9 -15   3   -0.11    0.36
   9 -15  -3    0.00    0.28
   9  15  -3    0.29    0.33
  -9  15   3    0.43    0.43
  -7 -15   3    4.70    0.57
   7 -15  -3    6.46    0.58
   7 -15  -3    5.40    0.54
   7  15  -3    5.31    0.58
  -7  15   3    5.33    0.69
   5 -15  -3   49.80    2.24
   5 -15  -3   48.20    2.22
  -5 -15   3   47.28    2.28
   5  15  -3   49.45    2.25
   5  15  -3   47.32    2.29
  -5  15   3   48.10    2.39
  -3 -15   3  114.89    5.09
   3 -15  -3  125.34    5.09
  -3  15   3  122.02    5.08
   3  15  -3  118.25    5.07
   3  15  -3  120.27    5.14
  -3  15   3  113.21    5.19
  -1 -15   3   25.96    1.40
   1 -15  -3   27.35    1.39
   1  15  -3   26.81    1.36
  -1  15   3   25.81    1.37
   1  15  -3   28.10    1.47
  -1  15   3   27.74    1.51
  -1 -15  -3    0.13    0.28
   1 -15   3   -0.26    0.25
   1  15   3   -0.19    0.32
  -1  15  -3   -0.35    0.23
  -1  15  -3    0.38    0.35
   1  15   3    0.39    0.28
   3 -15   3    4.41    0.50
  -3 -15  -3    5.15    0.55
  -3  15  -3    4.90    0.47
   3  15   3    4.36    0.51
  -3  15  -3    3.92    0.55
   3  15   3    3.97    0.55
   5 -15   3   32.10    1.47
   5 -15   3   31.99    1.55
  -5 -15  -3   28.82    1.55
   5  15   3   29.81    1.56
  -5  15  -3   30.30    1.62
   7 -15   3    7.27    0.65
   7 -15   3    8.27    0.57
  -7 -15  -3    7.29    0.70
  -7  15  -3    7.50    0.76
   7  15   3    6.95    0.68
   9 -15   3   13.69    0.87
  -9 -15  -3   14.52    0.97
  -9  15  -3   13.78    1.01
   9  15   3   12.13    0.91
 -11 -15  -3   11.10    0.88
  11 -15   3    8.96    0.70
  11  15   3   11.65    0.87
 -11  15  -3   10.22    0.92
  13 -15   3    0.95    0.36
 -13 -15  -3    0.62    0.48
 -13  15  -3    0.33    0.46
  13  15   3    0.59    0.44
 -15 -15  -3   -0.61    0.43
  15  15   3    0.91    0.50
 -15  15  -3    0.37    0.47
 -17 -15  -3    8.10    0.96
 -17  15  -3    7.81    0.95
  16 -16  -3    6.83    0.74
  16  16  -3    7.30    0.93
 -16  16   3    8.10    0.92
  14 -16  -3   -0.37    0.36
 -14 -16   3    0.40    0.44
  14  16  -3    0.43    0.50
 -14  16   3   -0.21    0.49
 -12 -16   3    2.88    0.58
  12 -16  -3    3.42    0.51
 -12  16   3    3.41    0.64
  12  16  -3    2.74    0.56
  10 -16  -3    2.73    0.45
 -10 -16   3    3.12    0.56
 -10  16   3    3.19    0.65
  10  16  -3    2.43    0.50
  -8 -16   3   30.21    1.61
   8 -16  -3   29.77    1.52
   8 -16  -3   31.75    1.55
  -8  16   3   32.34    1.76
   8  16  -3   28.96    1.59
   6 -16  -3   10.98    0.76
  -6 -16   3   10.00    0.83
   6 -16  -3   11.55    0.79
  -6  16   3   12.24    0.98
   6  16  -3   11.34    0.82
  -4 -16   3    0.92    0.38
   4 -16  -3    1.24    0.37
   4  16  -3    1.48    0.43
  -4  16   3    1.07    0.45
   4  16  -3    1.21    0.36
  -2 -16   3   17.17    1.04
   2 -16  -3   16.82    1.02
  -2  16   3   16.49    1.01
   2  16  -3   17.65    1.01
  -2  16   3   16.78    1.15
   2  16  -3   16.15    1.06
   0 -16  -3    0.64    0.33
   0 -16   3    0.17    0.33
   0  16   3    0.81    0.43
   0  16  -3    0.47    0.39
   0  16   3    0.59    0.34
   0  16  -3    0.43    0.28
   2 -16   3    7.42    0.66
  -2 -16  -3    6.72    0.65
   2  16   3    5.72    0.68
   2  16   3    5.47    0.62
  -2  16  -3    6.20    0.70
  -2  16  -3    7.27    0.60
  -4 -16  -3    0.12    0.33
   4 -16   3    0.11    0.29
   4  16   3    0.40    0.32
  -4  16  -3    0.11    0.38
   4  16   3    0.02    0.33
   6 -16   3   19.75    1.09
  -6 -16  -3   17.60    1.10
   6  16   3   18.09    1.11
  -6  16  -3   18.55    1.18
  -8 -16  -3   19.79    1.19
   8 -16   3   19.23    1.09
  -8  16  -3   20.90    1.25
   8  16   3   17.99    1.17
  10 -16   3    1.72    0.39
 -10 -16  -3    3.00    0.55
 -10  16  -3    2.01    0.51
  10  16   3    2.60    0.51
  12 -16   3    1.41    0.40
 -12 -16  -3    1.21    0.48
  12  16   3    1.31    0.48
 -12  16  -3    1.00    0.49
 -14 -16  -3   -0.18    0.49
  14 -16   3   -0.06    0.35
  14  16   3   -0.33    0.46
 -14  16  -3   -0.34    0.49
 -16 -16  -3    7.45    0.95
 -16  16  -3    7.56    0.95
  15 -17  -3    5.74    0.67
 -15 -17   3    3.83    0.73
 -15  17   3    4.98    0.82
  15  17  -3    5.61    0.82
 -13 -17   3    1.73    0.56
  13 -17  -3    2.64    0.48
 -13  17   3    1.95    0.61
  13  17  -3    2.46    0.58
  11 -17  -3    2.86    0.48
 -11 -17   3    3.03    0.60
  11  17  -3    2.70    0.54
 -11  17   3    2.66    0.64
  -9 -17   3    2.57    0.51
   9 -17  -3    1.98    0.42
   9 -17  -3    2.05    0.42
   9  17  -3    1.74    0.46
  -9  17   3    2.14    0.60
   7 -17  -3    9.47    0.72
   7 -17  -3    8.18    0.72
  -7 -17   3    8.44    0.80
  -7  17   3    8.19    0.88
   7  17  -3    8.10    0.76
   5 -17  -3   34.27    1.65
  -5 -17   3   31.65    1.67
   5 -17  -3   32.26    1.63
  -5  17   3   32.15    1.79
   5  17  -3   30.87    1.69
   5  17  -3   32.35    1.66
   3 -17  -3    3.20    0.48
  -3 -17   3    3.03    0.49
  -3  17   3    3.23    0.60
   3  17  -3    3.33    0.48
   3  17  -3    3.01    0.53
  -3  17   3    2.56    0.46
   1 -17  -3    3.08    0.48
  -1 -17   3    2.84    0.47
   1  17  -3    2.73    0.44
  -1  17   3    3.32    0.57
   1  17  -3    3.94    0.59
  -1  17   3    3.72    0.49
   1 -17   3    1.70    0.41
  -1 -17  -3    1.20    0.39
  -1  17  -3    1.54    0.38
   1  17   3    1.16    0.38
  -1  17  -3    1.67    0.46
   1  17   3    0.86    0.44
   3 -17   3   20.98    1.18
  -3 -17  -3   20.19    1.18
  -3  17  -3   21.43    1.14
  -3  17  -3   19.38    1.25
   3  17   3   20.46    1.26
   3  17   3   21.28    1.20
   5 -17   3    8.59    0.74
  -5 -17  -3    8.42    0.76
   5  17   3    8.30    0.76
  -5  17  -3    8.95    0.85
   7 -17   3    1.04    0.38
  -7 -17  -3    0.48    0.38
  -7  17  -3    0.22    0.38
   7  17   3    0.01    0.33
   9 -17   3    7.61    0.70
  -9 -17  -3    6.96    0.76
  -9  17  -3    7.61    0.83
   9  17   3    7.60    0.77
 -11 -17  -3    3.75    0.64
  11 -17   3    4.76    0.55
 -11  17  -3    3.95    0.67
  11  17   3    3.57    0.62
  13 -17   3    0.09    0.37
 -13 -17  -3    0.63    0.52
  13  17   3    0.40    0.45
 -13  17  -3    0.04    0.47
 -15 -17  -3   -0.43    0.52
 -15  17  -3    0.58    0.57
  14 -18  -3    4.47    0.61
 -14 -18   3    5.33    0.79
  14  18  -3    3.54    0.71
 -12 -18   3    1.43    0.55
  12 -18  -3    1.38    0.44
 -12  18   3    1.19    0.59
  12  18  -3    1.31    0.53
 -10 -18   3    7.33    0.80
  10 -18  -3    5.98    0.64
  10  18  -3    6.26    0.74
 -10  18   3    6.43    0.86
   8 -18  -3   19.30    1.16
  -8 -18   3   20.14    1.25
   8 -18  -3   22.14    1.18
   8  18  -3   19.06    1.22
  -8  18   3   19.84    1.35
   6 -18  -3    8.37    0.75
  -6 -18   3    8.05    0.81
   6 -18  -3   10.37    0.79
  -6  18   3   10.96    1.02
   6  18  -3    9.39    0.81
   4 -18  -3    1.20    0.41
  -4 -18   3    0.77    0.39
   4  18  -3    0.76    0.43
   4  18  -3    0.91    0.37
  -4  18   3    0.40    0.48
  -2 -18   3    5.16    0.61
   2 -18  -3    5.51    0.63
  -2  18   3    6.33    0.78
   2  18  -3    5.24    0.68
  -2  18   3    5.53    0.62
   2  18  -3    5.84    0.62
   0 -18   3    1.62    0.41
   0 -18  -3    1.17    0.42
   0  18  -3    1.19    0.38
   0  18   3    1.64    0.43
   0  18   3    1.52    0.51
   0  18  -3    1.00    0.47
  -2 -18  -3   -0.10    0.33
   2 -18   3   -0.12    0.33
   2  18   3    0.13    0.39
  -2  18  -3   -0.16    0.38
   2  18   3    0.85    0.40
  -2  18  -3    0.18    0.31
  -4 -18  -3    4.01    0.56
   4 -18   3    4.66    0.56
   4  18   3    4.55    0.59
  -4  18  -3    3.68    0.62
  -6 -18  -3   31.90    1.76
   6 -18   3   36.44    1.75
  -6  18  -3   32.31    1.84
   6  18   3   34.49    1.78
  -8 -18  -3   35.62    1.88
   8 -18   3   36.94    1.78
   8  18   3   34.24    1.84
  -8  18  -3   33.81    1.93
  10 -18   3    8.14    0.73
 -10 -18  -3    9.32    0.93
  10  18   3    8.26    0.84
 -10  18  -3    7.46    0.89
 -12 -18  -3    0.92    0.55
  12 -18   3    0.65    0.38
 -12  18  -3    1.01    0.54
  12  18   3    0.66    0.48
 -14  18  -3    3.60    0.72
  11 -19  -3   13.59    0.87
 -11 -19   3   11.99    1.08
 -11  19   3   11.60    1.14
  11  19  -3    9.46    0.98
   9 -19  -3   11.59    0.87
  -9 -19   3   13.54    1.04
   9  19  -3   13.31    0.99
  -9  19   3   10.66    1.08
   7 -19  -3   -0.14    0.34
  -7 -19   3   -0.26    0.36
   7 -19  -3    0.15    0.37
  -7  19   3    0.08    0.49
   7  19  -3   -0.12    0.38
  -5 -19   3    1.29    0.45
   5 -19  -3    1.83    0.44
   5 -19  -3    1.74    0.46
   5  19  -3    0.91    0.42
  -5  19   3    1.89    0.58
  -3 -19   3    6.77    0.72
   3 -19  -3    7.78    0.75
  -3  19   3    7.92    0.88
  -3  19   3    6.75    0.69
   3  19  -3    7.20    0.81
   3  19  -3    7.37    0.72
   1 -19  -3   38.34    1.92
  -1 -19   3   35.19    1.89
   1  19  -3   40.23    1.90
  -1  19   3   37.69    1.89
  -1  19   3   37.11    2.05
   1  19  -3   36.39    1.98
  -1 -19  -3   18.44    1.15
   1 -19   3   18.79    1.15
  -1  19  -3   19.19    1.11
   1  19   3   17.89    1.24
  -1  19  -3   18.05    1.27
   1  19   3   21.21    1.22
   3 -19   3    0.72    0.38
  -3 -19  -3    0.38    0.41
   3  19   3    0.47    0.39
  -3  19  -3    0.59    0.46
   5 -19   3    3.51    0.55
  -5 -19  -3    3.14    0.54
   5  19   3    2.78    0.55
  -5  19  -3    2.57    0.58
   7 -19   3    1.28    0.45
  -7 -19  -3    1.51    0.48
   7  19   3    1.36    0.45
  -7  19  -3    0.84    0.50
   9 -19   3    9.40    0.80
  -9 -19  -3    7.91    0.86
  -9  19  -3    6.98    0.88
   9  19   3    8.67    0.87
  11 -19   3   -0.23    0.38
 -11 -19  -3   -0.07    0.49
  11  19   3    0.60    0.46
 -11  19  -3   -0.77    0.48
 -10 -20   3   -0.16    0.45
  10 -20  -3    0.35    0.41
 -10  20   3    0.80    0.59
  10  20  -3   -0.06    0.42
   8 -20  -3    2.42    0.47
  -8 -20   3    1.22    0.49
   8 -20  -3    1.62    0.48
   8  20  -3    2.52    0.54
  -8  20   3    1.69    0.64
   6 -20  -3    0.86    0.43
  -6 -20   3    0.69    0.47
   6 -20  -3    0.17    0.38
   6  20  -3   -0.04    0.41
  -6  20   3    0.91    0.55
   4 -20  -3    3.39    0.57
  -4 -20   3    1.73    0.50
   4 -20  -3    2.68    0.52
   4  20  -3    1.92    0.50
  -4  20   3    2.42    0.68
   2 -20  -3    1.54    0.48
  -2 -20   3    1.07    0.46
  -2  20   3    1.38    0.57
  -2  20   3    0.42    0.42
   2  20  -3    1.00    0.41
   2  20  -3    1.53    0.50
   0 -20   3   -0.56    0.36
   0 -20  -3    0.46    0.41
   0  20  -3    0.28    0.47
   0  20   3   -0.57    0.39
   0  20   3    0.41    0.39
   2 -20   3    0.61    0.42
  -2 -20  -3    0.58    0.41
  -2  20  -3   -0.12    0.46
   2  20   3    0.24    0.43
   4 -20   3    0.08    0.37
  -4 -20  -3    0.03    0.41
   4  20   3    0.11    0.38
  -4  20  -3    0.09    0.45
   6 -20   3    1.71    0.50
  -6 -20  -3    1.73    0.50
  -6  20  -3    2.16    0.58
   6  20   3    2.59    0.57
  -8 -20  -3    1.86    0.56
   8 -20   3    1.16    0.44
  -8  20  -3    2.04    0.60
   8  20   3    2.24    0.56
  10 -20   3    0.02    0.41
 -10 -20  -3    1.05    0.56
 -10  20  -3    0.65    0.57
  10  20   3    1.05    0.53
  -9 -21   3   14.01    1.11
   9 -21  -3   15.04    1.02
   9  21  -3   13.69    1.09
   7 -21  -3    2.00    0.52
  -7 -21   3    3.31    0.63
   7 -21  -3    2.37    0.53
  -7  21   3    2.88    0.69
   7  21  -3    3.21    0.60
   5 -21  -3    0.67    0.42
   5 -21  -3   -0.10    0.39
  -5 -21   3   -0.11    0.45
   5  21  -3   -0.46    0.40
  -5  21   3    0.39    0.55
   3 -21  -3    2.58    0.54
  -3 -21   3    3.61    0.61
   3  21  -3    3.09    0.56
   3  21  -3    2.80    0.65
  -3  21   3    3.14    0.72
   1 -21  -3   29.69    1.69
  -1 -21   3   30.53    1.70
  -1  21   3   31.31    1.70
   1  21  -3   33.94    1.86
  -1  21   3   29.51    1.84
  -1 -21  -3   32.13    1.68
   1 -21   3   28.66    1.63
   1  21   3   29.03    1.63
  -1  21  -3   29.67    1.78
   1  21   3   27.72    1.75
  -3 -21  -3    0.45    0.46
   3 -21   3    0.45    0.46
   3  21   3   -0.41    0.39
  -3  21  -3    0.56    0.53
  -5 -21  -3    4.84    0.69
   5 -21   3    4.58    0.64
  -5  21  -3    5.14    0.78
   5  21   3    5.30    0.72
   7 -21   3   -0.35    0.40
  -7 -21  -3   -0.17    0.43
   7  21   3    0.41    0.46
  -7  21  -3   -0.44    0.46
   9 -21   3    7.53    0.77
   6 -22  -3    1.91    0.55
   6 -22  -3    2.14    0.51
   6  22  -3    2.35    0.57
   4 -22  -3    0.19    0.47
   4 -22  -3    0.70    0.47
  -4 -22   3   -0.14    0.47
   4  22  -3    0.30    0.41
  -4  22   3    0.16    0.53
   2 -22  -3   -0.66    0.40
  -2 -22   3    0.32    0.43
   2  22  -3    0.67    0.55
  -2  22   3    0.37    0.55
  -2  22   3    0.05    0.44
   0 -22   3    0.48    0.48
   0 -22  -3    0.89    0.45
   0  22  -3    0.56    0.56
   0  22   3   -0.01    0.54
   0  22   3    0.09    0.41
   2 -22   3    2.71    0.55
  -2 -22  -3    2.33    0.55
  -2  22  -3    1.48    0.62
   2  22   3    3.24    0.62
  -4 -22  -3    4.89    0.69
   4 -22   3    3.87    0.64
  -4  22  -3    3.81    0.76
   4  22   3    4.85    0.72
   6 -22   3    4.12    0.63
   6  22   3    4.00    0.67
   1 -23  -3    4.35    0.69
  -1  23   3    4.70    0.84
  -1  23   3    6.41    0.77
   1  23  -3    5.37    0.86
   1  23   3    1.93    0.58
  -1  23  -3    3.92    0.75
  22   0  -4    7.15    0.79
 -22   0   4    7.04    0.83
 -20   0   4    0.73    0.44
  20   0  -4    0.40    0.41
 -18   0   4   -0.08    0.36
  18   0  -4   -0.08    0.33
  16   0  -4   19.14    1.13
 -16   0   4   19.20    1.15
  14   0  -4   44.11    2.07
 -14   0   4   43.76    2.10
 -12   0   4    3.58    0.36
  12   0  -4    3.37    0.43
 -12   0   4    3.61    0.43
  10   0  -4  219.27    8.66
 -10   0   4  213.63    8.58
 -10   0   4  204.67    8.63
  10   0  -4  200.11    8.51
  -8   0   4  325.10   13.02
   8   0  -4  339.31   13.06
  -8   0   4  295.60   12.97
   8   0  -4  318.13   12.91
   6   0  -4    0.40    0.09
  -6   0   4    0.51    0.15
   6   0  -4    0.37    0.18
  -6   0   4    0.37    0.15
  -4   0   4   14.91    0.71
  -4   0   4   14.83    0.71
   4   0  -4   14.78    0.71
  -2   0   4  327.72   12.99
  -2   0   4  320.28   12.96
  -2   0   4  304.43   12.94
   2   0  -4  330.37   13.00
   0   0   4  633.30   23.91
   0   0  -4  566.11   25.15
   0   0  -4  612.90   23.92
   0   0   4  545.87   23.93
   2   0   4  125.31    4.97
   2   0   4  122.31    5.02
  -2   0  -4  119.54    4.98
  -4   0  -4  227.47    9.01
   4   0   4  229.78    9.02
   4   0   4  210.50    9.10
  -4   0  -4  222.22    9.05
  -6   0  -4   42.83    1.90
   6   0   4   44.57    1.88
   6   0   4   44.41    1.97
  -6   0  -4   44.11    1.84
   8   0   4  119.98    5.16
   8   0   4  134.39    5.25
  -8   0  -4  123.01    5.18
  -8   0  -4  122.96    5.10
  10   0   4   47.66    2.28
 -10   0  -4   51.48    2.19
 -10   0  -4   53.51    2.32
  10   0   4   57.41    2.35
 -12   0  -4   52.64    2.33
  12   0   4   52.31    2.30
  12   0   4   48.36    2.28
  14   0   4  137.38    5.56
 -14   0  -4  128.88    5.60
  14   0   4  128.26    5.56
  16   0   4   37.81    1.86
 -16   0  -4   36.56    1.91
  16   0   4   40.74    1.86
  18   0   4    0.14    0.37
 -18   0  -4    0.56    0.39
  18   0   4    0.36    0.33
 -20   0  -4    2.45    0.54
  20   0   4    2.41    0.54
  22   0   4   22.39    1.38
 -22   0  -4   21.22    1.37
  21  -1  -4    0.74    0.45
 -21  -1   4    0.55    0.48
  21   1  -4    0.47    0.47
 -21   1   4    0.72    0.46
  19  -1  -4    4.84    0.60
 -19  -1   4    4.94    0.66
  19   1  -4    4.77    0.63
 -19   1   4    4.36    0.63
 -17  -1   4   12.05    0.89
  17  -1  -4   11.54    0.84
 -17   1   4   11.81    0.90
  17   1  -4   12.83    0.90
 -15  -1   4    6.55    0.64
  15  -1  -4    5.61    0.58
 -15   1   4    6.09    0.62
  15   1  -4    5.99    0.61
  13  -1  -4    6.95    0.61
 -13  -1   4    7.87    0.52
 -13  -1   4    5.48    0.57
  13   1  -4    8.00    0.65
 -13   1   4    6.95    0.51
 -13   1   4    5.28    0.56
  11  -1  -4    9.80    0.54
  11  -1  -4   10.30    0.69
 -11  -1   4    8.53    0.65
 -11  -1   4   10.06    0.61
 -11   1   4   11.07    0.70
 -11   1   4   10.92    0.62
  11   1  -4   11.28    0.70
  11   1  -4   10.31    0.57
   9  -1  -4   30.55    1.42
  -9  -1   4   26.23    1.33
   9  -1  -4   29.87    1.28
  -9  -1   4   29.31    1.40
   9   1  -4   29.68    1.30
  -9   1   4   30.02    1.37
   9   1  -4   32.58    1.43
  -9   1   4   29.46    1.40
  -7  -1   4   22.83    1.13
  -7  -1   4   27.10    1.18
   7  -1  -4   25.30    1.16
  -7  -1   4   24.79    1.06
   7  -1  -4   23.08    1.05
  -7   1   4   23.45    1.15
   7   1  -4   27.95    1.21
  -7   1   4   25.28    1.16
   5  -1  -4   -0.07    0.10
  -5  -1   4   -0.23    0.10
  -5  -1   4    0.00    0.10
   5  -1  -4    0.03    0.05
  -5  -1   4   -0.08    0.07
  -5   1   4    0.02    0.13
   5   1  -4   -0.10    0.15
  -5   1   4    0.18    0.12
   3  -1  -4    6.22    0.34
  -3  -1   4    6.09    0.35
  -3  -1   4    6.58    0.30
   3   1  -4    6.38    0.39
  -3   1   4    6.09    0.34
  -3   1   4    6.90    0.38
  -1  -1   4   13.74    0.58
  -1  -1   4   12.65    0.61
   1  -1  -4   12.43    0.59
  -1   1   4   12.54    0.60
  -1   1   4   13.54    0.62
   1   1  -4   12.87    0.60
  -1   1   4   13.62    0.58
   1   1  -4   14.01    0.59
   1  -1   4   18.79    0.83
   1  -1   4   19.78    0.81
   1   1   4   18.75    0.83
   1   1   4   19.64    0.80
  -1   1  -4   18.38    0.81
   1   1   4   18.40    0.81
   1   1   4   16.30    0.84
   3  -1   4   14.18    0.58
   3  -1   4   14.63    0.65
  -3  -1  -4   13.37    0.58
  -3  -1  -4   13.27    0.63
  -3   1  -4   13.96    0.62
   3   1   4   13.72    0.61
   3   1   4   10.33    0.66
   5  -1   4   23.31    1.00
  -5  -1  -4   22.35    1.03
   5  -1   4   23.79    1.06
  -5  -1  -4   23.28    0.97
   5   1   4   23.50    1.02
  -5   1  -4   22.00    1.03
  -5   1  -4   22.94    1.00
   5   1   4   21.54    1.08
  -7  -1  -4   82.54    3.50
   7  -1   4   78.03    3.47
   7  -1   4   82.83    3.54
  -7  -1  -4   85.11    3.41
  -7   1  -4   83.16    3.45
   7   1   4   85.80    3.49
   7   1   4   88.24    3.56
  -7   1  -4   81.96    3.50
   9  -1   4   26.17    1.32
  -9  -1  -4   26.62    1.29
   9  -1   4   25.42    1.25
  -9  -1  -4   27.53    1.16
  -9   1  -4   27.88    1.29
  -9   1  -4   27.67    1.21
   9   1   4   27.42    1.27
   9   1   4   28.51    1.33
  11  -1   4    6.90    0.56
  11  -1   4    6.00    0.48
 -11  -1  -4    7.24    0.58
 -11   1  -4    6.54    0.55
  11   1   4    6.59    0.55
  11   1   4    5.59    0.48
 -11   1  -4    6.19    0.41
  13  -1   4    1.78    0.34
  13  -1   4    2.80    0.37
 -13  -1  -4    1.66    0.36
  13   1   4    1.24    0.33
  13   1   4    2.10    0.35
 -13   1  -4    2.28    0.40
 -15  -1  -4    4.23    0.53
  15  -1   4    4.22    0.51
  15  -1   4    4.73    0.50
 -15   1  -4    4.48    0.54
  15   1   4    4.25    0.50
  15   1   4    3.85    0.50
  17  -1   4    3.80    0.51
 -17  -1  -4    3.56    0.56
  17  -1   4    4.53    0.50
  17   1   4    4.47    0.51
  17   1   4    3.10    0.53
 -17   1  -4    3.96    0.57
  19  -1   4   -0.08    0.38
 -19  -1  -4    0.36    0.42
 -19   1  -4    0.28    0.44
  19   1   4   -0.10    0.40
  19   1   4    0.28    0.35
 -21  -1  -4    0.67    0.48
  21  -1   4    1.38    0.50
 -21   1  -4    1.75    0.52
  21   1   4    1.06    0.49
 -22  -2   4    0.24    0.49
  22  -2  -4    0.34    0.46
  22   2  -4   -0.01    0.45
 -22   2   4    0.33    0.47
  20  -2  -4    8.25    0.78
 -20  -2   4    6.78    0.78
 -20   2   4    6.87    0.78
  20   2  -4    6.40    0.75
  18  -2  -4    0.81    0.37
 -18  -2   4    0.61    0.40
  18   2  -4    0.60    0.40
 -18   2   4    0.95    0.40
  16  -2  -4   24.15    1.34
 -16  -2   4   24.17    1.38
  16   2  -4   25.90    1.38
 -16   2   4   25.95    1.39
 -14  -2   4   15.72    1.02
  14  -2  -4   17.33    1.03
  14   2  -4   19.59    1.07
 -14   2   4   16.61    0.93
 -14   2   4   17.26    1.02
 -12  -2   4   16.44    0.85
  12  -2  -4   15.47    0.95
 -12  -2   4   17.26    0.97
 -12   2   4   15.79    0.94
 -12   2   4   17.62    0.89
  12   2  -4   18.43    0.98
  12   2  -4   15.64    0.84
  10  -2  -4   79.26    3.14
 -10  -2   4   74.46    3.27
  10  -2  -4   74.41    3.26
 -10  -2   4   64.65    3.17
  10   2  -4   81.71    3.30
 -10   2   4   79.71    3.23
 -10   2   4   75.56    3.25
   8  -2  -4   13.81    0.61
  -8  -2   4   13.19    0.72
  -8  -2   4   12.63    0.62
   8  -2  -4   13.68    0.70
  -8  -2   4   11.97    0.65
   8   2  -4   12.06    0.73
  -8   2   4   12.25    0.70
  -8   2   4   13.18    0.70
  -6  -2   4   32.01    1.30
   6  -2  -4   31.50    1.26
   6  -2  -4   29.60    1.34
  -6  -2   4   31.72    1.37
  -6   2   4   28.68    1.37
   6   2  -4   26.10    1.37
  -6   2   4   31.05    1.36
   6   2  -4   31.69    1.33
  -4  -2   4    2.45    0.24
   4  -2  -4    3.08    0.15
  -4  -2   4    3.33    0.21
   4  -2  -4    2.86    0.23
  -4   2   4    2.69    0.27
  -4   2   4    2.78    0.23
   4   2  -4    3.34    0.24
   4   2  -4    2.26    0.25
   2  -2  -4  129.91    5.31
  -2  -2   4  131.21    5.29
   2  -2  -4  133.12    5.27
  -2  -2   4  130.12    5.31
  -2   2   4  131.99    5.30
   2   2  -4  127.08    5.31
   2   2  -4  129.06    5.30
  -2   2   4  128.90    5.34
   0  -2   4   85.74    3.62
   0  -2   4   87.11    3.64
   0   2   4   89.37    3.63
   0   2  -4   86.51    3.64
   0   2  -4   91.40    3.59
   0   2   4   87.66    3.64
   0   2   4   90.74    3.64
   0   2   4   91.61    3.63
   2  -2   4    0.39    0.11
   2  -2   4    0.68    0.14
  -2   2  -4    0.62    0.12
   2   2   4    0.52    0.14
   2   2   4    0.55    0.12
   2   2   4    0.39    0.09
   2   2   4    0.46    0.11
  -4  -2  -4   18.32    0.87
   4  -2   4   18.11    0.83
   4  -2   4   19.67    0.87
  -4  -2  -4   19.51    0.81
  -4   2  -4   18.70    0.87
  -4   2  -4   20.59    0.87
   4   2   4   19.70    0.87
  -6  -2  -4    7.59    0.34
   6  -2   4    7.18    0.44
   6  -2   4    6.18    0.41
  -6  -2  -4    7.06    0.45
  -6   2  -4    7.73    0.43
  -6   2  -4    8.08    0.44
   6   2   4    7.97    0.44
   6   2   4    5.91    0.47
   8  -2   4   20.26    1.05
  -8  -2  -4   22.58    0.95
  -8  -2  -4   22.10    1.09
   8  -2   4   24.47    1.11
   8   2   4   25.40    1.10
   8   2   4   22.43    1.13
  -8   2  -4   23.21    1.09
  -8   2  -4   22.92    1.04
  10  -2   4   15.03    0.80
  10  -2   4   14.52    0.87
 -10  -2  -4   14.41    0.84
 -10   2  -4   15.52    0.77
  10   2   4   16.08    0.83
 -10   2  -4   14.64    0.84
  10   2   4   15.37    0.86
  12  -2   4    6.60    0.58
 -12  -2  -4    6.21    0.56
  12  -2   4    6.44    0.51
  12   2   4    5.17    0.52
 -12   2  -4    5.88    0.46
  12   2   4    6.68    0.57
 -12   2  -4    6.26    0.56
 -14  -2  -4   38.61    1.95
  14  -2   4   42.70    1.91
  14  -2   4   42.29    1.93
 -14   2  -4   38.58    1.93
  14   2   4   37.08    1.92
  14   2   4   44.32    1.96
  16  -2   4   12.12    0.81
  16  -2   4   13.92    0.85
 -16  -2  -4   11.66    0.89
 -16   2  -4   11.64    0.86
  16   2   4   13.96    0.87
  16   2   4   11.00    0.84
  18  -2   4    2.98    0.48
  18  -2   4    2.23    0.42
 -18  -2  -4    2.71    0.52
  18   2   4    2.49    0.44
  18   2   4    2.23    0.48
 -18   2  -4    3.29    0.56
 -20  -2  -4    1.21    0.49
  20  -2   4    2.02    0.49
 -20   2  -4    2.10    0.53
  20   2   4    2.56    0.53
 -22   2  -4    3.17    0.62
  22   2   4    2.43    0.61
  21  -3  -4    0.64    0.46
 -21  -3   4    0.98    0.48
  21   3  -4   -0.04    0.46
 -21   3   4    0.73    0.49
  19  -3  -4    9.34    0.78
 -19  -3   4   10.22    0.93
 -19   3   4   11.20    0.93
  19   3  -4    9.38    0.88
  17  -3  -4   42.29    2.13
 -17  -3   4   45.38    2.21
  17   3  -4   47.02    2.23
 -17   3   4   44.70    2.17
  15  -3  -4   38.15    1.88
 -15  -3   4   38.50    1.90
 -15   3   4   36.14    1.86
  15   3  -4   40.89    1.93
 -15   3   4   38.09    1.78
 -13  -3   4    7.80    0.68
  13  -3  -4    8.61    0.67
  13   3  -4    7.58    0.69
 -13   3   4    9.59    0.61
 -13   3   4    9.32    0.66
  11  -3  -4    6.14    0.38
 -11  -3   4    5.81    0.52
 -11  -3   4    5.33    0.41
  11  -3  -4    4.76    0.46
 -11   3   4    6.60    0.49
 -11   3   4    5.86    0.50
  11   3  -4    5.52    0.52
  11   3  -4    3.72    0.36
   9  -3  -4   43.63    1.91
  -9  -3   4   46.14    2.04
   9  -3  -4   46.27    1.99
  -9  -3   4   47.76    1.95
   9   3  -4   38.61    2.03
   9   3  -4   45.39    1.95
  -9   3   4   45.75    2.01
  -9   3   4   48.29    2.03
  -7  -3   4  145.97    5.73
  -7  -3   4  145.06    5.80
   7  -3  -4  135.81    5.68
   7  -3  -4  140.70    5.76
  -7   3   4  140.54    5.82
  -7   3   4  145.56    5.78
   7   3  -4  145.95    5.74
   7   3  -4  120.85    5.79
   5  -3  -4   17.23    0.73
   5  -3  -4   16.26    0.79
  -5  -3   4   17.41    0.82
  -5  -3   4   18.04    0.78
  -5   3   4   16.61    0.79
   5   3  -4   17.69    0.79
  -5   3   4   16.11    0.85
   5   3  -4   17.39    0.83
  -3  -3   4   62.07    2.62
   3  -3  -4   61.04    2.62
  -3  -3   4   63.06    2.60
   3  -3  -4   66.24    2.58
  -3   3   4   56.81    2.66
   3   3  -4   63.04    2.61
  -3   3   4   63.14    2.60
   3   3  -4   65.34    2.62
  -1  -3   4   45.66    1.89
   1  -3  -4   44.60    1.88
  -1  -3   4   44.37    1.90
  -1   3   4   46.46    1.91
  -1   3   4   44.90    1.94
  -1   3   4   44.66    1.88
   1   3  -4   46.34    1.87
   1   3  -4   46.08    1.91
   1  -3   4    1.52    0.16
   1  -3   4    2.00    0.17
  -1   3  -4    1.64    0.17
   1   3   4    2.02    0.18
   1   3   4    1.74    0.18
  -1   3  -4    1.84    0.11
   1   3   4    1.77    0.17
   1   3   4    1.79    0.18
  -3  -3  -4    9.58    0.48
   3  -3   4    9.35    0.50
   3  -3   4    9.60    0.43
   3  -3   4   10.05    0.49
   3   3   4    9.76    0.49
   3   3   4    9.68    0.44
  -3   3  -4   10.14    0.50
   3   3   4    9.73    0.52
  -5  -3  -4  159.97    6.61
   5  -3   4  163.56    6.60
  -5  -3  -4  163.42    6.52
   5  -3   4  161.96    6.58
   5   3   4  165.70    6.61
  -5   3  -4  159.88    6.61
   5   3   4  153.67    6.65
  -5   3  -4  163.44    6.60
   7  -3   4  293.42   11.73
  -7  -3  -4  291.71   11.76
   7  -3   4  294.58   11.73
  -7   3  -4  297.18   11.75
  -7   3  -4  298.80   11.74
   7   3   4  246.17   11.78
   7   3   4  298.11   11.75
  -9  -3  -4   69.36    3.07
   9  -3   4   71.20    3.03
   9  -3   4   72.14    3.02
  -9   3  -4   70.78    3.01
  -9   3  -4   71.01    3.04
   9   3   4   68.01    3.09
   9   3   4   75.88    3.07
 -11  -3  -4    6.10    0.55
  11  -3   4    6.26    0.51
  11  -3   4    7.33    0.50
  11   3   4    6.50    0.57
 -11   3  -4    6.24    0.46
  11   3   4    7.10    0.55
 -11   3  -4    6.12    0.53
  13  -3   4    1.79    0.33
  13  -3   4    1.99    0.38
 -13  -3  -4    1.66    0.37
  13   3   4    1.64    0.35
  13   3   4    2.02    0.38
 -13   3  -4    1.50    0.35
 -15  -3  -4   11.44    0.86
  15  -3   4   13.50    0.80
  15  -3   4   11.45    0.80
  15   3   4   11.04    0.84
 -15   3  -4   11.22    0.82
  15   3   4   13.09    0.85
 -17  -3  -4   11.15    0.86
  17  -3   4   10.44    0.79
  17  -3   4   12.39    0.82
  17   3   4   12.88    0.87
  17   3   4   11.14    0.89
 -17   3  -4   11.16    0.92
  19  -3   4    0.16    0.37
 -19  -3  -4    0.50    0.44
  19   3   4    0.64    0.44
  19   3   4   -0.48    0.36
 -19   3  -4    0.31    0.42
 -21  -3  -4    4.73    0.68
 -21   3  -4    6.09    0.74
  21   3   4    4.31    0.69
  22  -4  -4    5.60    0.71
 -22   4   4    6.17    0.77
 -20  -4   4   32.04    1.81
  20  -4  -4   32.51    1.74
  20   4  -4   34.06    1.82
 -20   4   4   33.44    1.81
 -18  -4   4   10.76    0.93
  18  -4  -4   10.68    0.81
  18   4  -4    9.81    0.89
 -18   4   4    9.90    0.87
 -16  -4   4   13.63    0.93
  16  -4  -4   12.58    0.92
  16   4  -4   14.42    0.97
 -16   4   4   13.25    0.92
  14  -4  -4   10.57    0.77
 -14  -4   4   10.45    0.77
 -14   4   4   11.10    0.71
 -14   4   4    9.05    0.72
  14   4  -4   11.17    0.80
 -12  -4   4    2.28    0.38
  12  -4  -4    2.03    0.34
 -12  -4   4    1.71    0.29
 -12   4   4    1.40    0.32
 -12   4   4    2.45    0.35
  12   4  -4    1.99    0.40
 -10  -4   4    2.30    0.27
  10  -4  -4    2.41    0.22
 -10  -4   4    3.71    0.39
  10  -4  -4    1.73    0.27
 -10   4   4    2.12    0.30
  10   4  -4    2.51    0.25
  10   4  -4    1.41    0.31
 -10   4   4    2.54    0.35
   8  -4  -4   45.63    1.95
   8  -4  -4   47.09    2.04
  -8  -4   4   46.08    2.08
  -8  -4   4   48.39    2.01
   8   4  -4   48.56    2.01
   8   4  -4   43.30    2.09
  -8   4   4   46.12    2.05
  -8   4   4   50.30    2.11
   6  -4  -4  178.59    7.40
  -6  -4   4  179.48    7.42
  -6  -4   4  184.04    7.38
   6  -4  -4  179.04    7.33
   6   4  -4  187.03    7.38
   6   4  -4  186.92    7.45
  -6   4   4  177.56    7.47
  -6   4   4  175.51    7.39
   4  -4  -4   81.31    3.18
  -4  -4   4   77.14    3.23
   4  -4  -4   76.27    3.23
  -4  -4   4   76.79    3.21
  -4   4   4   71.93    3.28
  -4   4   4   76.12    3.20
   4   4  -4   79.45    3.22
   4   4  -4   81.20    3.24
  -2  -4   4   18.26    0.82
   2  -4  -4   17.37    0.83
   2  -4  -4   19.14    0.80
  -2  -4   4   17.66    0.82
   2   4  -4   18.21    0.80
   2   4  -4   18.08    0.82
  -2   4   4   17.71    0.78
  -2   4   4   17.35    0.88
   0  -4  -4   24.38    1.06
   0  -4   4   24.72    1.06
   0  -4   4   23.17    1.07
   0   4  -4   23.17    1.08
   0   4  -4   26.31    1.03
   0   4   4   22.60    1.09
   0   4   4   25.56    1.05
   2  -4   4   64.52    2.64
   2  -4   4   63.93    2.69
   2  -4   4   68.10    2.70
  -2  -4  -4   63.92    2.67
   2   4   4   66.61    2.69
   2   4   4   63.32    2.71
  -2   4  -4   64.02    2.72
   2   4   4   63.77    2.71
   4  -4   4   57.87    2.35
  -4  -4  -4   55.59    2.39
   4  -4   4   56.59    2.40
  -4   4  -4   57.15    2.39
  -4   4  -4   55.95    2.42
   4   4   4   58.51    2.42
   4   4   4   58.34    2.35
   6  -4   4    8.07    0.47
  -6  -4  -4    7.74    0.35
  -6  -4  -4    8.91    0.49
   6  -4   4    8.96    0.45
  -6   4  -4    8.10    0.50
   6   4   4    8.51    0.49
  -6   4  -4    8.56    0.47
   6   4   4    9.05    0.55
   8  -4   4   17.99    0.90
  -8  -4  -4   18.26    0.92
   8  -4   4   18.21    0.88
   8   4   4   19.05    0.92
  -8   4  -4   17.56    0.90
  -8   4  -4   19.09    0.91
   8   4   4   16.63    0.96
  10  -4   4   28.93    1.36
  10  -4   4   30.39    1.37
 -10  -4  -4   31.85    1.45
 -10   4  -4   29.53    1.37
  10   4   4   26.96    1.43
  10   4   4   29.73    1.42
 -10   4  -4   28.87    1.40
  12  -4   4    7.69    0.54
  12  -4   4    7.59    0.58
 -12  -4  -4    6.80    0.61
  12   4   4    7.66    0.61
  12   4   4    6.94    0.63
 -12   4  -4    7.36    0.55
 -12   4  -4    6.48    0.59
 -14  -4  -4   -0.18    0.30
  14  -4   4    0.32    0.31
  14  -4   4    0.03    0.26
  14   4   4    0.53    0.32
 -14   4  -4    0.07    0.28
  14   4   4    0.44    0.31
  16  -4   4    5.56    0.54
  16  -4   4    5.08    0.55
 -16  -4  -4    4.34    0.57
 -16   4  -4    4.41    0.58
  16   4   4    4.73    0.61
  16   4   4    4.30    0.57
  18  -4   4   33.45    1.67
  18  -4   4   34.47    1.68
 -18  -4  -4   32.41    1.74
  18   4   4   33.96    1.74
 -18   4  -4   34.61    1.77
  18   4   4   29.66    1.75
 -20  -4  -4   27.21    1.52
 -20   4  -4   25.58    1.49
  20   4   4   25.44    1.55
  22   4   4    2.79    0.65
 -22   4  -4    3.63    0.63
 -21  -5   4    2.76    0.64
  21  -5  -4    2.90    0.57
  21   5  -4    3.00    0.63
 -21   5   4    1.97    0.53
 -19  -5   4    0.21    0.43
  19  -5  -4    0.45    0.40
 -19   5   4    0.40    0.40
  19   5  -4    0.34    0.47
 -17  -5   4    7.62    0.76
  17  -5  -4    7.47    0.72
  17   5  -4    6.91    0.78
 -17   5   4    8.20    0.75
  15  -5  -4    0.28    0.35
 -15  -5   4   -0.07    0.32
  15   5  -4   -0.38    0.32
 -15   5   4    0.33    0.28
 -15   5   4   -0.04    0.30
 -13  -5   4   14.01    0.82
  13  -5  -4   14.26    0.86
 -13  -5   4   14.50    0.90
  13   5  -4   11.87    0.88
 -13   5   4   14.21    0.85
 -13   5   4   14.58    0.85
  11  -5  -4    4.47    0.42
 -11  -5   4    4.40    0.40
 -11  -5   4    3.92    0.47
  11   5  -4    3.94    0.34
  11   5  -4    3.29    0.46
 -11   5   4    4.05    0.44
 -11   5   4    3.21    0.40
  -9  -5   4   10.61    0.66
   9  -5  -4   10.69    0.52
   9  -5  -4   11.45    0.62
  -9  -5   4   10.76    0.61
  -9   5   4   10.66    0.67
   9   5  -4    8.45    0.67
  -9   5   4   10.13    0.61
   9   5  -4   11.54    0.59
  -7  -5   4   48.53    2.08
   7  -5  -4   49.31    2.02
  -7  -5   4   46.22    2.11
   7  -5  -4   47.90    2.09
  -7   5   4   47.70    2.08
  -7   5   4   47.56    2.16
   7   5  -4   48.05    2.13
   7   5  -4   50.72    2.07
  -5  -5   4    1.82    0.22
   5  -5  -4    1.65    0.17
   5  -5  -4    1.49    0.21
  -5  -5   4    1.18    0.19
  -5   5   4    1.59    0.18
  -5   5   4    1.89    0.29
   5   5  -4    1.69    0.21
   5   5  -4    1.75    0.24
   3  -5  -4   56.85    2.30
  -3  -5   4   54.68    2.31
   3  -5  -4   55.69    2.34
  -3  -5   4   54.19    2.33
  -3   5   4   51.70    2.39
   3   5  -4   56.42    2.33
  -3   5   4   54.83    2.28
   3   5  -4   55.90    2.32
  -1  -5   4   19.95    0.87
   1  -5  -4   19.29    0.88
  -1  -5   4   19.36    0.89
  -1   5   4   20.25    0.92
   1   5  -4   19.99    0.91
  -1   5   4   17.79    0.94
   1   5  -4   19.32    0.86
  -1   5   4   19.89    0.84
   1  -5   4   16.16    0.75
  -1  -5  -4   17.08    0.73
   1  -5   4   15.94    0.77
  -1  -5  -4   17.29    0.77
  -1   5  -4   16.78    0.72
   1   5   4   15.95    0.80
  -1   5  -4   16.62    0.80
   1   5   4   16.17    0.78
   3  -5   4   31.30    1.35
   3  -5   4   34.35    1.41
   3  -5   4   31.84    1.40
  -3  -5  -4   31.10    1.37
   3   5   4   33.03    1.39
  -3   5  -4   31.94    1.43
   3   5   4   32.18    1.42
  -5  -5  -4    7.28    0.43
   5  -5   4    7.23    0.38
   5  -5   4    7.25    0.44
  -5   5  -4    6.97    0.46
   5   5   4    7.93    0.36
   5   5   4    8.54    0.51
  -5   5  -4    7.18    0.43
   5   5   4    6.80    0.45
   7  -5   4   35.79    1.53
  -7  -5  -4   34.70    1.58
   7  -5   4   34.67    1.55
  -7   5  -4   35.48    1.60
  -7   5  -4   36.38    1.57
   7   5   4   34.92    1.59
   7   5   4   34.81    1.64
  -9  -5  -4    1.19    0.28
   9  -5   4    1.12    0.22
   9  -5   4    1.20    0.24
   9   5   4    0.72    0.27
  -9   5  -4    0.94    0.23
  -9   5  -4    0.94    0.24
   9   5   4    1.15    0.25
 -11  -5  -4    8.31    0.61
  11  -5   4    7.72    0.53
  11  -5   4    8.82    0.59
 -11   5  -4    7.79    0.57
  11   5   4    9.07    0.64
 -11   5  -4    8.02    0.58
  11   5   4    7.63    0.66
 -13  -5  -4    2.96    0.45
  13  -5   4    3.86    0.42
  13  -5   4    3.37    0.42
  13   5   4    3.04    0.48
  13   5   4    2.94    0.45
 -13   5  -4    3.64    0.47
 -13   5  -4    4.05    0.45
  15  -5   4    0.82    0.37
  15  -5   4    0.89    0.31
 -15  -5  -4    0.55    0.35
  15   5   4    0.27    0.36
 -15   5  -4    0.81    0.38
  15   5   4    0.88    0.38
 -17  -5  -4    4.29    0.60
  17  -5   4    3.14    0.52
  17  -5   4    4.74    0.52
  17   5   4    4.62    0.59
 -17   5  -4    3.87    0.56
  17   5   4    4.04    0.60
 -19  -5  -4   -0.46    0.36
  19   5   4   -0.26    0.42
  19   5   4    0.18    0.37
 -19   5  -4    0.10    0.41
 -21  -5  -4    2.44    0.57
 -21   5  -4    1.84    0.53
  21   5   4    1.62    0.57
 -20  -6   4   16.94    1.21
  20  -6  -4   16.49    1.13
  20   6  -4   20.17    1.32
 -20   6   4   18.68    1.21
 -18  -6   4   12.41    1.03
  18  -6  -4   12.60    0.92
  18   6  -4   13.19    1.00
 -18   6   4   11.33    0.89
 -16  -6   4    0.69    0.40
  16  -6  -4    1.03    0.42
 -16   6   4    0.53    0.33
 -16   6   4    0.33    0.33
  16   6  -4   -0.20    0.39
 -14  -6   4   21.71    1.24
  14  -6  -4   22.62    1.21
 -14   6   4   22.68    1.20
 -14   6   4   23.31    1.21
  14   6  -4   19.54    1.25
 -12  -6   4    5.51    0.56
  12  -6  -4    5.74    0.50
 -12  -6   4    5.44    0.49
  12   6  -4    4.31    0.54
 -12   6   4    6.21    0.57
 -12   6   4    6.19    0.53
 -10  -6   4   14.27    0.82
  10  -6  -4   13.83    0.67
  10  -6  -4   13.44    0.75
 -10  -6   4   14.44    0.77
 -10   6   4   13.28    0.77
  10   6  -4   13.82    0.72
 -10   6   4   13.26    0.82
  10   6  -4   13.72    0.84
  -8  -6   4    0.07    0.20
   8  -6  -4    0.15    0.12
  -8  -6   4    0.12    0.18
   8  -6  -4    0.56    0.20
  -8   6   4    0.25    0.25
   8   6  -4    0.27    0.21
   8   6  -4    0.29    0.16
  -8   6   4    0.07    0.17
   6  -6  -4  210.77    8.84
  -6  -6   4  218.14    8.85
  -6  -6   4  220.33    8.84
   6  -6  -4  214.97    8.79
  -6   6   4  215.48    8.94
  -6   6   4  212.32    8.81
   6   6  -4  221.15    8.84
   6   6  -4  218.62    8.87
   4  -6  -4  364.97   14.87
  -4  -6   4  365.43   14.84
  -4  -6   4  365.32   14.86
   4  -6  -4  369.96   14.83
   4   6  -4  358.72   14.85
  -4   6   4  362.61   14.95
  -4   6   4  371.40   14.80
   4   6  -4  372.49   14.86
  -2  -6   4   39.72    1.75
   2  -6  -4   41.26    1.73
  -2  -6   4   40.23    1.71
   2   6  -4   39.60    1.72
  -2   6   4   41.55    1.76
  -2   6   4   38.21    1.81
  -2   6   4   40.70    1.67
   2   6  -4   40.54    1.76
   0  -6  -4   41.27    1.77
   0  -6   4   42.23    1.75
   0  -6   4   41.23    1.78
   0   6   4   41.27    1.72
   0   6   4   39.24    1.83
   0   6   4   40.68    1.79
   0   6  -4   43.37    1.75
   0   6  -4   40.70    1.80
   2  -6   4   15.63    0.71
   2  -6   4   14.60    0.73
  -2  -6  -4   14.31    0.73
  -2  -6  -4   14.67    0.68
   2   6   4   14.80    0.76
  -2   6  -4   15.94    0.69
  -2   6  -4   15.09    0.76
   2   6   4   15.61    0.76
  -4  -6  -4  249.08   10.23
   4  -6   4  247.31   10.25
   4  -6   4  255.21   10.19
   4   6   4  255.69   10.28
  -4   6  -4  250.89   10.29
   4   6   4  257.99   10.22
  -4   6  -4  247.03   10.22
   6  -6   4   42.07    1.79
  -6  -6  -4   41.76    1.86
   6  -6   4   41.86    1.84
   6   6   4   45.26    1.93
  -6   6  -4   42.48    1.84
   6   6   4   42.15    1.88
  -6   6  -4   41.74    1.90
   6   6   4   43.25    1.76
  -8  -6  -4   41.16    1.88
   8  -6   4   41.21    1.79
   8  -6   4   42.53    1.83
   8   6   4   40.42    1.93
  -8   6  -4   43.40    1.84
  -8   6  -4   41.88    1.89
   8   6   4   41.05    1.88
  10  -6   4   71.08    3.03
 -10  -6  -4   70.37    3.09
  10  -6   4   71.85    3.01
 -10   6  -4   70.43    3.05
 -10   6  -4   75.15    3.08
  10   6   4   72.19    3.10
  10   6   4   63.27    3.12
 -12  -6  -4    3.44    0.45
  12  -6   4    4.65    0.44
  12  -6   4    3.34    0.38
  12   6   4    2.84    0.49
  12   6   4    4.25    0.49
 -12   6  -4    3.69    0.44
 -12   6  -4    3.96    0.45
 -14  -6  -4    0.72    0.34
  14  -6   4    0.33    0.29
  14  -6   4    0.60    0.29
 -14   6  -4    0.77    0.32
 -14   6  -4    1.18    0.34
  14   6   4    0.54    0.38
  14   6   4    0.80    0.35
 -16  -6  -4    9.40    0.82
  16  -6   4   10.09    0.70
  16  -6   4    9.00    0.78
  16   6   4    9.02    0.83
 -16   6  -4    8.62    0.78
  16   6   4    9.54    0.85
 -18  -6  -4   33.14    1.76
  18  -6   4   35.03    1.75
 -18   6  -4   35.09    1.78
  18   6   4   36.16    1.82
  18   6   4   29.02    1.77
 -20  -6  -4   18.74    1.24
  20   6   4   18.90    1.30
 -20   6  -4   20.75    1.24
 -21  -7   4   11.49    1.05
  21  -7  -4   10.44    0.94
 -21   7   4   10.52    0.97
  21   7  -4   10.84    1.05
 -19  -7   4    1.43    0.52
  19  -7  -4    0.43    0.46
 -19   7   4    0.77    0.44
  19   7  -4   -0.03    0.47
 -17  -7   4    0.84    0.41
  17  -7  -4    0.06    0.37
 -17   7   4    0.19    0.36
  17   7  -4   -0.01    0.42
  15  -7  -4   33.10    1.63
 -15  -7   4   31.03    1.67
  15   7  -4   30.85    1.70
 -15   7   4   32.23    1.60
 -15   7   4   32.14    1.62
 -13  -7   4   87.02    3.70
  13  -7  -4   90.12    3.71
 -13  -7   4   84.46    3.78
 -13   7   4   90.53    3.77
  13   7  -4   75.10    3.78
 -13   7   4   86.64    3.72
  11  -7  -4   41.43    1.88
 -11  -7   4   39.91    1.93
 -11  -7   4   42.31    1.89
 -11   7   4   41.76    1.97
 -11   7   4   40.29    1.88
  11   7  -4   41.34    1.97
   9  -7  -4    0.43    0.16
  -9  -7   4    0.35    0.24
  -9  -7   4    0.76    0.23
   9  -7  -4    0.23    0.19
  -9   7   4    0.38    0.28
  -9   7   4    0.24    0.19
   9   7  -4    0.44    0.20
   9   7  -4    0.80    0.27
   7  -7  -4    0.72    0.19
  -7  -7   4    0.81    0.20
  -7  -7   4    0.46    0.20
   7  -7  -4    0.43    0.15
   7   7  -4    0.80    0.20
  -7   7   4    0.64    0.17
   7   7  -4    0.42    0.21
  -7   7   4    0.05    0.23
  -5  -7   4   41.91    1.78
  -5  -7   4   41.47    1.80
   5  -7  -4   40.31    1.75
   5  -7  -4   40.15    1.80
  -5   7   4   40.08    1.72
   5   7  -4   39.74    1.79
  -5   7   4   39.32    1.88
   5   7  -4   41.84    1.79
   3  -7  -4   46.78    1.93
  -3  -7   4   45.07    1.95
  -3  -7   4   44.38    1.91
   3   7  -4   44.69    1.96
   3   7  -4   45.76    1.94
  -3   7   4   43.99    1.86
  -3   7   4   43.07    2.03
   1  -7  -4   11.64    0.62
  -1  -7   4   12.56    0.58
  -1  -7   4   11.67    0.63
   1   7  -4   12.39    0.61
  -1   7   4   12.20    0.53
  -1   7   4   10.94    0.68
   1   7  -4   11.51    0.64
  -1   7   4   11.79    0.64
   1  -7   4  104.85    4.22
   1  -7   4  105.70    4.28
  -1  -7  -4  100.90    4.27
  -1  -7  -4  102.21    4.19
   1   7   4  100.22    4.31
  -1   7  -4  101.92    4.22
   1   7   4  104.37    4.29
  -1   7  -4  102.82    4.30
   3  -7   4  103.26    4.15
  -3  -7  -4  100.35    4.13
  -3  -7  -4   99.45    4.19
   3  -7   4  100.83    4.18
  -3   7  -4  102.24    4.23
   3   7   4   99.89    4.21
   3   7   4   98.35    4.19
   5  -7   4   44.22    1.90
  -5  -7  -4   44.22    1.89
  -5  -7  -4   43.06    1.93
   5  -7   4   44.86    1.84
   5   7   4   43.71    1.86
  -5   7  -4   42.77    1.86
  -5   7  -4   42.35    1.95
   5   7   4   43.92    1.94
   7  -7   4   16.08    0.76
  -7  -7  -4   16.19    0.84
   7  -7   4   15.03    0.80
   7   7   4   15.34    0.90
   7   7   4   16.78    0.86
  -7   7  -4   16.13    0.87
   7   7   4   16.58    0.71
  -7   7  -4   16.45    0.80
   9  -7   4   38.40    1.69
  -9  -7  -4   36.73    1.78
   9  -7   4   38.55    1.73
   9   7   4   39.39    1.81
  -9   7  -4   39.66    1.81
  -9   7  -4   38.19    1.74
   9   7   4   41.53    1.87
  11  -7   4   77.87    3.32
 -11  -7  -4   79.48    3.40
  11  -7   4   76.97    3.30
  11   7   4   79.90    3.41
  11   7   4   69.45    3.42
 -11   7  -4   78.81    3.38
 -11   7  -4   79.66    3.36
 -13  -7  -4   35.88    1.83
  13  -7   4   37.85    1.75
  13  -7   4   36.48    1.77
 -13   7  -4   40.14    1.83
 -13   7  -4   39.09    1.81
  13   7   4   34.42    1.89
  13   7   4   41.02    1.90
  15  -7   4    0.76    0.33
 -15  -7  -4    0.03    0.33
  15  -7   4    1.16    0.33
 -15   7  -4    0.05    0.33
  15   7   4    0.00    0.37
  15   7   4    0.14    0.34
 -17  -7  -4    3.66    0.55
  17  -7   4    4.20    0.59
 -17   7  -4    3.59    0.55
  17   7   4    3.38    0.59
  17   7   4    4.18    0.63
 -19  -7  -4    0.91    0.43
  19   7   4   -0.06    0.42
 -19   7  -4    0.85    0.44
  19   7   4    0.31    0.45
 -21  -7  -4    0.95    0.48
 -21   7  -4    1.08    0.51
  21   7   4    0.80    0.55
 -20  -8   4    1.18    0.54
  20  -8  -4    0.57    0.46
  20   8  -4    0.96    0.54
 -18  -8   4    0.69    0.48
  18  -8  -4   -0.03    0.41
  18   8  -4    0.40    0.46
  16  -8  -4    3.58    0.54
 -16  -8   4    3.44    0.59
  16   8  -4    3.28    0.59
 -16   8   4    3.08    0.52
 -16   8   4    3.49    0.53
  14  -8  -4    6.29    0.56
 -14  -8   4    5.32    0.61
  14   8  -4    4.02    0.60
 -14   8   4    6.10    0.62
 -14   8   4    5.07    0.55
  12  -8  -4    0.32    0.26
 -12  -8   4    0.52    0.30
 -12  -8   4    0.60    0.28
 -12   8   4    0.30    0.33
 -12   8   4    0.77    0.28
  12   8  -4    0.38    0.32
  10  -8  -4   19.54    0.90
  10  -8  -4   19.96    1.00
 -10  -8   4   17.87    1.01
 -10  -8   4   18.34    1.00
 -10   8   4   18.85    1.08
  10   8  -4   19.04    1.06
 -10   8   4   17.92    0.97
  -8  -8   4    3.85    0.39
   8  -8  -4    3.66    0.38
  -8  -8   4    3.28    0.38
   8  -8  -4    3.94    0.32
  -8   8   4    3.81    0.34
   8   8  -4    3.77    0.41
  -8   8   4    3.78    0.48
   8   8  -4    3.88    0.37
  -6  -8   4    2.98    0.34
  -6  -8   4    2.81    0.30
   6  -8  -4    2.93    0.28
   6  -8  -4    2.67    0.31
  -6   8   4    2.75    0.40
   6   8  -4    3.15    0.33
  -6   8   4    2.82    0.24
   6   8  -4    3.13    0.33
   4  -8  -4    2.04    0.25
   4  -8  -4    2.14    0.27
  -4  -8   4    2.21    0.23
  -4  -8   4    2.23    0.29
  -4   8   4    2.06    0.17
   4   8  -4    2.56    0.30
   4   8  -4    2.03    0.26
  -4   8   4    1.69    0.33
  -2  -8   4   14.60    0.78
  -2  -8   4   15.39    0.71
   2  -8  -4   15.34    0.77
   2   8  -4   14.50    0.74
   2   8  -4   14.79    0.79
  -2   8   4   14.90    0.86
  -2   8   4   14.74    0.65
  -2   8   4   14.96    0.77
   0  -8   4   49.31    2.04
   0  -8  -4   47.28    1.99
   0  -8   4   48.39    2.11
   0  -8  -4   49.31    2.10
   0   8   4   46.99    2.16
   0   8  -4   48.55    2.14
   0   8   4   49.31    2.13
   0   8  -4   49.00    2.07
   2  -8   4   12.12    0.62
   2  -8   4   11.98    0.67
  -2  -8  -4   13.17    0.59
  -2  -8  -4   11.68    0.67
   2   8   4   11.78    0.70
  -2   8  -4   13.28    0.62
   2   8   4   12.85    0.69
  -4  -8  -4    3.66    0.31
   4  -8   4    3.57    0.29
   4  -8   4    4.07    0.36
  -4  -8  -4    3.83    0.37
  -4   8  -4    4.66    0.43
   4   8   4    4.43    0.36
  -4   8  -4    3.95    0.29
   4   8   4    4.35    0.40
   6  -8   4   14.53    0.75
  -6  -8  -4   13.74    0.76
   6  -8   4   13.79    0.68
  -6  -8  -4   14.97    0.81
   6   8   4   15.14    0.71
   6   8   4   13.71    0.79
  -6   8  -4   13.89    0.83
  -8  -8  -4    1.36    0.30
  -8  -8  -4    1.84    0.33
   8  -8   4    1.30    0.25
   8  -8   4    1.92    0.22
  -8   8  -4    1.22    0.32
   8   8   4    1.35    0.28
  -8   8  -4    1.53    0.25
 -10  -8  -4   12.75    0.80
  10  -8   4   12.98    0.67
  10  -8   4   12.05    0.70
 -10   8  -4   12.18    0.72
  10   8   4   11.97    0.78
 -10   8  -4   11.12    0.77
  12  -8   4    0.44    0.25
  12  -8   4    0.50    0.27
 -12  -8  -4    0.67    0.33
  12   8   4   -0.11    0.31
  12   8   4    0.39    0.30
 -12   8  -4    0.46    0.29
 -12   8  -4    0.60    0.30
 -14  -8  -4   12.90    0.88
  14  -8   4   11.00    0.75
 -14   8  -4   12.11    0.85
  14   8   4   13.41    0.92
  14   8   4   11.04    0.96
 -14   8  -4   12.70    0.84
 -16  -8  -4    3.79    0.55
  16  -8   4    3.81    0.51
 -16   8  -4    4.69    0.57
  16   8   4    3.67    0.61
  16   8   4    3.93    0.62
 -18  -8  -4    0.65    0.41
 -18   8  -4    0.51    0.42
  18   8   4    0.07    0.43
 -20  -8  -4   -0.23    0.43
 -20  -8  -4    0.49    0.46
 -20   8  -4   -0.01    0.43
  20   8   4   -0.02    0.49
  19  -9  -4    0.60    0.50
 -19  -9   4    0.23    0.46
  19   9  -4   -0.19    0.48
  17  -9  -4    3.31    0.55
 -17  -9   4    2.41    0.55
 -17   9   4    3.45    0.54
  17   9  -4    1.75    0.58
  15  -9  -4    6.42    0.63
 -15  -9   4    8.22    0.75
 -15   9   4    7.87    0.73
  15   9  -4    5.58    0.72
  13  -9  -4   61.43    2.79
 -13  -9   4   65.88    2.84
 -13  -9   4   64.14    2.88
  13   9  -4   60.40    2.92
 -13   9   4   62.48    2.90
 -11  -9   4   49.44    2.32
  11  -9  -4   53.44    2.29
 -11  -9   4   50.26    2.31
 -11   9   4   50.10    2.39
  11   9  -4   52.54    2.39
 -11   9   4   49.03    2.25
  -9  -9   4    0.75    0.26
  -9  -9   4    0.66    0.25
   9  -9  -4    0.32    0.24
   9  -9  -4    0.70    0.20
   9   9  -4    0.76    0.24
  -9   9   4    0.63    0.21
   9   9  -4    0.28    0.26
  -9   9   4    0.84    0.33
   7  -9  -4   32.42    1.52
  -7  -9   4   31.96    1.54
   7  -9  -4   32.84    1.47
  -7  -9   4   32.00    1.50
  -7   9   4   35.15    1.44
   7   9  -4   33.33    1.53
   7   9  -4   31.35    1.54
  -7   9   4   32.76    1.63
  -5  -9   4    9.92    0.54
   5  -9  -4    9.14    0.55
  -5  -9   4    8.93    0.59
   5  -9  -4    9.16    0.60
   5   9  -4   10.19    0.60
   5   9  -4    8.81    0.57
  -5   9   4    8.92    0.67
  -5   9   4    9.66    0.46
  -3  -9   4   77.23    3.23
   3  -9  -4   77.74    3.27
  -3  -9   4   75.18    3.29
  -3   9   4   74.47    3.29
  -3   9   4   81.19    3.15
   3   9  -4   78.45    3.31
   3   9  -4   78.11    3.28
  -3   9   4   75.62    3.38
  -1  -9   4    0.92    0.22
   1  -9  -4    0.90    0.08
  -1  -9   4    0.81    0.15
   1  -9  -4    0.72    0.20
  -1   9   4    0.65    0.20
  -1   9   4    0.72    0.26
   1   9  -4    0.99    0.20
   1   9  -4    0.68    0.22
  -1  -9  -4  137.08    5.34
   1  -9   4  132.43    5.45
  -1  -9  -4  128.58    5.44
   1  -9   4  136.35    5.37
  -1   9  -4  128.34    5.39
   1   9   4  124.74    5.49
  -1   9  -4  129.62    5.48
  -3  -9  -4  185.71    7.32
   3  -9   4  181.79    7.39
  -3  -9  -4  174.48    7.39
  -3   9  -4  181.41    7.33
   3   9   4  180.38    7.41
  -3   9  -4  175.76    7.43
   3   9   4  175.76    7.40
  -5  -9  -4    0.51    0.20
   5  -9   4    0.50    0.16
   5  -9   4    0.31    0.18
  -5  -9  -4    0.59    0.23
  -5   9  -4    0.69    0.16
  -5   9  -4    0.30    0.23
   5   9   4    0.96    0.21
   5   9   4    0.69    0.23
  -7  -9  -4   21.80    1.13
   7  -9   4   22.37    0.99
   7  -9   4   20.17    1.04
  -7  -9  -4   21.82    1.07
  -7   9  -4   20.75    1.11
  -7   9  -4   20.94    1.00
   7   9   4   20.80    1.10
   9  -9   4    7.98    0.51
  -9  -9  -4    8.02    0.65
  -9  -9  -4    7.83    0.61
   9  -9   4    8.91    0.57
  -9   9  -4    7.28    0.53
   9   9   4    8.32    0.61
  -9   9  -4    8.79    0.63
  11  -9   4  112.50    4.63
  11  -9   4  108.90    4.60
 -11  -9  -4  113.86    4.72
 -11  -9  -4  106.27    4.75
 -11   9  -4  108.35    4.73
  11   9   4  108.09    4.74
 -11   9  -4  112.86    4.67
 -13  -9  -4   45.44    2.08
 -13  -9  -4   38.56    2.08
  13  -9   4   43.11    1.97
  13   9   4   41.75    2.09
 -13   9  -4   44.99    2.03
 -13   9  -4   44.27    2.08
 -15  -9  -4    3.91    0.60
  15  -9   4    5.84    0.55
 -15  -9  -4    5.77    0.63
  15   9   4    5.94    0.70
 -15   9  -4    4.85    0.61
 -15   9  -4    4.96    0.58
 -17  -9  -4    8.15    0.78
 -17  -9  -4    9.86    0.88
  17  -9   4   10.13    0.78
 -17   9  -4    9.84    0.84
  17   9   4    7.98    0.87
 -19  -9  -4   -0.20    0.39
 -19  -9  -4    0.01    0.42
  19   9   4   -0.42    0.48
 -20 -10   4    1.69    0.58
  20 -10  -4    2.16    0.60
 -18 -10   4    3.26    0.63
  18 -10  -4    5.18    0.67
  18  10  -4    1.17    0.58
 -16 -10   4    1.84    0.49
  16 -10  -4    2.04    0.45
 -16  10   4    2.69    0.54
  16  10  -4    1.77    0.52
 -14 -10   4    0.85    0.39
  14 -10  -4    0.69    0.32
 -14 -10   4    0.20    0.33
  14  10  -4    0.35    0.39
 -14  10   4    0.32    0.40
 -12 -10   4    5.34    0.56
 -12 -10   4    4.77    0.54
  12 -10  -4    4.81    0.51
  12  10  -4    5.07    0.62
 -12  10   4    4.96    0.62
 -10 -10   4    4.34    0.47
  10 -10  -4    3.74    0.44
 -10 -10   4    3.78    0.47
  10 -10  -4    4.51    0.38
 -10  10   4    4.43    0.58
  10  10  -4    3.85    0.48
  -8 -10   4   16.15    0.89
  -8 -10   4   17.74    0.95
   8 -10  -4   16.39    0.85
   8 -10  -4   17.33    0.90
  -8  10   4   15.97    1.01
   8  10  -4   15.80    0.93
   8  10  -4   16.52    0.89
   6 -10  -4   39.70    1.90
  -6 -10   4   43.28    1.85
   6 -10  -4   41.68    1.86
  -6 -10   4   41.15    1.91
   6  10  -4   43.46    1.92
  -6  10   4   44.49    2.03
   6  10  -4   40.82    1.90
   4 -10  -4   98.43    4.22
  -4 -10   4  100.58    4.15
  -4 -10   4   95.88    4.23
   4 -10  -4  103.96    4.21
  -4  10   4  102.17    4.34
   4  10  -4   97.15    4.21
   4  10  -4  102.80    4.25
  -2 -10   4  110.11    4.65
  -2 -10   4  110.01    4.55
   2 -10  -4  110.43    4.63
   2  10  -4  111.77    4.62
  -2  10   4  110.30    4.64
  -2  10   4  112.87    4.74
   2  10  -4  108.15    4.66
   0 -10  -4   25.32    1.25
   0 -10   4   26.42    1.26
   0 -10   4   27.04    1.15
   0  10   4   25.21    1.25
   0  10   4   24.14    1.32
   0  10  -4   27.71    1.22
   0  10  -4   26.43    1.30
  -2 -10  -4   20.23    0.95
  -2 -10  -4   21.85    1.06
   2 -10   4   21.02    1.05
   2 -10   4   22.62    0.97
   2  10   4   20.63    1.10
  -2  10  -4   21.29    1.10
   2  10   4   20.73    1.07
  -2  10  -4   21.39    1.00
  -4 -10  -4   20.39    0.95
  -4 -10  -4   18.92    1.01
   4 -10   4   19.48    0.99
   4 -10   4   19.63    0.93
   4  10   4   20.21    1.03
   4  10   4   20.97    1.02
  -4  10  -4   19.21    0.90
  -4  10  -4   19.06    1.06
  -6 -10  -4    4.15    0.40
   6 -10   4    4.16    0.33
  -6 -10  -4    3.99    0.45
   6 -10   4    3.97    0.39
  -6  10  -4    4.11    0.33
   6  10   4    4.32    0.44
  -6  10  -4    4.56    0.47
   6  10   4    3.86    0.37
  -8 -10  -4    0.82    0.28
   8 -10   4    0.64    0.21
  -8 -10  -4    0.79    0.31
   8 -10   4    0.98    0.26
  -8  10  -4    0.91    0.23
  -8  10  -4    0.51    0.28
   8  10   4    0.60    0.27
  10 -10   4    5.97    0.47
 -10 -10  -4    5.96    0.62
  10 -10   4    5.96    0.46
 -10 -10  -4    5.45    0.55
  10  10   4    4.61    0.53
 -10  10  -4    5.49    0.49
 -10  10  -4    5.78    0.60
 -12 -10  -4   10.32    0.74
  12 -10   4    8.00    0.60
 -12 -10  -4    8.15    0.77
 -12  10  -4   10.46    0.77
 -12  10  -4    7.82    0.66
  12  10   4   11.00    0.79
 -14 -10  -4   13.56    0.91
 -14 -10  -4   12.18    0.96
  14 -10   4   15.33    0.87
 -14  10  -4   13.10    0.93
  14  10   4   15.41    1.04
 -16 -10  -4   19.40    1.17
  16 -10   4   18.75    1.08
 -16 -10  -4   19.55    1.25
  16  10   4   17.80    1.23
 -18 -10  -4   13.65    1.08
 -18 -10  -4   13.16    0.99
  18  10   4   13.06    1.17
 -20 -10  -4    6.82    0.83
 -20 -10  -4    4.56    0.71
 -19 -11   4    4.13    0.68
  19 -11  -4    5.28    0.73
  19  11  -4    3.30    0.72
 -17 -11   4   22.76    1.35
  17 -11  -4   24.45    1.33
  17  11  -4   18.77    1.38
 -17  11   4   21.00    1.31
 -15 -11   4    6.78    0.74
  15 -11  -4    7.70    0.69
 -15  11   4    6.34    0.75
  15  11  -4    6.39    0.78
 -13 -11   4    1.23    0.41
  13 -11  -4    2.25    0.39
 -13 -11   4    2.26    0.45
 -13  11   4    2.65    0.51
  13  11  -4    3.05    0.52
  11 -11  -4    2.31    0.38
 -11 -11   4    2.75    0.45
 -11 -11   4    2.91    0.41
 -11  11   4    3.12    0.54
  11  11  -4    3.62    0.52
   9 -11  -4   23.29    1.12
   9 -11  -4   23.42    1.17
  -9 -11   4   23.06    1.23
  -9 -11   4   22.76    1.17
   9  11  -4   22.34    1.23
  -9  11   4   22.39    1.30
  -7 -11   4   80.81    3.47
  -7 -11   4   80.04    3.39
   7 -11  -4   81.43    3.44
   7 -11  -4   81.78    3.39
  -7  11   4   80.47    3.57
   7  11  -4   77.06    3.45
   7  11  -4   77.03    3.44
  -5 -11   4    2.91    0.37
   5 -11  -4    1.73    0.31
   5 -11  -4    1.85    0.30
  -5 -11   4    1.80    0.25
   5  11  -4    1.57    0.33
   5  11  -4    1.51    0.30
  -5  11   4    1.92    0.40
   3 -11  -4   63.53    2.74
  -3 -11   4   63.04    2.76
  -3 -11   4   62.56    2.65
  -3  11   4   61.17    2.74
   3  11  -4   63.25    2.73
  -3  11   4   64.82    2.87
   3  11  -4   62.18    2.78
  -1 -11   4   35.45    1.47
   1 -11  -4   31.78    1.55
  -1 -11   4   34.97    1.59
  -1  11   4   32.87    1.66
   1  11  -4   34.04    1.54
  -1  11   4   32.18    1.57
   1  11  -4   33.40    1.61
   1 -11   4   30.00    1.44
   1 -11   4   32.50    1.33
  -1 -11  -4   29.67    1.43
  -1  11  -4   30.08    1.39
   1  11   4   30.88    1.52
   1  11   4   30.06    1.45
  -1  11  -4   29.46    1.48
  -3 -11  -4   33.24    1.56
   3 -11   4   31.81    1.55
   3  11   4   31.26    1.57
  -3  11  -4   31.48    1.60
  -3  11  -4   35.67    1.51
   3  11   4   35.81    1.61
   5 -11   4   50.52    2.21
   5 -11   4   50.59    2.27
  -5 -11  -4   52.86    2.23
  -5 -11  -4   50.16    2.31
   5  11   4   50.75    2.32
   5  11   4   54.05    2.29
  -5  11  -4   50.28    2.36
  -7 -11  -4  136.50    5.55
  -7 -11  -4  134.96    5.62
   7 -11   4  130.22    5.54
   7 -11   4  136.82    5.48
  -7  11  -4  127.74    5.63
   7  11   4  129.43    5.61
   9 -11   4   20.37    0.98
  -9 -11  -4   19.78    1.08
  -9 -11  -4   22.05    1.18
   9 -11   4   17.79    1.02
  -9  11  -4   20.31    1.14
   9  11   4   20.67    1.13
 -11 -11  -4    4.00    0.49
  11 -11   4    5.30    0.48
 -11 -11  -4    4.49    0.58
 -11  11  -4    3.90    0.54
  11  11   4    4.78    0.56
 -13 -11  -4    2.94    0.57
  13 -11   4    3.97    0.46
 -13 -11  -4    4.35    0.52
 -13  11  -4    3.56    0.54
  13  11   4    3.14    0.54
 -15 -11  -4    9.71    0.82
  15 -11   4   10.78    0.73
 -15 -11  -4    7.01    0.81
  15  11   4   10.44    0.92
 -15  11  -4    9.20    0.87
 -17 -11  -4   16.49    1.07
 -17 -11  -4   14.41    1.14
  17  11   4   14.38    1.12
 -19 -11  -4    1.02    0.49
 -19 -11  -4    0.24    0.48
  19  11   4    0.26    0.51
  18 -12  -4    0.29    0.43
 -18 -12   4    0.80    0.51
 -18  12   4    0.53    0.48
  18  12  -4    0.26    0.56
  16 -12  -4    0.16    0.38
 -16 -12   4    0.08    0.42
  16  12  -4    0.38    0.48
 -16  12   4    0.46    0.46
 -14 -12   4    0.14    0.37
 -14 -12   4    0.88    0.40
  14 -12  -4    0.36    0.35
  14  12  -4    0.83    0.47
 -14  12   4   -0.19    0.42
 -12 -12   4    1.11    0.38
 -12 -12   4    2.02    0.45
  12 -12  -4    1.78    0.36
  12  12  -4    2.03    0.46
 -12  12   4    0.80    0.43
 -10 -12   4    0.87    0.35
 -10 -12   4    0.62    0.29
  10 -12  -4    0.25    0.27
  10  12  -4    0.61    0.33
 -10  12   4    0.71    0.42
  -8 -12   4    1.57    0.36
  -8 -12   4    1.39    0.29
   8 -12  -4    2.06    0.34
   8 -12  -4    2.07    0.31
   8  12  -4    1.28    0.33
   8  12  -4    1.49    0.36
  -8  12   4    0.73    0.38
   6 -12  -4    5.95    0.49
  -6 -12   4    6.32    0.46
   6 -12  -4    5.74    0.52
  -6 -12   4    5.86    0.54
   6  12  -4    5.20    0.51
   6  12  -4    6.09    0.55
  -6  12   4    5.89    0.64
  -4 -12   4   15.58    0.79
  -4 -12   4   15.28    0.90
   4 -12  -4   16.97    0.88
   4  12  -4   16.70    0.90
  -4  12   4   16.13    1.01
   4  12  -4   15.72    0.93
  -2 -12   4   14.61    0.86
   2 -12  -4   15.39    0.85
   2  12  -4   14.97    0.83
  -2  12   4   14.96    0.97
   2  12  -4   15.78    0.91
  -2  12   4   14.85    0.86
   0 -12  -4    2.08    0.33
   0 -12   4    2.40    0.35
   0  12   4    2.25    0.35
   0  12  -4    2.37    0.31
   0  12  -4    2.75    0.41
   0  12   4    2.27    0.43
   2 -12   4    0.66    0.27
  -2 -12  -4    1.25    0.30
   2  12   4    0.74    0.26
  -2  12  -4    0.77    0.31
   2  12   4    0.02    0.25
  -2  12  -4    0.96    0.24
   4 -12   4    1.66    0.31
  -4 -12  -4    1.61    0.32
  -4  12  -4    1.39    0.34
   4  12   4    1.27    0.31
   4  12   4    1.92    0.36
   6 -12   4    2.88    0.32
  -6 -12  -4    3.39    0.43
   6 -12   4    3.41    0.39
  -6  12  -4    3.61    0.47
   6  12   4    2.97    0.41
   8 -12   4   -0.25    0.18
  -8 -12  -4    0.43    0.31
   8 -12   4   -0.17    0.25
  -8  12  -4   -0.12    0.27
   8  12   4   -0.04    0.28
 -10 -12  -4    4.21    0.50
  10 -12   4    5.67    0.51
 -10 -12  -4    4.60    0.59
 -10  12  -4    4.17    0.56
  10  12   4    4.74    0.56
 -12 -12  -4    4.59    0.55
  12 -12   4    3.98    0.45
 -12 -12  -4    3.87    0.61
  12  12   4    3.35    0.54
 -12  12  -4    4.24    0.61
 -14 -12  -4    0.09    0.37
  14 -12   4    0.51    0.32
 -14 -12  -4    0.68    0.39
 -14  12  -4   -0.06    0.39
  14  12   4    0.68    0.45
  16 -12   4    1.50    0.40
 -16 -12  -4    2.29    0.50
 -16 -12  -4    1.05    0.51
  16  12   4    0.46    0.49
 -16  12  -4    1.98    0.53
 -18 -12  -4    3.62    0.62
 -18 -12  -4    2.82    0.67
  18  12   4    3.77    0.69
  17 -13  -4   42.25    2.05
 -17 -13   4   40.58    2.15
  17  13  -4   39.64    2.26
 -17  13   4   42.68    2.19
 -15 -13   4   12.48    0.96
  15 -13  -4   12.10    0.87
  15  13  -4   14.83    1.12
 -15  13   4   11.83    1.06
 -13 -13   4    0.01    0.34
  13 -13  -4    0.27    0.31
 -13 -13   4   -0.13    0.37
 -13  13   4   -0.13    0.39
  13  13  -4   -0.16    0.40
 -11 -13   4    5.25    0.62
 -11 -13   4    6.23    0.57
  11 -13  -4    4.63    0.52
  11  13  -4    4.88    0.60
 -11  13   4    5.11    0.66
  -9 -13   4   55.83    2.41
  -9 -13   4   53.26    2.49
   9 -13  -4   51.72    2.42
   9 -13  -4   55.18    2.39
  -9  13   4   53.49    2.59
   9  13  -4   53.08    2.48
   7 -13  -4   26.38    1.32
  -7 -13   4   25.84    1.36
   7 -13  -4   25.76    1.28
   7  13  -4   27.57    1.36
   7  13  -4   24.37    1.34
  -7  13   4   27.35    1.48
   5 -13  -4    3.17    0.40
  -5 -13   4    2.59    0.42
   5 -13  -4    2.68    0.39
   5  13  -4    2.51    0.42
   5  13  -4    2.86    0.40
  -5  13   4    2.86    0.52
   3 -13  -4   19.54    1.09
  -3 -13   4   21.60    1.14
  -3  13   4   21.23    1.26
  -3  13   4   20.86    1.11
   3  13  -4   22.43    1.19
   3  13  -4   22.63    1.11
   1 -13  -4    6.68    0.54
  -1 -13   4    6.38    0.57
   1  13  -4    6.51    0.53
  -1  13   4    7.03    0.68
   1  13  -4    7.15    0.64
  -1  13   4    6.23    0.56
  -1 -13  -4    0.11    0.26
   1 -13   4   -0.28    0.23
   1  13   4    0.16    0.25
  -1  13  -4    0.19    0.27
   1  13   4   -0.05    0.29
  -1  13  -4    0.06    0.20
   3 -13   4    1.38    0.31
  -3 -13  -4    1.05    0.30
  -3  13  -4    1.02    0.35
   3  13   4    1.69    0.34
   3  13   4    1.27    0.35
  -3  13  -4    1.20    0.26
   5 -13   4   29.94    1.44
   5 -13   4   29.69    1.35
  -5 -13  -4   27.77    1.46
  -5  13  -4   28.17    1.50
   5  13   4   29.92    1.45
   5  13   4   28.14    1.47
   7 -13   4  106.12    4.25
   7 -13   4  101.71    4.31
  -7 -13  -4   97.12    4.37
  -7  13  -4  101.13    4.42
   7  13   4   98.22    4.37
  -9 -13  -4   54.54    2.44
   9 -13   4   50.89    2.30
   9  13   4   51.49    2.40
  -9  13  -4   47.26    2.42
  11 -13   4    6.67    0.58
 -11 -13  -4    6.06    0.68
  11  13   4    5.53    0.65
 -11  13  -4    5.59    0.66
  13 -13   4   -0.15    0.30
 -13 -13  -4    0.22    0.42
 -13  13  -4    0.16    0.38
  13  13   4    0.68    0.43
  15 -13   4    4.29    0.52
 -15 -13  -4    3.06    0.65
 -15  13  -4    5.34    0.72
  15  13   4    4.61    0.71
 -17 -13  -4    8.58    0.96
  17  13   4   10.80    1.04
  16 -14  -4    3.81    0.59
  16  14  -4    3.65    0.71
 -16  14   4    3.99    0.70
  14 -14  -4    0.78    0.39
 -14 -14   4    0.92    0.47
 -14  14   4    0.00    0.47
  14  14  -4    0.50    0.49
  12 -14  -4    1.41    0.37
 -12 -14   4    1.62    0.48
  12  14  -4    1.52    0.49
 -12  14   4    1.77    0.54
 -10 -14   4    8.70    0.76
  10 -14  -4    8.03    0.67
 -10  14   4    7.82    0.83
  10  14  -4    9.56    0.74
   8 -14  -4   19.05    1.00
  -8 -14   4   18.47    1.10
   8 -14  -4   17.48    1.02
  -8  14   4   17.70    1.17
   8  14  -4   18.10    1.06
   6 -14  -4    4.63    0.48
  -6 -14   4    3.56    0.48
   6 -14  -4    3.33    0.45
   6  14  -4    3.57    0.46
  -6  14   4    3.85    0.57
   6  14  -4    3.35    0.49
  -4 -14   4    6.10    0.58
   4 -14  -4    5.57    0.53
   4  14  -4    4.95    0.58
  -4  14   4    5.38    0.65
   4  14  -4    5.31    0.53
   2 -14  -4   14.64    0.91
  -2 -14   4   14.94    0.93
  -2  14   4   16.50    0.93
   2  14  -4   16.90    0.92
  -2  14   4   15.64    1.06
   2  14  -4   16.76    0.99
   0 -14   4   30.92    1.48
   0 -14  -4   28.21    1.45
   0  14  -4   28.92    1.52
   0  14   4   29.17    1.56
   0  14   4   28.37    1.47
   0  14  -4   29.92    1.42
  -2 -14  -4   27.19    1.35
   2 -14   4   26.18    1.33
  -2  14  -4   25.78    1.28
   2  14   4   25.44    1.34
  -2  14  -4   25.77    1.40
   2  14   4   26.11    1.41
  -4 -14  -4   -0.17    0.27
   4 -14   4   -0.02    0.25
   4  14   4    0.05    0.29
  -4  14  -4   -0.41    0.31
   4  14   4   -0.30    0.27
  -6 -14  -4    0.17    0.29
   6 -14   4    0.23    0.21
   6 -14   4   -0.20    0.24
  -6  14  -4    0.29    0.32
   6  14   4    0.21    0.29
   8 -14   4    1.38    0.34
  -8 -14  -4    2.16    0.44
  -8  14  -4    1.27    0.42
   8  14   4    1.76    0.39
 -10 -14  -4    0.22    0.35
  10 -14   4    0.40    0.29
 -10  14  -4    0.47    0.41
  10  14   4    0.39    0.34
 -12 -14  -4    5.89    0.71
  12 -14   4    4.97    0.53
  12  14   4    5.09    0.66
 -12  14  -4    6.04    0.72
  14 -14   4   14.35    0.90
 -14 -14  -4   13.80    1.08
 -14  14  -4   15.50    1.13
  14  14   4   14.89    1.09
 -16 -14  -4    3.27    0.70
 -16  14  -4    4.38    0.73
  16  14   4    4.15    0.72
  17 -15  -4   12.09    0.95
 -17  15   4   10.76    1.07
  15 -15  -4    0.07    0.40
 -15  15   4    0.82    0.54
  15  15  -4    1.01    0.53
  13 -15  -4   10.96    0.82
 -13 -15   4   10.67    0.96
 -13  15   4   10.45    1.02
  13  15  -4   11.06    0.98
 -11 -15   4    3.44    0.54
  11 -15  -4    2.71    0.44
 -11  15   4    3.33    0.61
  11  15  -4    3.24    0.54
   9 -15  -4   13.35    0.88
   9 -15  -4   15.38    0.86
  -9 -15   4   14.08    0.95
  -9  15   4   14.43    1.08
   9  15  -4   13.11    0.92
   7 -15  -4   36.88    1.82
  -7 -15   4   37.04    1.87
   7 -15  -4   38.47    1.79
   7  15  -4   36.79    1.83
  -7  15   4   39.51    2.00
   5 -15  -4    3.59    0.45
   5 -15  -4    2.98    0.43
  -5 -15   4    2.32    0.44
   5  15  -4    3.23    0.49
   5  15  -4    4.09    0.49
  -5  15   4    3.49    0.60
   3 -15  -4   62.99    2.85
  -3 -15   4   60.34    2.86
   3  15  -4   66.90    2.95
   3  15  -4   65.27    2.85
  -3  15   4   62.72    2.86
  -3  15   4   65.01    3.01
  -1 -15   4    3.76    0.49
   1 -15  -4    5.01    0.53
   1  15  -4    6.04    0.63
  -1  15   4    4.60    0.62
  -1  15   4    4.75    0.52
   1  15  -4    4.71    0.49
  -1 -15  -4   11.75    0.79
   1 -15   4   12.45    0.81
  -1  15  -4   12.24    0.88
   1  15   4   10.72    0.84
  -1  15  -4   12.58    0.75
   1  15   4   10.34    0.77
   3 -15   4    8.33    0.65
  -3 -15  -4    9.40    0.71
  -3  15  -4    8.27    0.61
  -3  15  -4    9.10    0.79
   3  15   4    8.82    0.77
   3  15   4    7.69    0.69
   5 -15   4    3.39    0.46
  -5 -15  -4    3.10    0.46
  -5  15  -4    3.38    0.51
   5  15   4    3.17    0.47
  -7 -15  -4   17.23    1.07
   7 -15   4   16.64    0.99
  -7  15  -4   19.29    1.16
   7  15   4   17.47    1.06
   9 -15   4    1.57    0.37
  -9 -15  -4    2.49    0.48
  -9  15  -4    1.47    0.48
   9  15   4    1.61    0.42
  11 -15   4    5.78    0.58
 -11 -15  -4    6.13    0.71
  11  15   4    5.67    0.66
 -11  15  -4    3.79    0.63
 -13 -15  -4    2.27    0.56
  13 -15   4    1.96    0.42
  13  15   4    2.62    0.55
 -13  15  -4    2.25    0.54
  15 -15   4    3.19    0.49
 -15 -15  -4    1.69    0.58
  15  15   4    2.26    0.60
 -15  15  -4    2.21    0.62
  16 -16  -4    4.60    0.61
 -16  16   4    3.40    0.75
  16  16  -4    3.81    0.74
 -14 -16   4    3.37    0.66
  14 -16  -4    4.80    0.61
  14  16  -4    6.27    0.78
 -14  16   4    4.40    0.75
 -12 -16   4    1.87    0.53
  12 -16  -4    1.89    0.44
 -12  16   4    1.08    0.52
  12  16  -4    2.13    0.51
 -10 -16   4   23.17    1.33
  10 -16  -4   21.94    1.21
 -10  16   4   23.22    1.42
  10  16  -4   21.64    1.30
  -8 -16   4   16.87    1.06
   8 -16  -4   16.53    0.97
   8 -16  -4   16.67    1.00
  -8  16   4   16.64    1.19
   8  16  -4   15.28    1.01
   6 -16  -4    0.45    0.31
   6 -16  -4    1.14    0.37
  -6 -16   4    0.91    0.37
   6  16  -4    0.87    0.40
  -6  16   4    1.18    0.49
   6  16  -4    1.64    0.39
  -4 -16   4   11.82    0.85
   4 -16  -4   11.41    0.78
   4  16  -4   12.24    0.90
   4  16  -4   10.88    0.79
  -4  16   4   10.44    0.95
   2 -16  -4   45.43    2.19
  -2 -16   4   47.60    2.22
   2  16  -4   49.44    2.29
  -2  16   4   45.39    2.32
  -2  16   4   43.61    2.17
   2  16  -4   47.49    2.17
   0 -16   4   35.94    1.82
   0 -16  -4   37.37    1.84
   0  16   4   35.85    1.91
   0  16  -4   38.01    1.92
   0  16  -4   38.59    1.79
   0  16   4   39.08    1.86
  -2 -16  -4    6.03    0.61
   2 -16   4    5.34    0.57
   2  16   4    5.55    0.60
  -2  16  -4    6.60    0.56
   2  16   4    5.25    0.65
  -2  16  -4    5.07    0.62
   4 -16   4    0.94    0.34
  -4 -16  -4    1.15    0.37
  -4  16  -4    0.83    0.40
   4  16   4    1.24    0.39
  -6 -16  -4   -0.14    0.30
   6 -16   4    0.19    0.30
   6  16   4    0.17    0.34
  -6  16  -4    0.14    0.35
   8 -16   4    0.93    0.36
  -8 -16  -4    1.60    0.43
  -8  16  -4    0.64    0.42
   8  16   4    1.39    0.44
 -10 -16  -4   -0.27    0.37
  10 -16   4   -0.02    0.33
 -10  16  -4   -0.22    0.37
  10  16   4   -0.13    0.35
  12 -16   4    3.61    0.50
 -12 -16  -4    3.69    0.66
 -12  16  -4    3.03    0.63
  12  16   4    3.99    0.62
  14 -16   4   17.13    1.05
 -14 -16  -4   15.73    1.26
 -14  16  -4   16.97    1.26
  14  16   4   17.11    1.22
 -16 -16  -4    6.47    0.93
 -16  16  -4   10.88    1.06
  15 -17  -4    4.02    0.60
  15  17  -4    4.16    0.78
 -15  17   4    3.82    0.72
 -13 -17   4   26.48    1.63
  13 -17  -4   27.33    1.47
  13  17  -4   27.13    1.65
 -13  17   4   30.19    1.75
  11 -17  -4   23.58    1.33
 -11 -17   4   23.64    1.43
 -11  17   4   26.70    1.59
  11  17  -4   23.90    1.45
   9 -17  -4    0.75    0.35
  -9 -17   4    1.41    0.48
   9  17  -4    0.71    0.41
  -9  17   4    1.08    0.50
   7 -17  -4    5.37    0.61
   7 -17  -4    5.57    0.59
  -7 -17   4    6.05    0.67
  -7  17   4    5.46    0.76
   7  17  -4    6.08    0.64
   5 -17  -4    0.19    0.32
  -5 -17   4    0.52    0.36
   5 -17  -4   -0.34    0.29
   5  17  -4   -0.06    0.36
   5  17  -4    0.14    0.31
  -5  17   4   -0.02    0.41
   3 -17  -4   21.87    1.19
  -3 -17   4   18.33    1.16
  -3  17   4   19.69    1.32
   3  17  -4   20.23    1.23
   3  17  -4   20.40    1.14
  -3  17   4   20.82    1.18
   1 -17  -4    0.58    0.37
  -1 -17   4    0.99    0.36
  -1  17   4    0.38    0.35
   1  17  -4    1.16    0.45
  -1  17   4    0.21    0.38
   1  17  -4    0.74    0.34
  -1 -17  -4   27.95    1.47
   1 -17   4   25.56    1.44
   1  17   4   27.15    1.46
  -1  17  -4   26.99    1.52
   1  17   4   27.00    1.53
  -1  17  -4   29.01    1.41
   3 -17   4   37.72    1.81
  -3 -17  -4   35.54    1.81
  -3  17  -4   35.61    1.90
   3  17   4   34.53    1.86
   3  17   4   36.87    1.84
  -5 -17  -4    3.52    0.52
   5 -17   4    3.09    0.48
   5  17   4    3.47    0.54
  -5  17  -4    2.82    0.54
  -7 -17  -4   -0.08    0.34
   7 -17   4    0.20    0.34
   7  17   4    0.81    0.38
  -7  17  -4    0.50    0.45
   9 -17   4   16.99    1.01
  -9 -17  -4   15.47    1.07
  -9  17  -4   14.54    1.09
   9  17   4   14.08    1.03
  11 -17   4   33.34    1.71
 -11 -17  -4   34.84    1.88
  11  17   4   31.32    1.81
 -11  17  -4   36.85    1.93
 -13 -17  -4    9.19    0.95
  13 -17   4    9.02    0.77
 -13  17  -4    7.27    0.87
  13  17   4    7.56    0.86
  15 -17   4   -0.19    0.38
 -15  17  -4   -0.23    0.52
 -14 -18   4    4.09    0.73
  14 -18  -4    3.63    0.56
  14  18  -4    4.52    0.78
  12 -18  -4   -0.01    0.39
 -12 -18   4    0.40    0.49
 -12  18   4   -0.22    0.46
  12  18  -4    0.84    0.49
  10 -18  -4    7.33    0.71
 -10 -18   4    8.73    0.87
 -10  18   4    8.55    0.95
  10  18  -4    7.14    0.77
   8 -18  -4    0.02    0.35
  -8 -18   4   -0.15    0.41
   8 -18  -4   -0.40    0.32
  -8  18   4   -0.69    0.45
   8  18  -4    0.09    0.35
   6 -18  -4   11.57    0.87
  -6 -18   4   12.77    0.97
   6 -18  -4   13.87    0.92
  -6  18   4   13.89    1.07
   6  18  -4   14.12    0.95
  -4 -18   4    4.67    0.61
   4 -18  -4    5.65    0.62
   4 -18  -4    5.65    0.62
   4  18  -4    6.38    0.74
  -4  18   4    4.77    0.75
   4  18  -4    6.44    0.64
  -2 -18   4    4.17    0.57
   2 -18  -4    3.90    0.54
   2  18  -4    4.26    0.65
  -2  18   4    4.94    0.58
   2  18  -4    4.98    0.57
  -2  18   4    4.38    0.68
   0 -18  -4    8.13    0.76
   0 -18   4    9.14    0.80
   0  18  -4    9.92    0.90
   0  18  -4   10.47    0.75
   0  18   4    8.92    0.89
   0  18   4    9.84    0.80
   2 -18   4    1.05    0.38
  -2 -18  -4    0.70    0.40
   2  18   4    1.35    0.43
   2  18   4    0.33    0.42
  -2  18  -4    1.07    0.46
  -4 -18  -4   11.49    0.87
   4 -18   4   13.28    0.88
  -4  18  -4   11.43    1.01
   4  18   4   12.54    0.90
  -6 -18  -4    4.42    0.62
   6 -18   4    5.19    0.59
  -6  18  -4    3.85    0.67
   6  18   4    4.01    0.59
   8 -18   4    1.94    0.44
  -8 -18  -4    1.70    0.49
  -8  18  -4    1.66    0.55
   8  18   4    2.09    0.51
 -10 -18  -4    2.65    0.62
  10 -18   4    3.28    0.54
 -10  18  -4    3.50    0.65
  10  18   4    2.79    0.59
  12 -18   4   -0.07    0.37
 -12 -18  -4    0.52    0.49
  12  18   4   -0.10    0.45
 -12  18  -4   -0.06    0.46
 -11 -19   4    4.91    0.73
  11 -19  -4    4.73    0.62
  11  19  -4    5.38    0.73
 -11  19   4    4.61    0.82
  -9 -19   4    0.21    0.44
   9 -19  -4    0.33    0.39
   9  19  -4    0.14    0.38
  -9  19   4    0.25    0.49
  -7 -19   4    0.12    0.41
   7 -19  -4    0.32    0.38
   7 -19  -4    0.70    0.39
  -7  19   4    0.88    0.54
   7  19  -4    0.32    0.41
   5 -19  -4    0.29    0.39
  -5 -19   4   -0.05    0.36
   5 -19  -4   -0.29    0.36
  -5  19   4    0.21    0.46
   5  19  -4    0.50    0.39
   3 -19  -4   -0.03    0.38
  -3 -19   4   -0.20    0.37
  -3  19   4    0.40    0.46
   3  19  -4    0.35    0.37
  -3  19   4   -0.58    0.31
   3  19  -4    0.01    0.42
   1 -19  -4    0.17    0.40
  -1 -19   4    0.26    0.40
  -1  19   4    0.14    0.35
  -1  19   4   -0.59    0.44
   1  19  -4    0.62    0.48
   1  19  -4    0.40    0.36
   1 -19   4    5.56    0.64
  -1 -19  -4    5.47    0.63
   1  19   4    5.43    0.74
  -1  19  -4    5.12    0.74
   1  19   4    5.30    0.65
   3 -19   4   10.47    0.83
  -3 -19  -4    8.87    0.82
  -3  19  -4    9.26    0.94
   3  19   4   10.42    0.89
   5 -19   4    7.38    0.73
  -5 -19  -4    6.69    0.74
   5  19   4    8.31    0.82
  -5  19  -4    7.69    0.86
   7 -19   4    1.85    0.50
  -7 -19  -4    2.01    0.52
  -7  19  -4    2.25    0.57
   7  19   4    2.71    0.56
  -9 -19  -4    3.88    0.66
   9 -19   4    4.32    0.59
   9  19   4    2.85    0.59
  -9  19  -4    3.73    0.70
 -11 -19  -4    5.54    0.82
  11 -19   4    6.24    0.69
  11  19   4    6.36    0.81
 -11  19  -4    7.27    0.89
  10 -20  -4    1.12    0.43
 -10 -20   4    0.68    0.51
 -10  20   4    1.83    0.63
  10  20  -4    2.42    0.58
   8 -20  -4    1.31    0.44
  -8 -20   4    1.28    0.54
  -8  20   4    1.37    0.62
   8  20  -4    1.14    0.45
   6 -20  -4   36.17    1.86
  -6 -20   4   34.79    1.90
   6 -20  -4   37.08    1.87
   6  20  -4   36.11    1.88
  -6  20   4   36.86    2.08
   4 -20  -4   44.79    2.18
   4 -20  -4   44.50    2.16
  -4 -20   4   43.37    2.20
   4  20  -4   42.80    2.14
  -4  20   4   42.86    2.33
  -2 -20   4    2.77    0.56
   2 -20  -4    4.30    0.61
  -2  20   4    4.51    0.74
   2  20  -4    3.54    0.67
  -2  20   4    3.58    0.58
   0 -20  -4    0.50    0.42
   0 -20   4    0.19    0.42
   0  20  -4   -0.02    0.43
   0  20   4    1.70    0.55
   0  20   4    0.98    0.42
  -2 -20  -4    3.84    0.59
   2 -20   4    4.02    0.59
   2  20   4    3.69    0.59
  -2  20  -4    4.33    0.70
  -4 -20  -4   24.25    1.48
   4 -20   4   28.10    1.49
  -4  20  -4   25.86    1.61
   4  20   4   25.18    1.50
  -6 -20  -4    5.81    0.73
   6 -20   4    7.39    0.75
   6  20   4    6.55    0.76
  -6  20  -4    6.74    0.84
  -8 -20  -4    9.92    0.96
   8 -20   4    8.14    0.79
   8  20   4    8.95    0.91
  -8  20  -4    8.35    0.94
  10 -20   4   12.51    0.93
  10  20   4   13.72    1.10
   9 -21  -4    1.93    0.48
  -9 -21   4    1.72    0.56
   9  21  -4    1.78    0.55
   7 -21  -4    0.98    0.47
  -7 -21   4    1.36    0.51
   7 -21  -4    1.66    0.51
  -7  21   4    0.65    0.56
   7  21  -4    1.29    0.50
   5 -21  -4    0.67    0.45
   5 -21  -4    0.33    0.44
  -5 -21   4    0.32    0.48
   5  21  -4    0.17    0.39
  -5  21   4    0.30    0.57
   3 -21  -4    0.07    0.44
  -3 -21   4   -0.26    0.40
  -3  21   4    0.32    0.56
   3  21  -4   -0.35    0.47
  -1 -21   4    0.78    0.44
   1 -21  -4    0.68    0.46
  -1  21   4    0.19    0.45
   1  21  -4    0.61    0.54
  -1  21   4   -0.49    0.48
   1 -21   4   -0.26    0.37
  -1 -21  -4   -0.14    0.42
   1  21   4    0.07    0.40
  -1  21  -4   -0.13    0.51
   3 -21   4    0.34    0.41
  -3 -21  -4    0.81    0.45
  -3  21  -4    0.57    0.50
   3  21   4    0.07    0.40
   5 -21   4    2.20    0.52
  -5 -21  -4    1.16    0.49
  -5  21  -4    1.46    0.62
   5  21   4    0.99    0.51
   7 -21   4    2.47    0.52
  -7 -21  -4    1.73    0.57
  -7  21  -4    2.20    0.64
   7  21   4    2.23    0.56
   6 -22  -4   14.78    1.08
   6 -22  -4   13.89    1.06
   4 -22  -4   14.87    1.05
   4 -22  -4   14.45    1.08
  -4 -22   4   14.37    1.08
  -4  22   4   13.01    1.25
  -2 -22   4   -0.08    0.46
   2 -22  -4   -0.32    0.38
  -2  22   4    0.77    0.56
  -2  22   4    0.06    0.44
   2  22  -4    0.27    0.55
   0 -22   4    2.23    0.53
   0 -22  -4    0.88    0.47
   0  22  -4    1.61    0.60
   0  22   4    1.51    0.50
   0  22   4    2.71    0.68
   2 -22   4    1.43    0.49
  -2 -22  -4    0.66    0.46
   2  22   4    0.96    0.52
  -2  22  -4    1.93    0.65
  -4 -22  -4    7.69    0.85
   4 -22   4    8.81    0.85
   4  22   4    8.66    0.88
  -4  22  -4    7.56    0.95
 -22   0   5    0.00    0.47
  22   0  -5    0.13    0.43
  20   0  -5   -0.06    0.38
 -20   0   5   -0.16    0.41
  18   0  -5   -0.49    0.35
 -18   0   5   -0.51    0.34
  16   0  -5   -0.18    0.29
 -16   0   5    0.04    0.36
 -14   0   5    0.48    0.32
 -14   0   5   -0.34    0.22
  14   0  -5    0.03    0.27
 -12   0   5   -0.51    0.20
  12   0  -5    0.07    0.24
 -12   0   5   -0.09    0.20
  10   0  -5   -0.01    0.23
 -10   0   5    0.31    0.22
  10   0  -5   -0.08    0.12
 -10   0   5   -0.10    0.18
   8   0  -5    0.07    0.22
  -8   0   5    0.06    0.16
  -8   0   5    0.02    0.17
  -6   0   5    0.03    0.13
  -6   0   5   -0.08    0.14
   6   0  -5    0.17    0.16
  -6   0   5   -0.06    0.05
  -4   0   5   -0.08    0.11
   4   0  -5    0.05    0.10
  -4   0   5   -0.01    0.11
  -2   0   5   -0.02    0.11
  -2   0   5   -0.11    0.10
  -2   0   5   -0.29    0.07
   2   0  -5   -0.11    0.08
   0   0  -5    0.13    0.08
   0   0   5    0.12    0.11
   0   0   5    0.39    0.11
   0   0  -5    0.34    0.07
   2   0   5   -0.13    0.06
   2   0   5    0.22    0.12
  -2   0  -5    0.00    0.07
   2   0   5    0.11    0.16
  -4   0  -5    0.00    0.10
  -4   0  -5    0.08    0.08
   4   0   5    0.04    0.16
   4   0   5   -0.01    0.08
   6   0   5    0.07    0.11
  -6   0  -5   -0.18    0.12
  -6   0  -5   -0.05    0.09
   6   0   5    0.29    0.21
   8   0   5    0.25    0.15
  -8   0  -5   -0.14    0.16
  -8   0  -5   -0.01    0.11
   8   0   5   -0.16    0.19
  10   0   5    0.21    0.25
 -10   0  -5    0.09    0.19
  10   0   5    0.23    0.19
 -10   0  -5   -0.01    0.13
 -12   0  -5   -0.15    0.24
  12   0   5    0.26    0.25
  12   0   5   -0.04    0.22
  14   0   5    0.32    0.27
  14   0   5    0.63    0.30
 -14   0  -5    0.00    0.30
 -16   0  -5   -0.25    0.32
  16   0   5    0.00    0.31
  16   0   5   -0.38    0.29
  18   0   5   -0.08    0.36
  18   0   5   -0.12    0.31
 -18   0  -5   -0.08    0.36
  20   0   5    0.22    0.40
 -20   0  -5    0.38    0.46
  21  -1  -5   15.69    1.10
 -21  -1   5   15.52    1.14
 -21   1   5   15.38    1.15
  21   1  -5   14.98    1.11
  19  -1  -5   27.04    1.54
 -19  -1   5   26.77    1.58
 -19   1   5   29.38    1.60
  19   1  -5   30.13    1.57
 -17  -1   5    0.48    0.42
  17  -1  -5    0.29    0.33
  17   1  -5    0.42    0.34
 -17   1   5   -0.42    0.33
 -15  -1   5   26.75    1.48
  15  -1  -5   27.91    1.45
 -15   1   5   25.72    1.44
  15   1  -5   29.65    1.47
  13  -1  -5   16.84    1.01
 -13  -1   5   16.44    1.02
 -13  -1   5   17.90    0.94
 -13   1   5   17.30    1.02
 -13   1   5   17.62    0.95
  13   1  -5   21.29    1.05
  11  -1  -5    7.69    0.64
 -11  -1   5    6.96    0.51
 -11  -1   5    6.98    0.59
 -11   1   5    7.41    0.57
  11   1  -5    7.61    0.58
 -11   1   5    8.27    0.54
   9  -1  -5    0.03    0.10
  -9  -1   5    0.00    0.17
   9  -1  -5   -0.01    0.20
  -9  -1   5    0.05    0.20
  -9  -1   5    0.16    0.11
  -9   1   5   -0.01    0.18
   9   1  -5    0.39    0.24
  -9   1   5   -0.19    0.17
  -7  -1   5  175.97    6.82
   7  -1  -5  170.22    6.92
  -7  -1   5  158.36    6.91
   7  -1  -5  166.59    6.80
  -7  -1   5  172.59    6.93
  -7   1   5  170.57    6.92
   7   1  -5  176.35    6.97
  -7   1   5  156.37    6.92
  -5  -1   5  287.32   11.29
  -5  -1   5  286.08   11.37
  -5  -1   5  278.89   11.37
   5  -1  -5  274.27   11.35
  -5   1   5  270.06   11.39
   5   1  -5  281.40   11.41
  -5   1   5  279.51   11.36
  -3  -1   5  106.79    4.22
   3  -1  -5  102.99    4.26
  -3  -1   5  103.62    4.28
   3   1  -5  106.14    4.29
  -3   1   5  102.12    4.27
  -3   1   5  102.77    4.20
   3   1  -5  103.18    4.27
  -3   1   5  104.85    4.30
  -1  -1   5    5.56    0.29
   1  -1  -5    5.21    0.30
  -1  -1   5    5.59    0.33
  -1   1   5    5.55    0.32
   1   1  -5    6.07    0.32
   1   1  -5    5.93    0.29
  -1   1   5    5.27    0.30
  -1   1   5    5.36    0.33
   1  -1   5    0.49    0.12
   1  -1   5    0.78    0.13
   1   1   5    0.61    0.14
  -1   1  -5    0.54    0.06
  -1   1  -5    0.65    0.11
   1   1   5    0.43    0.15
   1   1   5    0.60    0.10
  -3  -1  -5   87.62    3.71
   3  -1   5   95.48    3.77
   3  -1   5   91.38    3.70
   3  -1   5   90.78    3.78
  -3   1  -5   90.18    3.74
   3   1   5   92.05    3.73
   5  -1   5  105.61    4.25
  -5  -1  -5  103.37    4.23
   5  -1   5  109.24    4.33
  -5  -1  -5  103.21    4.29
   5   1   5  106.01    4.36
  -5   1  -5  100.38    4.29
   5   1   5  100.13    4.26
  -5   1  -5  103.85    4.26
   7  -1   5    1.02    0.25
  -7  -1  -5    1.42    0.15
   7  -1   5    1.38    0.19
  -7  -1  -5    1.30    0.22
  -7   1  -5    1.13    0.21
  -7   1  -5    1.35    0.19
   7   1   5    1.56    0.21
   7   1   5    1.47    0.27
   9  -1   5   67.51    3.03
  -9  -1  -5   70.23    3.06
   9  -1   5   63.59    3.10
  -9  -1  -5   73.35    2.95
  -9   1  -5   72.25    2.99
   9   1   5   81.43    3.14
   9   1   5   74.93    3.05
  -9   1  -5   69.61    3.06
  11  -1   5   57.48    2.66
 -11  -1  -5   62.49    2.72
  11  -1   5   62.11    2.73
 -11   1  -5   63.33    2.60
  11   1   5   59.71    2.68
 -11   1  -5   59.09    2.70
  11   1   5   66.24    2.74
  13  -1   5   -0.13    0.26
  13  -1   5    0.01    0.24
 -13  -1  -5    0.27    0.27
  13   1   5    0.58    0.28
  13   1   5    0.21    0.25
 -13   1  -5    0.07    0.28
  15  -1   5    0.21    0.29
  15  -1   5   -0.13    0.27
 -15  -1  -5    0.49    0.34
  15   1   5   -0.23    0.29
 -15   1  -5    0.40    0.36
  15   1   5    0.28    0.28
 -17  -1  -5   27.21    1.56
  17  -1   5   30.26    1.53
  17  -1   5   29.44    1.48
 -17   1  -5   26.63    1.55
  17   1   5   29.91    1.55
  17   1   5   30.30    1.51
  19  -1   5   53.91    2.53
 -19  -1  -5   51.13    2.59
  19  -1   5   56.09    2.50
  19   1   5   54.80    2.57
 -19   1  -5   52.63    2.58
  19   1   5   50.68    2.49
 -21  -1  -5   12.87    1.10
  21   1   5   14.50    1.07
 -21   1  -5   14.37    1.09
  22  -2  -5    5.40    0.72
 -22   2   5    5.74    0.76
  20  -2  -5    5.92    0.71
 -20  -2   5    5.01    0.72
  20   2  -5    7.04    0.76
 -20   2   5    7.42    0.78
 -18  -2   5   12.61    0.94
  18  -2  -5   11.25    0.85
 -18   2   5   12.01    0.90
  18   2  -5   12.07    0.89
  16  -2  -5   18.34    1.12
 -16  -2   5   18.12    1.14
  16   2  -5   19.32    1.12
 -16   2   5   18.95    1.15
 -14  -2   5   16.05    1.00
  14  -2  -5   15.72    0.98
 -14   2   5   17.74    0.93
 -14   2   5   16.22    0.99
  14   2  -5   16.30    1.00
  12  -2  -5   30.59    1.50
 -12  -2   5   29.09    1.49
 -12  -2   5   28.92    1.40
 -12   2   5   27.47    1.46
 -12   2   5   31.11    1.43
  12   2  -5   32.22    1.51
  10  -2  -5   42.83    1.70
 -10  -2   5   41.89    1.73
 -10  -2   5   35.14    1.77
 -10  -2   5   40.43    1.86
  10  -2  -5   36.12    1.82
 -10   2   5   42.40    1.83
 -10   2   5   39.32    1.83
  10   2  -5   42.08    1.88
  -8  -2   5   36.59    1.75
  -8  -2   5   39.25    1.65
   8  -2  -5   40.25    1.62
  -8   2   5   37.58    1.75
   8   2  -5   39.77    1.79
  -8   2   5   39.85    1.75
   6  -2  -5    0.30    0.14
  -6  -2   5    0.12    0.15
  -6  -2   5    0.49    0.11
   6  -2  -5    0.49    0.07
   6   2  -5    0.40    0.14
   6   2  -5    0.14    0.18
  -6   2   5    0.31    0.16
  -6   2   5    0.17    0.15
   4  -2  -5   36.82    1.48
  -4  -2   5   37.50    1.51
  -4  -2   5   37.24    1.58
   4  -2  -5   37.47    1.56
  -4   2   5   34.92    1.60
  -4   2   5   37.39    1.56
   4   2  -5   38.60    1.56
   4   2  -5   29.58    1.57
  -2  -2   5    0.16    0.13
   2  -2  -5    0.20    0.11
  -2  -2   5    0.46    0.10
  -2   2   5    0.06    0.11
   2   2  -5    0.06    0.11
  -2   2   5    0.12    0.13
   2   2  -5    0.05    0.12
  -2   2   5    0.25    0.08
   0  -2   5   19.85    0.94
   0  -2   5   21.49    0.93
   0   2  -5   21.52    0.90
   0   2   5   21.86    0.94
   0   2   5   21.49    0.95
   0   2   5   22.62    0.94
   0   2  -5   20.38    0.94
   0   2   5   20.67    0.94
   2  -2   5   82.52    3.39
   2  -2   5   82.40    3.37
  -2   2  -5   78.73    3.37
   2   2   5   83.10    3.37
   2   2   5   82.73    3.39
   2   2   5   83.34    3.41
   2   2   5   79.51    3.35
   4  -2   5  345.21   12.92
  -4  -2  -5  310.66   12.96
   4  -2   5  321.89   12.96
  -4  -2  -5  308.04   12.91
   4   2   5  320.20   12.95
  -4   2  -5  312.39   12.96
  -4   2  -5  318.50   12.95
   6  -2   5  169.54    6.84
  -6  -2  -5  173.92    6.80
   6  -2   5  173.37    6.89
   6   2   5  172.14    6.87
   6   2   5  144.42    6.92
  -6   2  -5  171.81    6.88
  -6   2  -5  168.78    6.86
   8  -2   5    5.69    0.39
  -8  -2  -5    5.74    0.29
   8  -2   5    5.15    0.45
  -8  -2  -5    4.30    0.40
  -8   2  -5    5.21    0.38
  -8   2  -5    5.10    0.40
   8   2   5    6.10    0.50
   8   2   5    5.81    0.41
 -10  -2  -5   17.83    0.95
  10  -2   5   16.47    0.99
  10  -2   5   16.56    0.90
 -10   2  -5   18.50    0.88
  10   2   5   18.58    0.94
  10   2   5   19.95    1.01
 -10   2  -5   18.30    0.94
  12  -2   5   73.29    3.33
  12  -2   5   75.60    3.27
 -12  -2  -5   72.67    3.33
 -12   2  -5   74.08    3.32
  12   2   5   77.05    3.31
  12   2   5   84.06    3.37
  14  -2   5   21.25    1.18
  14  -2   5   21.23    1.15
 -14  -2  -5   21.70    1.21
  14   2   5   20.53    1.18
  14   2   5   24.80    1.22
 -14   2  -5   21.13    1.20
 -16  -2  -5   -0.28    0.31
  16  -2   5   -0.02    0.28
  16  -2   5    0.68    0.35
 -16   2  -5   -0.53    0.32
  16   2   5    0.03    0.32
  16   2   5    0.02    0.30
  18  -2   5    6.33    0.64
  18  -2   5    5.03    0.58
 -18  -2  -5    5.17    0.66
  18   2   5    5.64    0.63
  18   2   5    5.99    0.68
 -18   2  -5    6.61    0.70
 -20  -2  -5   -0.09    0.42
  20   2   5   -0.27    0.42
  20   2   5   -0.08    0.37
 -20   2  -5    0.59    0.48
  22   2   5    0.05    0.47
 -21  -3   5    2.38    0.59
  21  -3  -5    2.59    0.57
 -21   3   5    2.77    0.60
  21   3  -5    4.09    0.66
 -19  -3   5    5.45    0.71
  19  -3  -5    5.58    0.65
 -19   3   5    5.02    0.69
  19   3  -5    6.18    0.73
 -17  -3   5    1.57    0.46
  17  -3  -5    1.34    0.40
  17   3  -5    1.19    0.43
 -17   3   5    1.18    0.44
  15  -3  -5   18.47    1.13
 -15  -3   5   19.04    1.16
 -15   3   5   19.04    1.03
  15   3  -5   22.02    1.17
 -15   3   5   16.58    1.11
  13  -3  -5    1.16    0.35
 -13  -3   5    0.80    0.33
 -13   3   5    1.24    0.34
  13   3  -5    1.54    0.37
 -13   3   5    1.57    0.31
  11  -3  -5   42.19    1.95
 -11  -3   5   43.03    1.86
 -11  -3   5   41.92    1.98
  11   3  -5   42.73    1.99
 -11   3   5   42.82    1.93
 -11   3   5   42.54    1.96
  -9  -3   5   35.63    1.47
  -9  -3   5   34.83    1.57
   9  -3  -5   31.66    1.43
   9  -3  -5   33.15    1.52
   9   3  -5   34.14    1.50
  -9   3   5   33.38    1.55
  -9   3   5   35.00    1.56
   9   3  -5   30.23    1.57
   7  -3  -5    3.56    0.20
  -7  -3   5    3.13    0.32
  -7  -3   5    3.79    0.28
   7  -3  -5    3.94    0.31
   7   3  -5    2.57    0.33
   7   3  -5    3.68    0.30
  -7   3   5    2.87    0.34
  -7   3   5    3.44    0.31
  -5  -3   5   23.26    1.09
   5  -3  -5   23.01    1.08
  -5  -3   5   24.86    1.04
   5  -3  -5   25.09    0.99
  -5   3   5   22.17    1.13
  -5   3   5   23.66    1.07
   5   3  -5   25.18    1.07
   5   3  -5   22.33    1.11
  -3  -3   5    4.78    0.33
   3  -3  -5    5.48    0.28
  -3  -3   5    5.20    0.31
   3  -3  -5    5.21    0.33
  -3   3   5    5.16    0.38
  -3   3   5    5.08    0.32
   3   3  -5    5.07    0.33
   3   3  -5    5.71    0.34
  -1  -3   5   95.24    3.96
  -1  -3   5   94.34    3.94
  -1   3   5   94.51    3.98
   1   3  -5   94.79    3.96
  -1   3   5   93.31    3.93
  -1   3   5   97.49    3.94
  -1   3   5   98.47    3.96
   1   3  -5  101.24    3.92
   1  -3   5   70.95    2.95
   1  -3   5   70.39    2.93
   1   3   5   70.72    2.94
   1   3   5   70.55    2.94
   1   3   5   72.23    2.94
  -1   3  -5   68.16    2.95
   1   3   5   73.73    2.94
   3  -3   5   12.73    0.60
  -3  -3  -5   12.16    0.59
   3  -3   5   13.98    0.64
   3  -3   5   11.09    0.53
   3   3   5   12.79    0.65
   3   3   5   12.48    0.61
  -3   3  -5   13.02    0.62
   3   3   5   12.76    0.57
   5  -3   5   35.37    1.59
   5  -3   5   40.16    1.64
  -5  -3  -5   38.29    1.65
  -5  -3  -5   37.98    1.56
   5   3   5   35.87    1.70
   5   3   5   38.64    1.64
  -5   3  -5   37.65    1.65
  -5   3  -5   39.54    1.65
   7  -3   5    3.41    0.28
   7  -3   5    3.81    0.32
  -7  -3  -5    3.21    0.31
  -7  -3  -5    3.55    0.19
   7   3   5    3.17    0.31
   7   3   5    2.43    0.34
  -7   3  -5    3.21    0.30
  -7   3  -5    4.01    0.33
   9  -3   5   38.38    1.74
  -9  -3  -5   37.25    1.79
   9  -3   5   39.45    1.78
  -9   3  -5   40.02    1.78
   9   3   5   39.03    1.85
   9   3   5   42.44    1.79
  -9   3  -5   41.12    1.76
 -11  -3  -5    1.02    0.30
  11  -3   5    1.40    0.30
  11  -3   5    1.48    0.27
  11   3   5    0.94    0.31
  11   3   5    1.86    0.32
 -11   3  -5    1.26    0.31
 -11   3  -5    1.09    0.24
  13  -3   5   33.50    1.75
 -13  -3  -5   38.29    1.80
  13  -3   5   36.70    1.70
 -13   3  -5   36.12    1.76
  13   3   5   38.30    1.78
  13   3   5   36.57    1.78
  15  -3   5   26.84    1.41
 -15  -3  -5   24.98    1.42
  15  -3   5   27.62    1.37
 -15   3  -5   27.64    1.45
  15   3   5   30.06    1.46
  15   3   5   24.74    1.42
  17  -3   5   -0.08    0.31
  17  -3   5    0.25    0.32
 -17  -3  -5   -0.11    0.34
 -17   3  -5    0.30    0.38
  17   3   5    0.08    0.35
  17   3   5    0.01    0.35
  19  -3   5    5.57    0.61
 -19  -3  -5    4.98    0.67
  19   3   5    4.10    0.63
  19   3   5    5.70    0.63
 -19   3  -5    5.57    0.72
 -21  -3  -5    0.33    0.47
 -21   3  -5    0.36    0.44
  21   3   5   -0.11    0.45
 -22   4   5    7.85    0.85
 -20  -4   5    5.42    0.76
  20  -4  -5    6.62    0.72
 -20   4   5    5.11    0.70
  20   4  -5    6.05    0.75
 -18  -4   5    0.15    0.39
  18  -4  -5   -0.34    0.33
  18   4  -5    0.07    0.39
 -18   4   5   -0.48    0.34
  16  -4  -5    0.17    0.37
 -16  -4   5    0.82    0.40
  16   4  -5    0.79    0.42
 -16   4   5    0.31    0.37
 -14  -4   5   36.46    1.79
  14  -4  -5   32.39    1.74
 -14   4   5   37.15    1.70
  14   4  -5   38.50    1.82
 -14   4   5   34.15    1.74
  12  -4  -5   67.80    3.01
 -12  -4   5   68.51    3.07
 -12   4   5   69.07    3.04
  12   4  -5   68.51    3.09
 -12   4   5   70.96    3.03
 -10  -4   5    2.15    0.33
  10  -4  -5    2.15    0.29
 -10  -4   5    2.48    0.27
 -10   4   5    2.24    0.34
  10   4  -5    1.33    0.32
  10   4  -5    2.16    0.26
 -10   4   5    2.03    0.32
   8  -4  -5   31.07    1.31
  -8  -4   5   32.25    1.39
  -8  -4   5   32.34    1.46
   8  -4  -5   31.08    1.42
   8   4  -5   26.58    1.46
  -8   4   5   32.43    1.43
   8   4  -5   33.07    1.40
  -8   4   5   31.53    1.49
  -6  -4   5    5.75    0.38
   6  -4  -5    5.89    0.31
   6  -4  -5    6.03    0.39
  -6  -4   5    6.24    0.42
  -6   4   5    6.11    0.39
   6   4  -5    6.15    0.39
   6   4  -5    6.28    0.46
  -6   4   5    6.06    0.47
  -4  -4   5   65.50    2.86
   4  -4  -5   67.42    2.87
   4  -4  -5   70.06    2.81
  -4  -4   5   69.06    2.85
  -4   4   5   67.61    2.84
   4   4  -5   72.82    2.88
   4   4  -5   69.49    2.86
  -4   4   5   65.07    2.92
  -2  -4   5    0.52    0.13
  -2  -4   5    0.61    0.13
   2  -4  -5    0.84    0.16
   2  -4  -5    0.82    0.12
   2   4  -5    0.48    0.13
  -2   4   5    0.44    0.17
  -2   4   5    0.71    0.12
   2   4  -5    0.69    0.12
   0  -4   5  136.86    5.75
   0  -4   5  138.44    5.75
   0   4   5  144.74    5.74
   0   4  -5  145.72    5.71
   0   4   5  140.91    5.77
   0   4  -5  137.18    5.77
   0   4   5  142.03    5.79
   2  -4   5  104.79    4.37
   2  -4   5  105.59    4.36
   2  -4   5  105.53    4.29
   2   4   5  107.81    4.39
   2   4   5  105.84    4.38
   2   4   5  108.36    4.35
  -2   4  -5  105.14    4.39
   4  -4   5    4.18    0.30
  -4  -4  -5    4.25    0.30
   4  -4   5    4.50    0.24
   4   4   5    4.65    0.36
   4   4   5    4.04    0.24
  -4   4  -5    3.60    0.28
  -4   4  -5    4.21    0.32
   4   4   5    3.96    0.32
   6  -4   5    7.90    0.46
  -6  -4  -5    7.84    0.36
   6  -4   5    7.71    0.44
  -6  -4  -5    7.89    0.47
  -6   4  -5    7.86    0.48
   6   4   5    8.02    0.54
   6   4   5    8.46    0.49
  -6   4  -5    8.33    0.50
   8  -4   5   13.20    0.67
   8  -4   5   12.73    0.68
  -8  -4  -5   12.59    0.71
   8   4   5   14.34    0.72
  -8   4  -5   12.47    0.70
   8   4   5   10.71    0.74
  -8   4  -5   13.93    0.71
  10  -4   5   37.92    1.64
  10  -4   5   37.31    1.67
 -10  -4  -5   36.61    1.70
 -10   4  -5   38.95    1.67
  10   4   5   31.83    1.72
  10   4   5   37.30    1.70
 -10   4  -5   34.92    1.67
  12  -4   5   26.15    1.38
  12  -4   5   28.43    1.35
 -12  -4  -5   27.10    1.43
 -12   4  -5   27.82    1.40
 -12   4  -5   29.52    1.36
  12   4   5   29.51    1.48
  12   4   5   29.49    1.43
  14  -4   5    1.68    0.40
  14  -4   5    2.44    0.37
 -14  -4  -5    1.98    0.42
 -14   4  -5    2.23    0.41
  14   4   5    2.44    0.41
  14   4   5    2.31    0.43
  16  -4   5    0.42    0.36
  16  -4   5    0.62    0.31
 -16  -4  -5   -0.01    0.34
  16   4   5    0.45    0.38
  16   4   5    0.43    0.38
 -16   4  -5   -0.13    0.33
 -18  -4  -5    0.71    0.43
  18  -4   5    1.28    0.39
 -18   4  -5    1.82    0.49
  18   4   5    1.00    0.43
  18   4   5    1.26    0.42
 -20  -4  -5    0.16    0.42
  20   4   5    0.01    0.40
  20   4   5    0.23    0.47
 -20   4  -5   -0.21    0.43
 -21  -5   5   -0.40    0.47
  21  -5  -5    0.08    0.45
 -21   5   5    0.15    0.46
  21   5  -5    0.11    0.46
  19  -5  -5    1.09    0.44
 -19  -5   5   -0.03    0.42
  19   5  -5    0.59    0.49
 -19   5   5    0.69    0.43
 -17  -5   5    3.37    0.58
  17  -5  -5    5.09    0.64
  17   5  -5    5.55    0.67
 -17   5   5    4.75    0.60
 -15  -5   5   19.75    1.19
  15  -5  -5   20.87    1.20
 -15   5   5   20.31    1.16
  15   5  -5   20.21    1.23
 -15   5   5   19.32    1.09
  13  -5  -5    0.26    0.29
 -13  -5   5    0.50    0.32
  13   5  -5    0.03    0.33
 -13   5   5    0.19    0.28
 -13   5   5    0.41    0.29
 -11  -5   5   76.88    3.31
  11  -5  -5   75.32    3.24
 -11  -5   5   76.45    3.21
 -11   5   5   79.62    3.28
  11   5  -5   69.82    3.18
 -11   5   5   78.79    3.30
  11   5  -5   71.32    3.33
   9  -5  -5  159.57    6.67
   9  -5  -5  163.51    6.57
  -9  -5   5  166.69    6.65
  -9  -5   5  160.52    6.72
  -9   5   5  162.73    6.68
   9   5  -5  166.24    6.65
  -9   5   5  164.86    6.75
   9   5  -5  148.72    6.74
   7  -5  -5   20.55    0.90
  -7  -5   5   19.45    1.00
   7  -5  -5   19.99    0.99
  -7  -5   5   21.79    0.97
  -7   5   5   19.62    0.96
  -7   5   5   20.65    1.07
   7   5  -5   20.75    1.04
   7   5  -5   20.97    0.97
   5  -5  -5    3.28    0.30
  -5  -5   5    2.93    0.27
  -5  -5   5    3.06    0.30
   5  -5  -5    3.36    0.23
   5   5  -5    3.56    0.29
   5   5  -5    2.59    0.28
  -5   5   5    3.50    0.27
  -5   5   5    2.00    0.32
  -3  -5   5  131.96    5.42
   3  -5  -5  136.23    5.44
   3  -5  -5  136.44    5.39
  -3  -5   5  132.07    5.42
  -3   5   5  131.20    5.38
   3   5  -5  134.49    5.43
  -3   5   5  123.17    5.48
   3   5  -5  130.21    5.40
  -1  -5   5  318.79   12.96
  -1  -5   5  322.60   12.96
   1  -5  -5  315.22   12.95
   1   5  -5  332.10   12.93
  -1   5   5  322.32   12.99
   1   5  -5  318.11   12.98
  -1   5   5  327.92   12.93
  -1   5   5  300.77   13.01
   1  -5   5   79.35    3.29
  -1  -5  -5   76.98    3.30
   1  -5   5   78.95    3.30
  -1   5  -5   80.09    3.33
   1   5   5   78.53    3.32
   1   5   5   79.93    3.33
  -1   5  -5   81.14    3.24
   1   5   5   80.89    3.28
   3  -5   5   28.23    1.26
   3  -5   5   27.38    1.25
   3  -5   5   28.80    1.18
  -3  -5  -5   27.77    1.23
   3   5   5   28.31    1.29
   3   5   5   28.69    1.28
  -3   5  -5   28.26    1.29
   3   5   5   28.62    1.23
  -5  -5  -5   10.76    0.57
   5  -5   5   10.95    0.58
   5  -5   5   10.88    0.51
  -5   5  -5   11.80    0.59
  -5   5  -5   10.63    0.61
   5   5   5   11.77    0.65
   5   5   5   10.69    0.61
   5   5   5   10.81    0.50
   7  -5   5   21.64    1.02
   7  -5   5   21.19    0.99
  -7  -5  -5   20.99    1.03
  -7  -5  -5   21.99    0.90
   7   5   5   21.06    1.06
   7   5   5   22.08    1.11
  -7   5  -5   21.87    1.02
  -7   5  -5   21.88    1.06
   9  -5   5   16.29    0.86
   9  -5   5   18.92    0.87
  -9  -5  -5   16.21    0.89
   9   5   5   15.69    0.90
   9   5   5   15.56    0.96
  -9   5  -5   18.22    0.89
  -9   5  -5   16.94    0.89
 -11  -5  -5   14.02    0.88
  11  -5   5   16.40    0.83
  11  -5   5   14.45    0.83
 -11   5  -5   16.37    0.89
  11   5   5   14.98    0.90
  11   5   5   15.02    0.96
 -11   5  -5   17.10    0.88
  13  -5   5   60.01    2.73
 -13  -5  -5   59.22    2.78
  13  -5   5   63.27    2.69
 -13   5  -5   62.21    2.72
 -13   5  -5   59.94    2.76
  13   5   5   62.61    2.84
  13   5   5   63.06    2.80
  15  -5   5   43.28    2.26
 -15  -5  -5   49.09    2.32
  15  -5   5   52.22    2.21
  15   5   5   47.25    2.31
 -15   5  -5   44.55    2.26
  15   5   5   53.38    2.35
 -17  -5  -5   15.01    1.02
  17  -5   5   14.32    0.95
  17   5   5   18.20    1.08
  17   5   5   13.61    0.99
 -17   5  -5   12.40    0.95
 -19  -5  -5    2.89    0.58
  19   5   5    2.63    0.59
 -19   5  -5    2.67    0.54
  19   5   5    3.83    0.60
 -21  -5  -5    8.94    0.88
  21   5   5    7.40    0.88
 -21   5  -5    9.12    0.90
 -20  -6   5    0.64    0.48
  20  -6  -5    0.46    0.45
 -20   6   5    1.38    0.51
  20   6  -5    0.18    0.52
 -18  -6   5   21.61    1.37
  18  -6  -5   22.18    1.34
  18   6  -5   24.49    1.46
 -18   6   5   23.66    1.36
 -16  -6   5   16.40    1.08
  16  -6  -5   14.41    1.05
 -16   6   5   16.96    1.02
  16   6  -5   16.79    1.11
 -16   6   5   17.04    0.99
  14  -6  -5    0.22    0.29
 -14  -6   5    0.78    0.38
 -14   6   5    0.30    0.28
  14   6  -5    0.35    0.38
 -14   6   5    1.03    0.33
 -12  -6   5    3.32    0.38
 -12  -6   5    2.79    0.43
  12  -6  -5    3.23    0.39
 -12   6   5    2.91    0.43
  12   6  -5    3.01    0.46
 -12   6   5    3.02    0.41
 -10  -6   5   31.23    1.52
  10  -6  -5   31.61    1.48
 -10  -6   5   31.65    1.47
  10   6  -5   31.96    1.45
  10   6  -5   32.25    1.58
 -10   6   5   32.10    1.55
 -10   6   5   31.24    1.48
  -8  -6   5  123.75    5.20
   8  -6  -5  126.67    5.22
  -8  -6   5  124.12    5.24
   8  -6  -5  125.73    5.12
  -8   6   5  124.12    5.19
   8   6  -5  127.69    5.20
  -8   6   5  123.14    5.29
   8   6  -5  128.06    5.28
  -6  -6   5    6.32    0.44
   6  -6  -5    7.15    0.38
   6  -6  -5    5.91    0.43
  -6  -6   5    6.61    0.44
  -6   6   5    6.62    0.40
  -6   6   5    6.37    0.56
   6   6  -5    6.89    0.46
   6   6  -5    6.26    0.44
  -4  -6   5  100.05    4.17
   4  -6  -5  103.27    4.20
  -4  -6   5  101.36    4.17
   4  -6  -5  103.00    4.14
   4   6  -5   99.63    4.17
   4   6  -5  101.20    4.19
  -4   6   5   99.06    4.12
  -4   6   5   96.73    4.26
   2  -6  -5   84.52    3.40
  -2  -6   5   82.52    3.40
  -2  -6   5   81.36    3.42
   2   6  -5   81.53    3.43
   2   6  -5   80.05    3.39
  -2   6   5   76.89    3.48
  -2   6   5   84.33    3.44
  -2   6   5   83.86    3.36
   0  -6   5    6.09    0.41
   0  -6   5    6.06    0.37
   0  -6  -5    5.95    0.39
   0   6   5    5.73    0.43
   0   6  -5    6.31    0.44
   0   6  -5    7.04    0.36
   0   6   5    6.46    0.35
   0   6   5    6.83    0.42
   2  -6   5   26.70    1.27
   2  -6   5   28.35    1.25
  -2  -6  -5   27.81    1.22
  -2  -6  -5   27.54    1.28
   2   6   5   28.76    1.30
  -2   6  -5   30.16    1.21
  -2   6  -5   28.82    1.31
   2   6   5   29.65    1.29
   4  -6   5   35.27    1.54
  -4  -6  -5   33.08    1.51
   4  -6   5   33.98    1.46
   4   6   5   35.35    1.57
   4   6   5   34.73    1.59
  -4   6  -5   36.25    1.52
  -4   6  -5   34.84    1.58
   4   6   5   36.28    1.51
  -6  -6  -5  134.86    5.54
   6  -6   5  135.87    5.47
   6  -6   5  133.55    5.54
   6   6   5  133.02    5.45
  -6   6  -5  134.59    5.58
  -6   6  -5  134.34    5.53
   6   6   5  133.22    5.57
  -8  -6  -5   36.68    1.66
   8  -6   5   35.94    1.62
   8  -6   5   36.87    1.59
  -8   6  -5   36.27    1.63
  -8   6  -5   35.60    1.68
   8   6   5   38.28    1.76
   8   6   5   35.54    1.67
  10  -6   5    0.72    0.23
 -10  -6  -5    0.41    0.25
  10  -6   5    0.61    0.23
 -10   6  -5    0.39    0.23
  10   6   5    0.22    0.29
  10   6   5    0.62    0.25
 -10   6  -5    0.41    0.24
 -12  -6  -5    0.78    0.33
  12  -6   5    1.16    0.28
  12  -6   5    0.88    0.26
 -12   6  -5    0.88    0.30
  12   6   5    0.89    0.36
  12   6   5    1.35    0.35
 -12   6  -5    1.14    0.31
  14  -6   5    4.76    0.47
 -14  -6  -5    4.07    0.54
  14  -6   5    4.23    0.49
  14   6   5    5.01    0.62
  14   6   5    4.41    0.55
 -14   6  -5    4.35    0.54
  16  -6   5   11.19    0.89
 -16  -6  -5   13.64    0.94
  16   6   5   11.93    0.93
 -16   6  -5   12.85    0.89
  16   6   5   13.60    0.98
 -18  -6  -5    0.21    0.39
  18  -6   5    0.17    0.39
  18   6   5   -0.19    0.39
  18   6   5    0.95    0.48
 -18   6  -5    0.53    0.45
 -20  -6  -5    3.42    0.59
 -20   6  -5    2.62    0.58
  20   6   5    2.72    0.59
  20   6   5    1.98    0.57
  21  -7  -5   -0.30    0.42
 -21  -7   5    0.81    0.54
  19  -7  -5    0.13    0.43
 -19  -7   5   -0.18    0.45
  19   7  -5    1.07    0.54
 -19   7   5    0.15    0.41
  17  -7  -5    0.73    0.41
 -17  -7   5    1.38    0.48
 -17   7   5    0.90    0.40
  17   7  -5    0.56    0.42
 -17   7   5    0.65    0.36
  15  -7  -5    6.47    0.63
 -15  -7   5    4.98    0.61
 -15   7   5    5.90    0.60
 -15   7   5    4.22    0.55
  15   7  -5    3.87    0.61
  13  -7  -5    0.05    0.26
 -13  -7   5   -0.31    0.31
 -13   7   5   -0.27    0.27
 -13   7   5   -0.26    0.28
  13   7  -5   -0.63    0.30
 -11  -7   5   14.18    0.82
  11  -7  -5   14.25    0.80
 -11  -7   5   13.69    0.87
 -11   7   5   13.31    0.80
  11   7  -5   13.62    0.91
 -11   7   5   14.74    0.88
   9  -7  -5   39.42    1.62
  -9  -7   5   37.37    1.71
   9  -7  -5   38.34    1.72
  -9  -7   5   37.12    1.74
   9   7  -5   37.63    1.78
   9   7  -5   37.07    1.69
  -9   7   5   35.94    1.68
  -9   7   5   38.02    1.82
  -7  -7   5    5.70    0.46
   7  -7  -5    6.53    0.38
  -7  -7   5    5.33    0.44
   7  -7  -5    5.86    0.44
   7   7  -5    5.61    0.45
   7   7  -5    6.41    0.45
  -7   7   5    6.39    0.56
  -7   7   5    6.26    0.39
  -5  -7   5    3.61    0.33
   5  -7  -5    4.10    0.37
  -5  -7   5    4.71    0.38
   5  -7  -5    4.59    0.32
   5   7  -5    3.86    0.36
  -5   7   5    4.16    0.45
   5   7  -5    4.01    0.36
  -5   7   5    4.40    0.29
  -3  -7   5    5.18    0.36
   3  -7  -5    5.12    0.36
  -3  -7   5    4.94    0.37
   3  -7  -5    4.99    0.39
   3   7  -5    5.19    0.41
  -3   7   5    4.86    0.47
   3   7  -5    4.51    0.35
  -3   7   5    5.18    0.30
  -1  -7   5   51.84    2.30
  -1  -7   5   53.31    2.26
   1  -7  -5   54.29    2.29
  -1   7   5   51.65    2.37
   1   7  -5   54.10    2.33
  -1   7   5   54.26    2.22
   1   7  -5   55.96    2.27
  -1  -7  -5   47.90    2.06
   1  -7   5   49.77    2.15
   1  -7   5   49.97    2.11
  -1  -7  -5   51.05    2.14
  -1   7  -5   50.37    2.08
   1   7   5   49.02    2.16
   1   7   5   50.57    2.19
  -1   7  -5   49.81    2.17
   3  -7   5    0.16    0.14
   3  -7   5    0.25    0.10
  -3  -7  -5    0.39    0.17
   3  -7   5    0.38    0.15
  -3  -7  -5    0.16    0.11
   3   7   5    0.36    0.19
   3   7   5    0.27    0.17
  -3   7  -5    0.28    0.18
  -5  -7  -5   30.56    1.41
   5  -7   5   31.53    1.43
   5  -7   5   31.97    1.36
   5   7   5   31.48    1.47
   5   7   5   33.95    1.39
  -5   7  -5   31.03    1.48
  -5   7  -5   32.11    1.41
  -7  -7  -5    1.11    0.23
   7  -7   5    1.02    0.21
   7  -7   5    0.62    0.15
   7   7   5    0.43    0.23
   7   7   5    0.68    0.26
  -7   7  -5    0.82    0.24
  -7   7  -5    0.85    0.19
   9  -7   5    9.28    0.56
   9  -7   5   10.01    0.60
  -9  -7  -5    7.74    0.60
   9   7   5   10.12    0.71
   9   7   5   10.55    0.67
  -9   7  -5    9.34    0.65
  -9   7  -5   10.32    0.59
  11  -7   5    0.43    0.23
  11  -7   5    0.48    0.24
 -11  -7  -5    0.48    0.31
  11   7   5    0.87    0.30
 -11   7  -5    0.49    0.26
  11   7   5    0.10    0.31
 -11   7  -5    0.31    0.28
 -13  -7  -5   14.82    0.93
  13  -7   5   14.44    0.85
 -13   7  -5   13.35    0.89
 -13   7  -5   15.93    0.93
  13   7   5   16.26    0.96
  13   7   5   13.93    0.98
 -15  -7  -5   17.77    1.09
  15  -7   5   16.64    1.04
  15   7   5   19.44    1.17
  15   7   5   18.93    1.17
 -15   7  -5   17.71    1.08
 -17  -7  -5    0.65    0.43
  17  -7   5    1.33    0.44
  17   7   5    0.81    0.49
  17   7   5    0.25    0.41
 -17   7  -5    1.21    0.45
 -19  -7  -5    0.67    0.41
 -19   7  -5   -0.43    0.40
  19   7   5   -0.39    0.42
  19   7   5   -0.22    0.43
 -21  -7  -5    0.57    0.47
  21   7   5   -0.17    0.46
 -21   7  -5    0.46    0.47
  20  -8  -5    4.30    0.67
 -20  -8   5    4.15    0.70
  20   8  -5    3.39    0.69
  18  -8  -5   30.12    1.67
 -18  -8   5   29.58    1.66
  18   8  -5   28.73    1.71
  16  -8  -5   38.29    1.91
 -16  -8   5   40.56    2.01
 -16   8   5   41.21    1.94
 -16   8   5   39.47    1.91
  16   8  -5   34.52    2.00
 -14  -8   5   13.30    0.88
  14  -8  -5   12.04    0.81
 -14   8   5   11.76    0.80
  14   8  -5    9.47    0.92
 -14   8   5   12.96    0.87
 -12  -8   5    0.14    0.30
 -12  -8   5   -0.07    0.27
  12  -8  -5    0.08    0.26
 -12   8   5   -0.03    0.28
  12   8  -5    0.36    0.33
 -12   8   5   -0.11    0.24
 -10  -8   5   14.58    0.81
 -10  -8   5   13.24    0.81
  10  -8  -5   13.96    0.80
  10   8  -5   14.74    0.87
 -10   8   5   12.76    0.75
 -10   8   5   13.03    0.87
  10   8  -5   13.87    0.76
  -8  -8   5   65.64    2.95
   8  -8  -5   70.38    2.96
   8  -8  -5   69.70    2.87
  -8  -8   5   67.03    2.96
  -8   8   5   68.34    3.06
   8   8  -5   68.00    2.94
  -8   8   5   70.72    2.90
   8   8  -5   67.48    2.99
   6  -8  -5   40.65    1.83
   6  -8  -5   41.33    1.78
  -6  -8   5   41.26    1.81
  -6  -8   5   40.43    1.84
  -6   8   5   40.87    1.95
   6   8  -5   40.09    1.83
  -6   8   5   40.37    1.75
   6   8  -5   43.17    1.85
   4  -8  -5    3.86    0.32
  -4  -8   5    3.66    0.32
  -4  -8   5    3.71    0.35
   4  -8  -5    3.80    0.36
   4   8  -5    3.72    0.33
  -4   8   5    3.61    0.44
   4   8  -5    3.89    0.37
  -4   8   5    2.97    0.23
  -2  -8   5  131.18    5.41
  -2  -8   5  130.40    5.36
   2  -8  -5  132.45    5.39
  -2   8   5  122.95    5.48
  -2   8   5  132.94    5.30
   2   8  -5  131.65    5.38
  -2   8   5  130.01    5.42
   2   8  -5  131.26    5.43
   0  -8   5   63.39    2.59
   0  -8  -5   63.24    2.64
   0  -8   5   59.81    2.64
   0  -8  -5   61.94    2.54
   0   8  -5   64.03    2.60
   0   8  -5   60.35    2.67
   0   8   5   57.75    2.69
   0   8   5   63.05    2.67
   2  -8   5    2.61    0.29
  -2  -8  -5    3.29    0.33
   2  -8   5    3.26    0.27
  -2  -8  -5    2.87    0.22
   2   8   5    3.00    0.32
   2   8   5    2.66    0.33
  -2   8  -5    2.50    0.32
  -2   8  -5    2.94    0.25
   4  -8   5    4.74    0.31
   4  -8   5    4.82    0.40
  -4  -8  -5    4.86    0.34
  -4  -8  -5    4.89    0.41
   4   8   5    5.06    0.41
  -4   8  -5    4.53    0.33
  -4   8  -5    4.06    0.41
   4   8   5    4.66    0.38
  -6  -8  -5  198.72    8.09
  -6  -8  -5  196.56    8.03
   6  -8   5  194.14    8.03
   6  -8   5  195.29    7.96
   6   8   5  195.87    7.97
  -6   8  -5  188.20    8.09
  -6   8  -5  200.84    8.00
  -8  -8  -5  174.21    7.47
   8  -8   5  186.95    7.38
   8  -8   5  179.86    7.44
  -8   8  -5  177.05    7.51
   8   8   5  178.38    7.50
  -8   8  -5  181.71    7.43
   8   8   5  186.71    7.57
  10  -8   5   16.48    0.85
 -10  -8  -5   14.73    0.92
  10  -8   5   17.56    0.84
 -10   8  -5   16.80    0.88
  10   8   5   14.93    0.99
  10   8   5   15.04    0.92
 -10   8  -5   16.02    0.94
 -12  -8  -5    3.71    0.47
  12  -8   5    3.91    0.42
 -12   8  -5    2.93    0.42
  12   8   5    3.49    0.55
 -12   8  -5    3.92    0.49
  12   8   5    3.51    0.49
  14  -8   5    1.54    0.33
 -14  -8  -5    0.71    0.35
  14   8   5    1.35    0.41
  14   8   5    1.55    0.47
 -14   8  -5    1.22    0.38
 -14   8  -5    0.91    0.37
 -16  -8  -5   26.77    1.43
  16  -8   5   25.37    1.38
  16   8   5   25.79    1.51
 -16   8  -5   24.99    1.39
  16   8   5   26.40    1.54
 -18  -8  -5    2.85    0.54
  18  -8   5    3.34    0.56
 -18   8  -5    3.88    0.59
  18   8   5    2.61    0.61
  18   8   5    3.27    0.64
 -20  -8  -5    7.97    0.83
  20   8   5    6.97    0.88
 -20   8  -5    8.26    0.84
 -19  -9   5    2.31    0.57
  19  -9  -5    2.15    0.55
  19   9  -5    1.35    0.61
  17  -9  -5    0.24    0.41
 -17  -9   5   -0.11    0.40
  17   9  -5   -0.01    0.42
 -17   9   5   -0.01    0.37
  15  -9  -5    0.28    0.32
 -15  -9   5   -0.19    0.37
 -15   9   5    0.65    0.39
  15   9  -5   -0.26    0.37
 -13  -9   5    0.62    0.32
  13  -9  -5    1.03    0.32
 -13  -9   5    0.26    0.34
  13   9  -5    0.46    0.37
 -13   9   5    1.04    0.41
  11  -9  -5    3.29    0.41
 -11  -9   5    4.01    0.48
 -11  -9   5    3.67    0.45
 -11   9   5    4.29    0.56
 -11   9   5    3.42    0.39
  11   9  -5    3.33    0.48
   9  -9  -5   12.43    0.74
  -9  -9   5   11.96    0.76
   9  -9  -5   12.60    0.66
  -9  -9   5   11.42    0.73
  -9   9   5   13.61    0.69
  -9   9   5   12.35    0.87
   9   9  -5   13.30    0.79
   9   9  -5   11.95    0.72
   7  -9  -5   11.71    0.64
  -7  -9   5   12.78    0.70
  -7  -9   5   12.01    0.72
   7  -9  -5   11.32    0.69
   7   9  -5   11.99    0.71
   7   9  -5   12.12    0.72
  -7   9   5   11.77    0.81
  -7   9   5   11.69    0.61
  -5  -9   5   44.36    1.98
   5  -9  -5   43.08    1.98
  -5  -9   5   44.35    1.93
   5  -9  -5   44.59    1.93
  -5   9   5   43.32    2.08
  -5   9   5   44.03    1.86
   5   9  -5   45.15    1.97
   5   9  -5   44.31    1.99
   3  -9  -5   84.45    3.45
  -3  -9   5   78.88    3.46
  -3  -9   5   79.60    3.40
  -3   9   5   81.81    3.48
  -3   9   5   85.64    3.34
   3   9  -5   83.57    3.44
  -3   9   5   78.53    3.56
   3   9  -5   79.25    3.48
   1  -9  -5   29.09    1.32
  -1  -9   5   28.21    1.26
  -1  -9   5   28.95    1.34
   1   9  -5   28.00    1.28
  -1   9   5   26.55    1.40
   1   9  -5   29.62    1.36
  -1  -9  -5    1.52    0.15
   1  -9   5    1.17    0.23
  -1  -9  -5    1.52    0.24
   1  -9   5    1.29    0.19
  -1   9  -5    1.40    0.27
  -1   9  -5    1.16    0.19
   1   9   5    1.03    0.28
   1   9   5    1.17    0.25
   3  -9   5    5.07    0.40
  -3  -9  -5    4.83    0.34
  -3  -9  -5    4.41    0.41
   3  -9   5    5.69    0.37
  -3   9  -5    5.37    0.35
   3   9   5    5.03    0.44
   3   9   5    3.53    0.39
  -3   9  -5    5.70    0.49
   5  -9   5   28.89    1.36
   5  -9   5   30.32    1.28
  -5  -9  -5   30.01    1.33
  -5  -9  -5   28.06    1.40
   5   9   5   28.19    1.39
   5   9   5   30.28    1.33
  -5   9  -5   28.36    1.30
  -5   9  -5   28.69    1.43
   7  -9   5    1.08    0.19
  -7  -9  -5    1.23    0.27
  -7  -9  -5    1.42    0.31
   7  -9   5    1.14    0.26
  -7   9  -5    1.01    0.22
   7   9   5    1.31    0.31
  -7   9  -5    1.02    0.31
   9  -9   5   15.24    0.82
   9  -9   5   15.46    0.77
  -9  -9  -5   15.96    0.94
  -9  -9  -5   15.31    0.88
  -9   9  -5   15.08    0.90
   9   9   5   14.18    0.88
  -9   9  -5   15.78    0.82
 -11  -9  -5   22.33    1.21
  11  -9   5   23.18    1.15
 -11   9  -5   22.79    1.17
 -11   9  -5   21.73    1.24
  11   9   5   24.61    1.27
 -13  -9  -5    1.94    0.43
  13  -9   5    2.06    0.37
  13   9   5    1.68    0.41
 -13   9  -5    2.76    0.47
 -13   9  -5    1.96    0.39
 -15  -9  -5    0.55    0.38
  15  -9   5    0.84    0.34
 -15   9  -5    0.03    0.34
  15   9   5    1.08    0.42
 -15   9  -5    1.37    0.43
 -17  -9  -5   11.26    0.87
 -17  -9  -5   12.62    0.94
  17  -9   5   11.73    0.88
 -17   9  -5   11.98    0.87
  17   9   5    9.14    0.95
 -19  -9  -5   15.01    1.05
 -19  -9  -5   17.40    1.13
  19   9   5   12.59    1.19
 -20 -10   5    0.55    0.48
  20 -10  -5    0.37    0.53
  18 -10  -5    9.54    0.90
 -18 -10   5    9.56    0.90
  18  10  -5    6.72    0.91
 -18  10   5   10.56    0.82
  16 -10  -5    7.79    0.72
 -16 -10   5    7.64    0.78
 -16  10   5    8.66    0.80
  16  10  -5    7.16    0.83
  14 -10  -5    2.69    0.45
 -14 -10   5    2.56    0.47
  14  10  -5    1.68    0.47
 -14  10   5    2.22    0.47
 -12 -10   5   23.23    1.28
 -12 -10   5   22.27    1.25
  12 -10  -5   23.74    1.23
 -12  10   5   22.87    1.32
  12  10  -5   24.84    1.34
  10 -10  -5    0.09    0.25
 -10 -10   5    0.64    0.29
 -10 -10   5    0.46    0.26
 -10  10   5    0.38    0.35
  10  10  -5    0.01    0.27
  -8 -10   5   49.35    2.15
  -8 -10   5   47.11    2.18
   8 -10  -5   48.94    2.09
   8 -10  -5   46.77    2.15
   8  10  -5   48.14    2.17
   8  10  -5   46.06    2.18
  -8  10   5   49.18    2.31
  -6 -10   5   12.43    0.78
  -6 -10   5   13.25    0.72
   6 -10  -5   13.33    0.77
   6 -10  -5   13.68    0.72
   6  10  -5   13.21    0.76
   6  10  -5   12.97    0.78
  -6  10   5   14.09    0.92
   4 -10  -5   35.42    1.62
  -4 -10   5   33.62    1.61
   4 -10  -5   35.00    1.58
  -4 -10   5   34.30    1.55
   4  10  -5   35.00    1.63
  -4  10   5   35.93    1.73
   4  10  -5   34.32    1.58
   2 -10  -5   60.31    2.65
  -2 -10   5   62.04    2.68
  -2 -10   5   62.83    2.59
  -2  10   5   61.52    2.67
  -2  10   5   58.74    2.75
   2  10  -5   62.12    2.70
   2  10  -5   61.07    2.63
   0 -10   5    3.96    0.39
   0 -10  -5    3.44    0.37
   0 -10   5    4.29    0.32
   0  10   5    4.28    0.46
   0  10   5    4.37    0.42
   0  10  -5    4.20    0.34
   0  10  -5    3.86    0.42
  -2 -10  -5   44.10    2.00
   2 -10   5   45.30    1.92
  -2 -10  -5   46.38    1.89
   2 -10   5   43.52    1.99
  -2  10  -5   45.63    1.93
  -2  10  -5   42.74    2.03
   2  10   5   43.21    2.01
   2  10   5   45.74    2.04
  -4 -10  -5    1.94    0.25
  -4 -10  -5    1.52    0.29
   4 -10   5    1.97    0.30
   4 -10   5    1.89    0.22
   4  10   5    2.33    0.33
   4  10   5    1.99    0.30
  -4  10  -5    1.85    0.21
  -4  10  -5    1.83    0.33
   6 -10   5   38.50    1.75
  -6 -10  -5   38.33    1.74
  -6 -10  -5   38.50    1.81
   6 -10   5   39.66    1.68
  -6  10  -5   37.47    1.68
  -6  10  -5   37.73    1.83
   6  10   5   39.94    1.82
  -8 -10  -5   35.16    1.70
  -8 -10  -5   35.54    1.64
   8 -10   5   34.79    1.54
   8 -10   5   35.29    1.61
   8  10   5   34.24    1.67
  -8  10  -5   34.67    1.57
  -8  10  -5   33.41    1.69
 -10 -10  -5    4.26    0.48
 -10 -10  -5    4.92    0.56
  10 -10   5    4.18    0.43
  10  10   5    3.73    0.49
 -10  10  -5    4.65    0.54
 -10  10  -5    4.83    0.45
  12 -10   5   16.95    0.90
 -12 -10  -5   15.71    0.98
 -12 -10  -5   12.62    1.02
 -12  10  -5   15.99    0.93
  12  10   5   16.82    1.01
 -12  10  -5   15.36    1.00
  14 -10   5    0.71    0.30
 -14 -10  -5    0.09    0.37
 -14 -10  -5   -0.51    0.31
 -14  10  -5    0.71    0.39
  14  10   5    0.24    0.39
  16 -10   5   10.36    0.75
 -16 -10  -5    7.86    0.78
 -16 -10  -5    8.28    0.84
  16  10   5   10.12    0.94
 -18 -10  -5    2.91    0.54
 -18 -10  -5    3.05    0.64
  18  10   5    3.01    0.65
 -19 -11   5    1.76    0.55
  19 -11  -5    2.09    0.61
  19  11  -5    1.74    0.62
 -17 -11   5    0.32    0.46
  17 -11  -5    0.19    0.38
  17  11  -5   -0.60    0.43
 -17  11   5   -0.43    0.40
 -15 -11   5    0.89    0.42
  15 -11  -5    0.44    0.35
 -15  11   5    0.48    0.40
  15  11  -5    1.08    0.51
  13 -11  -5    0.91    0.36
 -13 -11   5    0.85    0.37
 -13 -11   5    1.71    0.42
 -13  11   5    1.42    0.46
  13  11  -5    1.66    0.47
 -11 -11   5    0.43    0.28
 -11 -11   5    0.02    0.30
  11 -11  -5    0.34    0.28
  11  11  -5    1.04    0.37
 -11  11   5    0.55    0.37
  -9 -11   5   13.31    0.81
   9 -11  -5   13.17    0.82
   9 -11  -5   15.10    0.78
  -9 -11   5   15.02    0.87
   9  11  -5   15.15    0.89
  -9  11   5   13.54    0.96
   7 -11  -5   56.41    2.54
  -7 -11   5   56.08    2.49
  -7 -11   5   57.87    2.56
   7 -11  -5   57.36    2.48
   7  11  -5   56.78    2.55
  -7  11   5   56.99    2.68
   7  11  -5   59.29    2.56
  -5 -11   5   45.20    1.96
   5 -11  -5   46.43    2.04
   5 -11  -5   45.76    2.00
  -5 -11   5   42.92    2.03
  -5  11   5   43.69    2.14
   5  11  -5   44.81    2.05
   5  11  -5   44.04    2.01
   3 -11  -5   21.53    1.11
  -3 -11   5   22.31    1.05
  -3 -11   5   23.54    1.16
   3  11  -5   23.19    1.17
  -3  11   5   21.55    1.25
   3  11  -5   23.48    1.12
  -3  11   5   22.57    1.14
  -1 -11   5    9.98    0.53
  -1 -11   5    9.52    0.64
   1 -11  -5    9.39    0.62
   1  11  -5    9.50    0.58
  -1  11   5    9.27    0.71
  -1  11   5    8.26    0.60
   1  11  -5    8.59    0.65
   1 -11   5   39.60    1.68
  -1 -11  -5   37.84    1.77
   1 -11   5   37.16    1.76
   1  11   5   40.25    1.85
  -1  11  -5   38.61    1.82
   1  11   5   37.33    1.78
  -1  11  -5   39.57    1.71
  -3 -11  -5   38.09    1.75
   3 -11   5   36.29    1.73
   3  11   5   36.71    1.76
   3  11   5   39.21    1.78
  -3  11  -5   38.25    1.67
  -3  11  -5   38.32    1.80
   5 -11   5    0.74    0.19
  -5 -11  -5    0.47    0.26
  -5 -11  -5    0.53    0.22
   5 -11   5    0.61    0.24
   5  11   5    0.40    0.24
  -5  11  -5    0.68    0.17
   5  11   5    0.60    0.26
  -5  11  -5    0.52    0.28
   7 -11   5    8.71    0.53
  -7 -11  -5   10.19    0.70
  -7 -11  -5    9.47    0.62
   7 -11   5    9.26    0.63
  -7  11  -5    7.98    0.66
   7  11   5    8.54    0.65
   9 -11   5    5.75    0.50
  -9 -11  -5    5.54    0.54
  -9 -11  -5    5.81    0.62
   9  11   5    6.50    0.60
  -9  11  -5    5.58    0.59
 -11 -11  -5    2.33    0.47
  11 -11   5    2.23    0.37
 -11 -11  -5    1.62    0.38
 -11  11  -5    2.21    0.44
  11  11   5    2.95    0.46
 -13 -11  -5   10.47    0.94
  13 -11   5   11.17    0.75
 -13 -11  -5   10.56    0.78
 -13  11  -5   11.66    0.88
  13  11   5   11.89    0.90
 -15 -11  -5   10.02    0.99
 -15 -11  -5   13.14    0.90
  15 -11   5   13.22    0.84
 -15  11  -5   15.16    1.02
  15  11   5   13.42    1.03
 -17 -11  -5    9.55    0.96
 -17 -11  -5    7.83    0.80
  17 -11   5   10.00    0.75
  17  11   5    9.25    0.95
 -19 -11  -5    4.96    0.74
 -19 -11  -5    5.64    0.71
  19  11   5    5.27    0.80
  18 -12  -5    0.05    0.45
 -18 -12   5   -0.29    0.47
  18  12  -5   -0.03    0.55
 -18  12   5   -0.07    0.45
 -16 -12   5    0.91    0.46
  16 -12  -5    1.63    0.47
 -16  12   5    2.57    0.57
  16  12  -5    2.33    0.60
 -14 -12   5   44.17    2.13
  14 -12  -5   42.48    2.04
 -14  12   5   41.26    2.16
  14  12  -5   43.62    2.23
 -12 -12   5   58.00    2.64
 -12 -12   5   56.26    2.60
  12 -12  -5   54.48    2.55
  12  12  -5   60.02    2.70
 -12  12   5   54.39    2.70
 -10 -12   5    8.05    0.65
  10 -12  -5    7.75    0.62
 -10 -12   5    7.14    0.65
 -10  12   5    7.14    0.75
  10  12  -5    7.26    0.68
  -8 -12   5    6.40    0.59
   8 -12  -5    6.17    0.48
  -8 -12   5    6.22    0.50
   8 -12  -5    5.66    0.53
  -8  12   5    5.71    0.66
   8  12  -5    4.90    0.54
   8  12  -5    6.64    0.58
   6 -12  -5    1.30    0.33
  -6 -12   5    1.21    0.32
  -6 -12   5    1.56    0.27
   6 -12  -5    1.33    0.29
  -6  12   5    1.12    0.38
   6  12  -5    1.33    0.34
   6  12  -5    1.20    0.30
   4 -12  -5   30.48    1.41
  -4 -12   5   28.85    1.43
   4 -12  -5   28.27    1.42
  -4 -12   5   30.45    1.34
   4  12  -5   29.10    1.47
  -4  12   5   28.42    1.53
   4  12  -5   28.65    1.40
  -2 -12   5   12.33    0.78
  -2 -12   5   13.08    0.66
   2 -12  -5   11.89    0.74
   2  12  -5   12.23    0.82
  -2  12   5   13.63    0.79
  -2  12   5   12.25    0.88
   2  12  -5   13.20    0.74
   0 -12  -5   36.38    1.69
   0 -12   5   34.84    1.69
   0  12  -5   37.28    1.76
   0  12  -5   36.52    1.64
   0  12   5   35.46    1.70
   0  12   5   37.00    1.79
   2 -12   5  136.47    5.66
  -2 -12  -5  134.03    5.66
   2  12   5  134.10    5.68
  -2  12  -5  136.65    5.59
  -2  12  -5  135.57    5.72
   2  12   5  131.72    5.70
  -4 -12  -5   41.50    1.93
   4 -12   5   40.77    1.90
   4 -12   5   41.30    1.82
  -4  12  -5   40.17    1.97
   4  12   5   41.84    1.95
   4  12   5   43.39    1.94
   6 -12   5    0.22    0.19
  -6 -12  -5   -0.11    0.27
   6 -12   5    0.15    0.25
   6  12   5    0.17    0.26
  -6  12  -5    0.16    0.27
   8 -12   5    5.28    0.49
  -8 -12  -5    4.13    0.54
  -8  12  -5    4.38    0.55
   8  12   5    4.91    0.55
 -10 -12  -5   57.15    2.57
  10 -12   5   52.04    2.41
  10  12   5   54.31    2.52
 -10  12  -5   52.11    2.51
 -12 -12  -5   42.37    2.24
  12 -12   5   47.22    2.11
 -12 -12  -5   48.61    2.17
  12  12   5   44.07    2.21
 -12  12  -5   44.56    2.23
  14 -12   5    1.21    0.35
 -14 -12  -5    1.60    0.43
 -14 -12  -5    0.77    0.44
 -14  12  -5    1.37    0.47
  14  12   5    1.36    0.46
  16 -12   5    4.15    0.54
 -16 -12  -5    4.72    0.72
 -16 -12  -5    3.57    0.59
 -16  12  -5    4.28    0.68
  16  12   5    4.73    0.69
 -18 -12  -5    1.83    0.51
 -18 -12  -5    2.42    0.66
  18  12   5    2.10    0.62
  17 -13  -5    0.92    0.46
 -17 -13   5   -0.67    0.39
 -17  13   5    0.08    0.47
  17  13  -5   -0.05    0.48
 -15 -13   5   -0.01    0.40
  15 -13  -5    0.55    0.41
  15  13  -5   -0.36    0.44
 -15  13   5   -0.25    0.43
  13 -13  -5    0.01    0.33
 -13 -13   5    0.20    0.38
 -13 -13   5    0.05    0.34
  13  13  -5    0.61    0.44
 -13  13   5    0.96    0.49
 -11 -13   5   -0.01    0.30
  11 -13  -5    0.09    0.32
 -11 -13   5   -0.20    0.33
  11  13  -5    0.81    0.40
 -11  13   5    0.06    0.39
   9 -13  -5    0.41    0.28
  -9 -13   5    0.16    0.33
  -9 -13   5   -0.19    0.25
  -9  13   5   -0.17    0.35
   9  13  -5    0.02    0.29
  -7 -13   5    0.18    0.31
   7 -13  -5    0.14    0.24
   7 -13  -5    0.28    0.27
  -7  13   5    0.05    0.35
   7  13  -5    0.66    0.31
   7  13  -5    0.28    0.26
   5 -13  -5    7.13    0.60
   5 -13  -5    6.87    0.57
  -5 -13   5    6.33    0.59
   5  13  -5    6.94    0.58
   5  13  -5    6.98    0.63
  -5  13   5    6.20    0.68
   3 -13  -5   14.29    0.85
  -3 -13   5   13.57    0.84
   3  13  -5   14.66    0.89
  -3  13   5   13.39    0.97
  -3  13   5   13.63    0.85
   3  13  -5   14.07    0.82
  -1 -13   5    0.50    0.27
   1 -13  -5    0.20    0.27
  -1  13   5    0.49    0.35
  -1  13   5    0.24    0.26
   1  13  -5    0.30    0.23
   1  13  -5    0.11    0.28
   1 -13   5    1.86    0.34
  -1 -13  -5    1.67    0.33
  -1  13  -5    1.75    0.38
   1  13   5    1.51    0.39
   1  13   5    1.62    0.33
  -1  13  -5    1.92    0.31
  -3 -13  -5    2.77    0.41
   3 -13   5    2.87    0.39
   3  13   5    2.67    0.40
  -3  13  -5    3.23    0.49
   3  13   5    2.67    0.42
  -3  13  -5    2.81    0.34
  -5 -13  -5    4.95    0.53
   5 -13   5    5.16    0.50
  -5  13  -5    4.42    0.55
   5  13   5    5.14    0.53
   7 -13   5    0.23    0.27
  -7 -13  -5    0.86    0.33
  -7  13  -5   -0.16    0.31
   7  13   5    0.57    0.31
   9 -13   5    2.22    0.37
  -9 -13  -5    1.56    0.43
   9  13   5    2.13    0.44
  -9  13  -5    1.41    0.42
  11 -13   5   -0.05    0.27
 -11 -13  -5    0.10    0.40
 -11  13  -5    0.08    0.35
  11  13   5   -0.01    0.35
 -13 -13  -5   -0.20    0.37
  13 -13   5    0.15    0.31
 -13  13  -5    0.20    0.40
  13  13   5    0.51    0.40
  15 -13   5    0.37    0.32
 -15 -13  -5   -0.94    0.41
 -15  13  -5   -0.34    0.39
  15  13   5    0.52    0.44
  17 -13   5    0.83    0.38
 -17 -13  -5    0.05    0.53
  17  13   5    0.68    0.55
  16 -14  -5   -0.08    0.41
  16  14  -5    1.22    0.60
 -16  14   5    0.30    0.50
  14 -14  -5   24.84    1.34
  14  14  -5   23.47    1.48
 -14  14   5   24.77    1.52
 -12 -14   5   36.66    1.94
  12 -14  -5   38.49    1.86
 -12  14   5   38.16    2.03
  12  14  -5   39.82    2.00
  10 -14  -5    0.74    0.34
 -10 -14   5    1.43    0.42
 -10  14   5    0.99    0.44
  10  14  -5    1.32    0.39
   8 -14  -5   10.10    0.75
  -8 -14   5   11.73    0.83
   8 -14  -5   10.91    0.71
  -8  14   5   12.59    0.96
   8  14  -5   10.43    0.76
   6 -14  -5    0.77    0.32
   6 -14  -5    0.90    0.31
  -6 -14   5    0.84    0.34
  -6  14   5    0.49    0.39
   6  14  -5    0.50    0.31
   6  14  -5    0.48    0.34
  -4 -14   5    9.57    0.71
   4 -14  -5    9.48    0.69
   4  14  -5   10.41    0.74
   4  14  -5    9.80    0.68
  -4  14   5    9.38    0.85
   2 -14  -5    7.08    0.61
  -2 -14   5    6.16    0.59
   2  14  -5    7.22    0.56
  -2  14   5    6.55    0.60
  -2  14   5    7.42    0.75
   2  14  -5    6.38    0.65
   0 -14  -5    9.84    0.71
   0 -14   5   10.00    0.74
   0  14  -5   11.41    0.82
   0  14   5   10.41    0.80
   0  14  -5   10.50    0.67
   0  14   5   10.49    0.72
  -2 -14  -5   66.66    3.02
   2 -14   5   69.00    3.02
  -2  14  -5   69.30    2.95
   2  14   5   66.60    3.04
   2  14   5   69.55    3.09
  -2  14  -5   68.28    3.10
  -4 -14  -5   28.34    1.47
   4 -14   5   29.88    1.46
   4  14   5   30.65    1.49
   4  14   5   27.88    1.48
  -4  14  -5   28.15    1.52
  -6 -14  -5   -0.05    0.28
   6 -14   5   -0.16    0.25
  -6  14  -5    0.17    0.32
   6  14   5    0.07    0.28
   8 -14   5    0.37    0.31
  -8 -14  -5    0.12    0.32
   8  14   5    0.18    0.31
  -8  14  -5    0.35    0.36
 -10 -14  -5   22.50    1.32
  10 -14   5   22.46    1.18
 -10  14  -5   21.50    1.33
  10  14   5   22.33    1.29
  12 -14   5   34.86    1.69
 -12 -14  -5   33.62    1.85
 -12  14  -5   34.71    1.83
  12  14   5   33.22    1.81
  14 -14   5    0.84    0.35
 -14 -14  -5    0.73    0.47
  14  14   5    1.14    0.51
 -14  14  -5    0.35    0.43
 -16 -14  -5    7.03    0.89
  16 -14   5    6.47    0.65
  16  14   5    7.13    0.86
 -16  14  -5    5.41    0.80
  15 -15  -5    7.33    0.74
  15  15  -5    6.38    0.85
 -15  15   5    8.82    0.94
  13 -15  -5    5.72    0.60
 -13 -15   5    5.15    0.68
  13  15  -5    4.98    0.71
 -13  15   5    4.82    0.73
  11 -15  -5    1.41    0.41
 -11 -15   5    2.19    0.50
  11  15  -5    1.36    0.47
 -11  15   5    1.83    0.55
  -9 -15   5   -0.11    0.37
   9 -15  -5    0.34    0.33
   9  15  -5    0.03    0.31
  -9  15   5   -0.68    0.35
   7 -15  -5   42.37    1.85
   7 -15  -5   36.17    1.85
  -7 -15   5   38.05    1.91
   7  15  -5   37.73    1.88
  -7  15   5   40.31    2.05
   5 -15  -5   74.98    3.18
   5 -15  -5   71.82    3.19
  -5 -15   5   69.06    3.22
   5  15  -5   72.65    3.26
   5  15  -5   71.49    3.18
  -5  15   5   71.20    3.34
  -3 -15   5   30.09    1.60
   3 -15  -5   34.44    1.60
  -3  15   5   31.18    1.72
   3  15  -5   34.59    1.59
  -3  15   5   31.52    1.59
   3  15  -5   31.25    1.66
   1 -15  -5    1.08    0.34
  -1 -15   5    1.25    0.36
   1  15  -5    1.52    0.34
   1  15  -5    0.80    0.37
  -1  15   5    1.36    0.35
  -1  15   5    1.51    0.43
  -1 -15  -5   13.12    0.85
   1 -15   5   13.96    0.88
  -1  15  -5   13.79    0.80
   1  15   5   12.74    0.94
  -1  15  -5   13.65    0.93
   1  15   5   12.72    0.87
   3 -15   5   26.88    1.40
  -3 -15  -5   26.34    1.41
   3  15   5   28.37    1.47
  -3  15  -5   27.69    1.49
   3  15   5   27.90    1.44
  -5 -15  -5    4.96    0.56
   5 -15   5    4.75    0.52
  -5  15  -5    6.77    0.69
   5  15   5    5.36    0.58
  -7 -15  -5    3.88    0.56
   7 -15   5    4.07    0.48
  -7  15  -5    3.15    0.55
   7  15   5    3.56    0.51
  -9 -15  -5   17.90    1.11
   9 -15   5   15.17    0.94
  -9  15  -5   15.00    1.05
   9  15   5   15.62    1.03
  11 -15   5    3.44    0.47
 -11 -15  -5    4.10    0.64
 -11  15  -5    3.01    0.60
  11  15   5    3.35    0.58
  13 -15   5    1.21    0.40
 -13 -15  -5    1.73    0.54
 -13  15  -5    1.77    0.51
  13  15   5    2.10    0.53
  15 -15   5    4.23    0.56
 -15 -15  -5    3.78    0.70
  15  15   5    3.46    0.67
 -15  15  -5    3.82    0.71
  16 -16  -5    6.36    0.74
 -16  16   5    7.30    0.88
  14 -16  -5    0.57    0.42
  14  16  -5    0.59    0.52
 -14  16   5    0.25    0.49
  12 -16  -5    5.04    0.58
 -12 -16   5    5.89    0.70
 -12  16   5    4.93    0.74
  12  16  -5    5.07    0.71
  10 -16  -5    2.76    0.48
 -10 -16   5    2.94    0.55
  10  16  -5    2.86    0.53
 -10  16   5    1.91    0.56
   8 -16  -5   33.81    1.66
  -8 -16   5   34.38    1.78
   8 -16  -5   35.72    1.71
  -8  16   5   33.12    1.87
   8  16  -5   32.93    1.73
   6 -16  -5    7.59    0.68
  -6 -16   5    6.60    0.69
   6 -16  -5    7.19    0.64
  -6  16   5    7.95    0.83
   6  16  -5    8.25    0.76
   6  16  -5    8.13    0.70
  -4 -16   5    5.65    0.60
   4 -16  -5    4.73    0.55
  -4  16   5    5.55    0.71
   4  16  -5    5.48    0.64
   4  16  -5    5.34    0.55
   2 -16  -5   17.10    1.00
  -2 -16   5   16.59    1.04
  -2  16   5   16.64    1.12
   2  16  -5   17.69    0.99
  -2  16   5   15.94    1.02
   2  16  -5   16.90    1.09
   0 -16   5   -0.23    0.28
   0 -16  -5   -0.30    0.30
   0  16   5   -0.47    0.37
   0  16   5   -0.43    0.29
   0  16  -5   -0.14    0.27
   0  16  -5    0.27    0.39
  -2 -16  -5    3.91    0.50
   2 -16   5    3.65    0.50
   2  16   5    4.16    0.58
   2  16   5    3.02    0.48
  -2  16  -5    3.21    0.55
   4 -16   5    2.59    0.46
  -4 -16  -5    2.67    0.45
  -4  16  -5    2.11    0.47
   4  16   5    2.79    0.47
  -6 -16  -5   20.65    1.24
   6 -16   5   22.95    1.21
   6  16   5   23.03    1.29
  -6  16  -5   20.66    1.29
  -8 -16  -5   13.99    1.00
   8 -16   5   14.99    0.95
  -8  16  -5   15.38    1.09
   8  16   5   15.44    1.03
  10 -16   5   -0.21    0.33
 -10 -16  -5    0.50    0.45
 -10  16  -5    0.15    0.43
  10  16   5    0.39    0.38
  12 -16   5    1.61    0.43
 -12 -16  -5    2.11    0.59
  12  16   5    1.75    0.50
 -12  16  -5    2.92    0.61
 -14 -16  -5   -0.02    0.51
  14 -16   5    0.10    0.36
 -14  16  -5   -0.12    0.49
  14  16   5    0.18    0.44
  13 -17  -5    2.77    0.51
 -13 -17   5    3.75    0.66
 -13  17   5    3.18    0.66
  13  17  -5    3.62    0.65
 -11 -17   5    0.73    0.46
  11 -17  -5    0.66    0.39
  11  17  -5    0.31    0.41
 -11  17   5    0.28    0.51
   9 -17  -5    1.02    0.37
  -9 -17   5    0.54    0.44
   9  17  -5    0.77    0.39
  -9  17   5    1.14    0.49
   7 -17  -5    3.64    0.50
  -7 -17   5    4.29    0.61
   7 -17  -5    3.35    0.51
   7  17  -5    4.61    0.57
  -7  17   5    4.21    0.70
   5 -17  -5   26.16    1.31
   5 -17  -5   24.40    1.31
  -5 -17   5   23.92    1.34
  -5  17   5   22.54    1.44
   5  17  -5   23.18    1.39
   5  17  -5   21.87    1.28
   3 -17  -5    9.05    0.75
  -3 -17   5    7.79    0.73
  -3  17   5    7.57    0.70
  -3  17   5    7.62    0.83
   3  17  -5    9.34    0.70
   3  17  -5    7.27    0.79
   1 -17  -5    0.35    0.34
  -1 -17   5    0.58    0.37
  -1  17   5    1.02    0.43
  -1  17   5    0.63    0.34
   1  17  -5    0.25    0.37
   1  17  -5    0.25    0.31
  -1 -17  -5   -0.01    0.31
   1 -17   5    0.12    0.32
  -1  17  -5    0.80    0.42
   1  17   5    1.01    0.37
   1  17   5   -0.39    0.37
   3 -17   5    3.96    0.51
  -3 -17  -5    3.21    0.49
   3  17   5    2.16    0.46
  -3  17  -5    3.30    0.58
  -5 -17  -5   11.14    0.82
   5 -17   5   10.33    0.77
  -5  17  -5    9.46    0.90
   5  17   5   10.49    0.81
  -7 -17  -5    0.23    0.40
   7 -17   5    0.20    0.33
   7  17   5    0.25    0.38
  -7  17  -5    0.01    0.39
  -9 -17  -5   14.03    1.06
   9 -17   5   13.34    0.93
   9  17   5   14.53    1.04
  -9  17  -5   14.34    1.10
 -11 -17  -5   10.78    0.99
  11 -17   5   10.28    0.77
 -11  17  -5    8.44    0.94
  11  17   5    9.76    0.91
  13 -17   5    0.07    0.37
 -13 -17  -5   -0.05    0.50
  13  17   5    0.48    0.50
 -13  17  -5    0.64    0.48
  12 -18  -5    0.91    0.41
 -12 -18   5    0.29    0.50
  12  18  -5    0.92    0.48
 -12  18   5    1.47    0.59
  10 -18  -5    3.81    0.54
 -10 -18   5    4.30    0.67
  10  18  -5    3.96    0.60
 -10  18   5    4.38    0.76
   8 -18  -5    9.21    0.75
  -8  18   5    9.59    0.98
   8  18  -5   10.93    0.85
   6 -18  -5    3.08    0.50
   6 -18  -5    2.50    0.49
  -6 -18   5    2.92    0.54
  -6  18   5    2.79    0.61
   6  18  -5    2.45    0.48
   4 -18  -5    1.95    0.46
   4 -18  -5    0.52    0.39
  -4 -18   5    1.07    0.42
  -4  18   5    2.49    0.61
   4  18  -5    2.10    0.44
   4  18  -5    1.33    0.47
   2 -18  -5    9.30    0.74
  -2 -18   5    8.53    0.77
  -2  18   5    8.44    0.75
   2  18  -5    8.67    0.74
  -2  18   5    7.63    0.87
   2  18  -5    8.78    0.86
   0 -18  -5    7.02    0.70
   0 -18   5    7.31    0.72
   0  18   5    8.37    0.84
   0  18  -5    6.93    0.78
   0  18   5    7.95    0.75
   2 -18   5    0.10    0.33
  -2 -18  -5   -0.18    0.35
   2  18   5    0.53    0.39
   2  18   5    0.15    0.42
  -2  18  -5    0.87    0.44
  -4 -18  -5    3.53    0.55
   4 -18   5    3.62    0.53
  -4  18  -5    3.65    0.63
   4  18   5    5.33    0.63
   6 -18   5   34.91    1.70
  -6 -18  -5   28.99    1.70
  -6  18  -5   31.20    1.79
   6  18   5   35.05    1.77
   8 -18   5   30.59    1.60
  -8 -18  -5   31.02    1.70
   8  18   5   30.50    1.68
  -8  18  -5   31.03    1.75
  10 -18   5    7.89    0.72
 -10 -18  -5    6.80    0.84
  10  18   5    6.04    0.75
 -10  18  -5    6.14    0.80
  12 -18   5    0.43    0.40
 -12 -18  -5    0.09    0.51
  12  18   5    0.19    0.43
 -12  18  -5   -0.13    0.46
 -11 -19   5    7.72    0.88
  11 -19  -5    6.85    0.70
 -11  19   5    6.50    0.89
  11  19  -5    6.36    0.77
   9 -19  -5    8.51    0.77
  -9 -19   5    8.23    0.88
   9  19  -5    7.06    0.77
  -9  19   5    9.27    0.99
   7 -19  -5    0.36    0.41
   7 -19  -5    1.04    0.41
  -7 -19   5    0.66    0.46
   7  19  -5    0.27    0.39
  -7  19   5    0.92    0.53
  -5 -19   5    0.40    0.41
   5 -19  -5   -0.02    0.34
   5 -19  -5    0.21    0.38
   5  19  -5   -0.09    0.33
  -5  19   5   -0.21    0.48
   3 -19  -5    4.59    0.60
  -3 -19   5    3.71    0.58
   3  19  -5    4.10    0.67
  -3  19   5    4.06    0.57
  -3  19   5    4.96    0.76
  -1 -19   5   22.18    1.35
   1 -19  -5   23.32    1.36
  -1  19   5   24.44    1.38
  -1  19   5   23.11    1.46
   1  19  -5   24.72    1.48
   1 -19   5   23.17    1.33
  -1 -19  -5   22.20    1.35
   1  19   5   23.41    1.38
  -1  19  -5   24.29    1.45
   1  19   5   23.66    1.46
   3 -19   5    0.20    0.38
  -3 -19  -5    0.11    0.37
  -3  19  -5   -0.17    0.43
   3  19   5   -0.12    0.39
  -5 -19  -5    7.34    0.79
   5 -19   5    9.84    0.83
  -5  19  -5    9.12    0.93
   5  19   5    9.83    0.88
  -7 -19  -5    1.04    0.46
   7 -19   5    0.25    0.39
   7  19   5    0.50    0.41
  -7  19  -5   -0.16    0.47
   9 -19   5    6.04    0.68
  -9 -19  -5    5.37    0.73
   9  19   5    6.49    0.77
  -9  19  -5    5.18    0.78
 -11 -19  -5    0.19    0.53
  11 -19   5    0.04    0.40
 -11  19  -5    0.51    0.54
  11  19   5    0.66    0.48
 -10 -20   5   -0.31    0.48
  10 -20  -5   -0.15    0.40
  10  20  -5    0.08    0.45
   8 -20  -5    1.41    0.45
  -8 -20   5    0.72    0.47
   8  20  -5    0.74    0.45
  -8  20   5    0.69    0.59
   6 -20  -5    0.45    0.43
  -6 -20   5    0.27    0.43
   6 -20  -5   -0.37    0.39
   6  20  -5   -0.04    0.40
  -6  20   5   -0.90    0.51
   4 -20  -5    5.22    0.64
   4 -20  -5    5.57    0.66
  -4 -20   5    4.49    0.66
  -4  20   5    4.17    0.79
   4  20  -5    4.14    0.71
  -2 -20   5    1.43    0.50
   2 -20  -5    2.07    0.49
  -2  20   5    2.06    0.63
  -2  20   5    1.80    0.51
   2  20  -5    2.17    0.58
   0 -20  -5   -0.19    0.35
   0 -20   5    0.17    0.37
   0  20  -5   -0.05    0.43
   0  20   5   -0.29    0.46
   0  20   5   -0.44    0.33
   2 -20   5    0.59    0.41
  -2 -20  -5    1.04    0.44
  -2  20  -5    1.49    0.55
   2  20   5    0.58    0.41
   4 -20   5   -0.30    0.36
  -4 -20  -5    0.14    0.42
  -4  20  -5    0.31    0.47
   4  20   5   -0.02    0.42
  -6 -20  -5    2.85    0.58
   6 -20   5    3.33    0.54
  -6  20  -5    1.74    0.58
   6  20   5    1.87    0.55
   8 -20   5    2.29    0.50
  -8 -20  -5    1.80    0.54
   8  20   5    0.46    0.48
  -8  20  -5    0.25    0.51
  10 -20   5   -0.21    0.41
   7 -21  -5    0.75    0.48
  -7 -21   5    0.85    0.48
  -7  21   5    1.36    0.62
  -5 -21   5    0.13    0.46
   5 -21  -5    0.43    0.43
   5 -21  -5   -0.05    0.43
  -5  21   5    0.32    0.56
   3 -21  -5   10.36    0.89
  -3 -21   5    8.06    0.84
  -3  21   5    9.99    1.05
   3  21  -5   10.26    1.02
  -1 -21   5   32.25    1.72
   1 -21  -5   30.25    1.69
   1  21  -5   32.60    1.86
  -1  21   5   31.09    1.73
  -1  21   5   30.54    1.85
  -1 -21  -5    8.85    0.89
   1 -21   5   11.67    0.90
  -1  21  -5   11.16    1.09
   1  21   5   12.04    0.96
   3 -21   5    1.67    0.52
  -3 -21  -5    1.65    0.52
  -3  21  -5    1.84    0.62
   3  21   5    1.66    0.53
   5 -21   5    4.24    0.64
  -5 -21  -5    4.17    0.65
   5  21   5    3.71    0.64
  -5  21  -5    4.64    0.78
   7 -21   5    0.32    0.42
  -7 -21  -5    0.47    0.51
  -7  21  -5    0.83    0.54
   7  21   5    0.49    0.46
  -4 -22   5    0.65    0.48
   4 -22  -5    1.24    0.48
   4 -22  -5    0.17    0.43
  -4  22   5   -0.18    0.58
   2 -22  -5    0.30    0.46
  -2 -22   5   -0.06    0.46
  -2  22   5   -0.09    0.44
  -2  22   5    0.05    0.55
   2  22  -5    0.94    0.54
   0 -22  -5    4.42    0.68
   0 -22   5    3.86    0.65
   0  22   5    4.10    0.78
   0  22  -5    4.44    0.80
   0  22   5    4.22    0.69
   2 -22   5    2.67    0.60
  -2 -22  -5    2.63    0.61
  -2  22  -5    4.24    0.78
   2  22   5    2.93    0.60
   4 -22   5    1.69    0.52
  -4 -22  -5    1.75    0.57
   4  22   5    1.89    0.55
  -4  22  -5    2.39    0.66
 -20   0   6    2.43    0.60
  20   0  -6    2.55    0.52
 -18   0   6   -0.25    0.36
  18   0  -6   -0.06    0.33
  16   0  -6   16.78    1.01
 -16   0   6   16.05    1.05
  14   0  -6    4.43    0.51
 -14   0   6    3.68    0.43
 -14   0   6    3.24    0.49
 -12   0   6   57.30    2.46
 -12   0   6   52.35    2.50
  12   0  -6   56.53    2.52
 -10   0   6  101.03    4.35
 -10   0   6   99.43    4.32
  10   0  -6  107.24    4.39
  -8   0   6   35.82    1.58
  -8   0   6   32.10    1.57
  -8   0   6   36.45    1.43
   8   0  -6   32.66    1.60
  -6   0   6   58.30    2.48
  -6   0   6   57.25    2.49
   6   0  -6   57.96    2.48
   4   0  -6  137.19    5.61
  -4   0   6  135.74    5.62
  -4   0   6  137.80    5.64
  -2   0   6  113.88    4.66
  -2   0   6  114.43    4.65
   2   0  -6  111.55    4.62
   0   0   6   62.01    2.44
   0   0   6   51.02    2.43
   0   0  -6   60.71    2.39
   2   0   6   60.02    2.34
   2   0   6   57.30    2.40
  -2   0  -6   52.15    2.35
  -4   0  -6   11.60    0.59
  -4   0  -6   11.05    0.54
   4   0   6   11.77    0.53
  -6   0  -6   20.47    0.90
  -6   0  -6   18.86    0.94
   6   0   6   19.74    0.90
   8   0   6    4.18    0.44
  -8   0  -6    3.88    0.29
  -8   0  -6    3.86    0.36
   8   0   6    4.33    0.33
  10   0   6    0.37    0.19
 -10   0  -6    0.19    0.15
 -10   0  -6    0.14    0.20
  10   0   6    0.27    0.26
  12   0   6   15.89    0.89
 -12   0  -6   14.92    0.87
  12   0   6   13.76    0.83
  14   0   6   88.76    3.68
 -14   0  -6   82.89    3.70
  14   0   6   79.70    3.63
 -16   0  -6   63.37    2.88
  16   0   6   58.86    2.81
  16   0   6   64.44    2.82
  18   0   6    1.54    0.44
 -18   0  -6    1.15    0.45
  18   0   6    2.41    0.44
  20   0   6    0.96    0.39
 -20   0  -6    1.78    0.54
  21  -1  -6    2.00    0.53
 -21  -1   6    1.14    0.52
  21   1  -6    1.26    0.49
 -21   1   6    1.99    0.57
 -19  -1   6    3.63    0.61
  19  -1  -6    3.46    0.55
  19   1  -6    4.60    0.61
 -19   1   6    4.18    0.65
 -17  -1   6    9.60    0.85
  17  -1  -6    9.25    0.75
 -17   1   6    9.88    0.85
  17   1  -6    9.95    0.78
  15  -1  -6    5.90    0.61
 -15  -1   6    5.69    0.63
 -15   1   6    6.21    0.64
  15   1  -6    5.87    0.62
 -13  -1   6    8.92    0.73
 -13  -1   6    9.10    0.61
  13  -1  -6    9.08    0.69
  13   1  -6    8.31    0.69
 -13   1   6    9.07    0.61
 -13   1   6    7.86    0.68
 -11  -1   6   10.55    0.65
 -11  -1   6    9.46    0.68
  11  -1  -6   10.22    0.71
  11   1  -6   10.91    0.71
 -11   1   6   10.12    0.68
 -11   1   6   11.23    0.67
  -9  -1   6    4.58    0.43
  -9  -1   6    6.28    0.47
  -9  -1   6    5.57    0.32
   9  -1  -6    5.89    0.50
  -9   1   6    6.23    0.49
   9   1  -6    6.42    0.54
  -9   1   6    5.00    0.44
  -7  -1   6    7.59    0.46
   7  -1  -6    5.81    0.42
  -7  -1   6    6.30    0.32
  -7  -1   6    6.94    0.46
  -7   1   6    5.64    0.43
  -7   1   6    6.35    0.47
   7   1  -6    7.44    0.55
  -5  -1   6    0.00    0.14
  -5  -1   6   -0.07    0.06
   5  -1  -6    0.03    0.12
  -5  -1   6    0.07    0.13
  -5   1   6   -0.11    0.14
  -5   1   6   -0.10    0.13
   5   1  -6    0.03    0.16
  -3  -1   6    9.69    0.42
   3  -1  -6    9.39    0.46
  -3  -1   6    7.91    0.48
  -3   1   6    8.68    0.48
   3   1  -6    8.98    0.47
  -3   1   6    9.02    0.40
  -3   1   6    9.32    0.50
   3   1  -6    9.43    0.49
  -1  -1   6   17.98    0.88
  -1  -1   6   19.93    0.85
   1  -1  -6   18.73    0.85
   1   1  -6   20.87    0.84
  -1   1   6   18.73    0.87
  -1   1   6   18.82    0.88
  -1   1   6   20.62    0.87
   1   1  -6   18.76    0.87
   1  -1   6   12.58    0.56
   1  -1   6   12.10    0.57
  -1  -1  -6   10.86    0.53
   1   1   6    9.49    0.59
  -1   1  -6   10.93    0.53
   1   1   6   11.43    0.57
   1   1   6   11.77    0.53
  -1   1  -6   10.84    0.48
   3  -1   6   26.23    1.11
   3  -1   6   24.81    1.02
   3  -1   6   25.73    1.12
  -3  -1  -6   23.83    1.04
   3   1   6   19.48    1.13
   3   1   6   25.38    1.11
   3   1   6   24.72    1.06
  -3   1  -6   24.47    1.07
  -5  -1  -6   59.82    2.56
   5  -1   6   61.26    2.49
  -5  -1  -6   60.14    2.49
  -5   1  -6   60.89    2.52
   5   1   6   59.37    2.63
  -5   1  -6   60.45    2.56
   5   1   6   60.39    2.52
  -7  -1  -6   48.78    2.12
   7  -1   6   48.78    2.19
  -7  -1  -6   48.97    2.03
   7  -1   6   47.98    2.06
  -7   1  -6   46.85    2.11
  -7   1  -6   46.80    2.06
   7   1   6   52.76    2.20
   7   1   6   48.61    2.08
   9  -1   6   22.45    1.07
   9  -1   6   22.43    1.19
  -9  -1  -6   22.18    1.11
  -9  -1  -6   22.56    1.00
  -9   1  -6   22.15    1.11
  -9   1  -6   23.41    1.05
   9   1   6   24.16    1.18
   9   1   6   23.07    1.09
 -11  -1  -6    1.85    0.33
  11  -1   6    2.32    0.39
  11  -1   6    2.60    0.32
 -11   1  -6    2.17    0.33
  11   1   6    1.54    0.29
  11   1   6    1.66    0.34
  13  -1   6    0.27    0.28
  13  -1   6    0.40    0.26
 -13  -1  -6    0.61    0.31
 -13   1  -6    0.78    0.31
  13   1   6    0.43    0.27
  13   1   6    0.57    0.31
  15  -1   6    3.50    0.47
  15  -1   6    3.02    0.42
 -15  -1  -6    1.57    0.45
  15   1   6    3.47    0.48
  15   1   6    3.93    0.50
 -15   1  -6    3.42    0.49
  17  -1   6   -0.20    0.28
  17  -1   6    0.49    0.35
 -17  -1  -6    0.24    0.38
  17   1   6   -0.02    0.34
 -17   1  -6   -0.32    0.33
  17   1   6   -0.02    0.33
  19  -1   6    0.80    0.40
 -19  -1  -6    0.98    0.46
  19   1   6    1.56    0.44
  19   1   6    1.67    0.45
 -19   1  -6    1.55    0.49
 -21  -1  -6    2.71    0.60
 -21   1  -6    1.73    0.57
 -22   2   6    0.41    0.47
 -20  -2   6    6.01    0.78
  20  -2  -6    6.64    0.73
 -20   2   6    5.03    0.72
  20   2  -6    7.26    0.76
 -18  -2   6    2.49    0.53
  18  -2  -6    2.65    0.48
 -18   2   6    2.12    0.50
  18   2  -6    3.35    0.53
  16  -2  -6    9.29    0.81
 -16  -2   6   10.24    0.87
 -16   2   6    9.72    0.84
  16   2  -6   13.05    0.87
  14  -2  -6   13.83    0.92
 -14  -2   6   14.34    0.96
 -14   2   6   15.26    0.86
 -14   2   6   13.59    0.94
  14   2  -6   16.92    0.98
  12  -2  -6    6.84    0.62
 -12  -2   6    6.99    0.63
 -12   2   6    7.45    0.58
 -12   2   6    7.48    0.62
  12   2  -6    9.03    0.67
 -10  -2   6   80.36    3.44
 -10  -2   6   80.32    3.30
 -10   2   6   75.46    3.41
 -10   2   6   78.97    3.42
  10   2  -6   83.25    3.47
  -8  -2   6   35.56    1.45
  -8  -2   6   32.23    1.56
  -8   2   6   31.58    1.57
  -8   2   6   34.73    1.56
   8   2  -6   36.04    1.60
   6  -2  -6   25.40    1.16
  -6  -2   6   25.64    1.09
  -6  -2   6   25.26    1.19
  -6   2   6   23.38    1.20
   6   2  -6   27.03    1.23
   6   2  -6   27.11    1.17
  -6   2   6   25.40    1.17
  -4  -2   6   25.88    1.18
   4  -2  -6   25.82    1.16
  -4  -2   6   27.07    1.11
   4  -2  -6   26.76    1.07
  -4   2   6   25.62    1.16
   4   2  -6   27.10    1.17
   4   2  -6   24.83    1.20
  -4   2   6   24.58    1.20
  -2  -2   6   72.20    2.87
  -2  -2   6   69.33    2.92
   2  -2  -6   68.59    2.90
  -2   2   6   69.62    2.86
  -2   2   6   72.58    2.94
  -2   2   6   67.50    2.90
   0  -2   6  246.51    9.82
   0  -2   6  232.18    9.84
   0   2   6  249.21    9.83
   0   2   6  254.30    9.83
   0   2   6  238.19    9.83
   0   2   6  242.97    9.84
   0   2  -6  232.98    9.83
   2  -2   6    5.22    0.31
   2  -2   6    4.87    0.33
   2   2   6    5.15    0.36
   2   2   6    4.99    0.29
   2   2   6    5.23    0.34
  -2   2  -6    4.53    0.30
   2   2   6    4.86    0.30
  -4  -2  -6  111.95    4.66
  -4  -2  -6  117.08    4.72
   4  -2   6  116.81    4.75
   4  -2   6  115.69    4.64
   4   2   6  112.55    4.70
  -4   2  -6  113.38    4.71
  -6  -2  -6   31.04    1.26
  -6  -2  -6   29.67    1.34
   6  -2   6   31.45    1.37
   6  -2   6   30.91    1.28
  -6   2  -6   29.31    1.34
   6   2   6   27.46    1.40
  -6   2  -6   29.44    1.31
   6   2   6   27.61    1.31
   8  -2   6   47.12    2.03
  -8  -2  -6   47.82    1.97
  -8  -2  -6   47.55    2.09
   8  -2   6   48.04    2.13
   8   2   6   47.21    2.06
  -8   2  -6   46.83    2.04
   8   2   6   47.76    2.16
 -10  -2  -6   26.95    1.31
  10  -2   6   26.96    1.26
  10  -2   6   23.21    1.34
 -10   2  -6   26.59    1.24
  10   2   6   28.06    1.30
 -10   2  -6   26.70    1.30
  10   2   6   31.92    1.41
  12  -2   6   19.67    1.12
  12  -2   6   18.52    1.02
 -12  -2  -6   19.73    1.10
  12   2   6   22.38    1.15
  12   2   6   21.11    1.08
 -12   2  -6   18.84    1.06
  14  -2   6   55.99    2.54
 -14  -2  -6   52.42    2.55
  14  -2   6   53.19    2.48
  14   2   6   57.44    2.56
  14   2   6   56.38    2.54
 -14   2  -6   57.60    2.58
 -16  -2  -6    7.81    0.75
  16  -2   6    8.09    0.69
  16  -2   6    8.47    0.72
  16   2   6    8.88    0.76
 -16   2  -6    6.90    0.72
  16   2   6    9.57    0.78
  18  -2   6    4.25    0.54
 -18  -2  -6    4.95    0.65
[truncated: 672,665 more chars]
