# Supplementary material for: Crystal structure of [5-bromo-2-(pyridin-2-yl-κN)phenyl-κC 1](pentane-2,4-dionato-κ 2 O,O′)platinum(II)
Source: Acta Crystallogr E Crystallogr Commun. 2015 Sep 30;71(Pt 10):1259–61. doi: 10.1107/S2056989015017478 (PMC4647431; doi:10.1107/S2056989015017478)
Supplement: Supplementary file 2 [file e-71-01259-Isup2.hkl]

data_I                                                                          
_shelx_title ' fuji_sugaya_PtppyBracac_300 in C2/c'                             
_shelx_refln_list_code          4                                               
_shelx_F_calc_maximum     1371.90                                               
_exptl_crystal_F_000      3936.00                                               
_reflns_d_resolution_high  0.7701                                               
                                                                                
loop_                                                                           
 _space_group_symop_operation_xyz                                               
 'x, y, z'                                                                      
 '-x, y, -z+1/2'                                                                
 'x+1/2, y+1/2, z'                                                              
 '-x+1/2, y+1/2, -z+1/2'                                                        
 '-x, -y, -z'                                                                   
 'x, -y, z-1/2'                                                                 
 '-x+1/2, -y+1/2, -z'                                                           
 'x+1/2, -y+1/2, z-1/2'                                                         
                                                                                
_cell_length_a    17.5569                                                       
_cell_length_b    17.8765                                                       
_cell_length_c    19.8316                                                       
_cell_angle_alpha  90.000                                                       
_cell_angle_beta   91.397                                                       
_cell_angle_gamma  90.000                                                       
                                                                                
_shelx_F_squared_multiplier     1.000                                           
                                                                                
loop_                                                                           
 _refln_index_h                                                                 
 _refln_index_k                                                                 
 _refln_index_l                                                                 
 _refln_F_squared_calc                                                          
 _refln_F_squared_meas                                                          
 _refln_F_squared_sigma                                                         
 _refln_observed_status                                                         
   2   0   0     827967.69     770236.25     51346.60 o                         
   4   0   0     919374.88     929634.50     25491.02 o                         
   6   0   0     193134.42     222069.66      4573.50 o                         
   8   0   0     240173.62     247535.42      5120.19 o                         
  10   0   0     340629.62     359435.00      7400.54 o                         
  12   0   0      38585.23      42055.71      1060.84 o                         
  14   0   0     196924.67     208557.86      5150.52 o                         
  16   0   0      44996.74      42812.76      1721.73 o                         
  18   0   0        149.28        205.77       503.28 o                         
  20   0   0        314.20        407.71       597.76 o                         
  22   0   0      30527.30      33506.68      3962.29 o                         
   1   1   0        800.61        802.08        40.43 o                         
   3   1   0      18710.88      21378.70       376.37 o                         
   5   1   0     291127.00     311406.06      4488.92 o                         
   7   1   0      83786.14      85435.05      1492.91 o                         
   9   1   0      11687.05      10374.80       289.75 o                         
  11   1   0      23634.64      22951.86       476.45 o                         
  13   1   0      29484.81      31383.78       745.23 o                         
  15   1   0      28689.18      28989.79       726.09 o                         
  17   1   0       6813.06       7802.78       546.15 o                         
  19   1   0       4375.26       5292.23      1289.77 o                         
  21   1   0         83.51        239.33       429.40 o                         
   0   2   0     659583.12     722045.44     29242.55 o                         
   2   2   0     124131.88     131124.95      2027.91 o                         
   4   2   0      45310.04      54983.82       836.49 o                         
   6   2   0      99979.63     102136.48      1643.29 o                         
   8   2   0      21670.58      21473.27       421.51 o                         
  10   2   0     186787.16     179207.27      4604.94 o                         
  12   2   0        702.81        821.05       190.15 o                         
  14   2   0      90537.94      92656.43      1752.91 o                         
  16   2   0      25154.87      26196.35       784.32 o                         
  18   2   0       1787.87       2072.46       430.98 o                         
  20   2   0       7975.08       9344.36       642.79 o                         
  22   2   0       3496.33       4494.21       583.49 o                         
   1   3   0      32006.86      34932.33       538.50 o                         
   3   3   0      10368.95      10043.36       214.70 o                         
   5   3   0     153538.64     166407.88      2433.88 o                         
   7   3   0     339980.16     342881.69      4962.07 o                         
   9   3   0     128405.64     123418.50      1995.37 o                         
  11   3   0      19227.22      21033.24       510.37 o                         
  13   3   0      78662.53      80637.80      1425.41 o                         
  15   3   0     126628.49     126526.30      2325.80 o                         
  17   3   0      31407.58      32807.97      1059.42 o                         
  19   3   0       3671.49       4003.69       499.81 o                         
  21   3   0       2026.72       2945.20       504.20 o                         
   0   4   0     546339.69     592550.31     11979.70 o                         
   2   4   0     120853.15     135394.50      2107.02 o                         
   4   4   0     117207.92     125998.05      1857.59 o                         
   6   4   0     118769.55     122995.88      1833.49 o                         
   8   4   0      18760.02      16001.08       348.48 o                         
  10   4   0      18273.13      18155.81       448.51 o                         
  12   4   0      28511.10      26505.45       654.30 o                         
  14   4   0       1518.39       1391.25       239.92 o                         
  16   4   0         73.63        117.56       290.11 o                         
  18   4   0      26355.31      29484.22      1026.47 o                         
  20   4   0      59568.30      64832.03      1756.73 o                         
  22   4   0      11451.30      12412.59      1107.88 o                         
   1   5   0     213124.58     234547.47      3633.53 o                         
   3   5   0      70901.19      74325.90      1125.12 o                         
   5   5   0       3082.08       3485.99       142.37 o                         
   7   5   0      44824.59      44244.72       733.66 o                         
   9   5   0      13288.37      12666.35       332.92 o                         
  11   5   0      29526.83      29653.77       639.31 o                         
  13   5   0       6620.09       6662.81       332.90 o                         
  15   5   0       8879.42       9238.83       502.35 o                         
  17   5   0      16682.74      17913.43       788.27 o                         
  19   5   0        554.77        354.84       523.09 o                         
  21   5   0       6102.34       6043.69       607.59 o                         
   0   6   0       1952.72       2951.08       412.74 o                         
   2   6   0     123272.93     128944.87      2034.05 o                         
   4   6   0     538719.00     540048.88      7756.75 o                         
   6   6   0     214982.44     217680.17      3191.83 o                         
   8   6   0       9456.57       9309.64       268.34 o                         
  10   6   0      56936.38      55906.79      1018.61 o                         
  12   6   0        769.79       1099.64       221.50 o                         
  14   6   0      11828.96      11964.27       481.58 o                         
  16   6   0        344.04       -136.43       333.80 o                         
  18   6   0      54203.81      53990.17      1841.96 o                         
  20   6   0      46622.06      48456.61      1456.58 o                         
  22   6   0       8996.85       9534.27      1362.04 o                         
   1   7   0      48275.75      50242.34       860.82 o                         
   3   7   0     104688.27     108000.88      1732.95 o                         
   5   7   0      57601.95      56552.71       907.32 o                         
   7   7   0      15912.32      17317.62       374.78 o                         
   9   7   0      21610.27      23214.21       576.92 o                         
  11   7   0     173629.02     173975.33      2825.01 o                         
  13   7   0     222785.80     225743.70      3639.59 o                         
  15   7   0      29131.34      30736.21      1116.35 o                         
  17   7   0       2649.50       2891.23       403.06 o                         
  19   7   0         33.76       -414.80       434.89 o                         
  21   7   0      13426.74      14041.84       807.54 o                         
   0   8   0      95758.37      96438.28      2114.87 o                         
   2   8   0      18602.76      20549.22       433.86 o                         
   4   8   0       9542.24       8530.23       242.09 o                         
   6   8   0      10313.16       9845.69       283.68 o                         
   8   8   0      13273.11      13389.32       385.51 o                         
  10   8   0      45752.30      48589.47       923.00 o                         
  12   8   0        321.89         77.84       195.53 o                         
  14   8   0      30731.90      32935.31       754.30 o                         
  16   8   0       9984.87      10344.58       563.79 o                         
  18   8   0       2121.70       1741.10       456.65 o                         
  20   8   0        443.30        367.52       448.75 o                         
   1   9   0      94329.00      93260.41      1540.54 o                         
   3   9   0     315402.41     315638.47      4591.45 o                         
   5   9   0       8617.07       8420.43       260.28 o                         
   7   9   0      69228.24      69539.14      1127.70 o                         
   9   9   0       7303.00       7295.72       307.45 o                         
  11   9   0     236610.72     238895.52      3829.10 o                         
  13   9   0     158837.02     161325.25      2678.66 o                         
  15   9   0        369.25        317.70       286.80 o                         
  17   9   0      18396.56      17675.44      1245.09 o                         
  19   9   0        119.57       -475.40       475.40 o                         
   0  10   0     100428.91     107699.28      2736.09 o                         
   2  10   0     126379.42     130075.92      2115.76 o                         
   4  10   0     126055.92     119580.18      2120.54 o                         
   6  10   0      52207.26      50758.62       935.21 o                         
   8  10   0      11042.25      11710.19       416.33 o                         
  10  10   0       2332.29       2808.37       270.66 o                         
  12  10   0        281.98        181.08       238.79 o                         
  14  10   0      12558.54      12710.63       594.16 o                         
  16  10   0      18803.26      19481.88       780.13 o                         
  18  10   0      13019.31      13449.80      1117.47 o                         
  20  10   0      12438.75      10857.60      1217.58 o                         
   1  11   0      65309.00      66169.39      1275.93 o                         
   3  11   0     111719.98     111324.03      1848.05 o                         
   5  11   0      36354.93      35497.28       708.54 o                         
   7  11   0     265687.91     272994.91      4319.56 o                         
   9  11   0      57974.15      59403.06      1201.51 o                         
  11  11   0      22080.18      21766.54       624.11 o                         
  13  11   0      12719.94      12984.82       702.95 o                         
  15  11   0      33827.77      36194.85      1188.45 o                         
  17  11   0      63507.96      64514.95      2350.16 o                         
  19  11   0       3708.96       3088.84       823.61 o                         
   0  12   0      16555.56      17939.08       732.98 o                         
   2  12   0       9757.36       8919.52       373.84 o                         
   4  12   0      10362.65       9722.33       395.99 o                         
   6  12   0      20792.82      20606.76       564.10 o                         
   8  12   0      10404.59      10435.38       477.85 o                         
  10  12   0         83.60       -219.40       219.40 o                         
  12  12   0       2277.60       1970.71       307.00 o                         
  14  12   0        752.06        574.74       396.54 o                         
  16  12   0       2032.16       2058.90       413.85 o                         
  18  12   0       5369.01       5883.57       904.96 o                         
   1  13   0       8552.46       9002.53       395.17 o                         
   3  13   0       3650.55       3981.12       293.82 o                         
   5  13   0      27637.36      26768.16       680.30 o                         
   7  13   0     137753.77     138125.12      2741.78 o                         
   9  13   0     160873.67     159270.70      3141.73 o                         
  11  13   0      19568.95      19285.00       689.24 o                         
  13  13   0        554.46         28.58       301.82 o                         
  15  13   0      26911.36      26350.07       906.34 o                         
  17  13   0      43476.72      45083.85      2567.63 o                         
   0  14   0     101400.19      99317.79      2652.52 o                         
   2  14   0      40388.91      38466.45       889.91 o                         
   4  14   0       5873.05       6496.50       363.53 o                         
   6  14   0       5834.20       5939.40       392.81 o                         
   8  14   0      17578.21      16878.28       622.21 o                         
  10  14   0       8352.85       7430.44       458.32 o                         
  12  14   0       1702.42       2636.76       362.44 o                         
  14  14   0      15212.49      16040.70       818.30 o                         
  16  14   0       9265.11       9486.90       848.87 o                         
  18  14   0       1173.46       2311.34      1176.31 o                         
   1  15   0      18666.18      19907.23       636.81 o                         
   3  15   0      23100.75      24770.86       686.47 o                         
   5  15   0       3733.64       3626.34       324.38 o                         
   7  15   0      52156.73      52552.09      1255.49 o                         
   9  15   0      15242.92      14949.78       611.32 o                         
  11  15   0      11678.76      12087.35       608.20 o                         
  13  15   0       9678.57      10566.60       678.21 o                         
  15  15   0       2845.56       2620.14       631.26 o                         
  17  15   0      13092.46      13375.08      1247.60 o                         
   0  16   0     134380.53     130373.62      3426.56 o                         
   2  16   0      60975.78      58688.03      1253.04 o                         
   4  16   0       3032.58       2860.60       320.37 o                         
   6  16   0        507.00        664.64       322.36 o                         
   8  16   0      15778.36      16152.85       653.37 o                         
  10  16   0      26866.52      25652.66       823.36 o                         
  12  16   0         18.07       -331.50       331.50 o                         
  14  16   0      26678.14      24563.88      1289.65 o                         
  16  16   0      16799.88      16580.76      1370.77 o                         
   1  17   0      33107.10      33249.40       875.72 o                         
   3  17   0      75394.61      74546.20      1531.82 o                         
   5  17   0       2668.17       3281.97       387.72 o                         
   7  17   0       1385.37       1102.48       338.83 o                         
   9  17   0      16591.32      17465.78       699.02 o                         
  11  17   0      68166.84      69282.34      1855.44 o                         
  13  17   0      41817.32      43895.26      1659.25 o                         
  15  17   0       3401.90       3395.89       896.64 o                         
   0  18   0      23232.73      21814.55      1196.89 o                         
   2  18   0         34.53       -216.87       279.21 o                         
   4  18   0      28737.35      28536.90      1492.32 o                         
   6  18   0      14023.52      15430.29       678.10 o                         
   8  18   0       3256.15       2773.84       407.35 o                         
  10  18   0      23701.39      22076.60       977.01 o                         
  12  18   0        516.78       1273.93       571.14 o                         
  14  18   0       9440.24      10668.71      1300.13 o                         
   1  19   0       1966.60       1209.82       351.91 o                         
   3  19   0      14299.79      13801.69       626.92 o                         
   5  19   0       8476.35       8213.86       536.04 o                         
   7  19   0       1778.76       2174.66       406.09 o                         
   9  19   0       5017.48       4084.94       691.06 o                         
  11  19   0      19662.24      19977.51       950.07 o                         
  13  19   0      20280.50      22514.91      2290.70 o                         
   0  20   0       1892.37       1125.71       506.81 o                         
   2  20   0      13621.42      12572.09       600.68 o                         
   4  20   0      88019.11      87543.99      1979.54 o                         
   6  20   0      48758.52      49595.62      1308.86 o                         
   8  20   0        755.31       1184.00       467.71 o                         
  10  20   0      18089.87      17535.83       922.76 o                         
   1  21   0         99.62       -289.93       363.01 o                         
   3  21   0        192.97       -243.17       375.03 o                         
   5  21   0        685.69        874.67       469.22 o                         
   7  21   0       5218.27       5934.58       608.55 o                         
   9  21   0       3620.38       5077.50       834.42 o                         
   0  22   0       7008.68       6954.86       760.53 o                         
   2  22   0        535.98        267.17       405.37 o                         
   4  22   0      32897.86      32341.02      1203.80 o                         
   6  22   0      19674.22      18794.63      1112.06 o                         
   1  23   0        318.79         84.20       563.56 o                         
   3  23   0       1557.67       1045.23       798.02 o                         
 -21   1   1      34157.02      35613.18      1203.39 o                         
 -19   1   1      77214.48      80213.38      2210.18 o                         
 -17   1   1      11282.25      11655.42       652.60 o                         
 -15   1   1      24115.27      24243.35       735.22 o                         
 -13   1   1       2331.56       2219.05       214.87 o                         
 -11   1   1      48538.98      51853.14       879.09 o                         
  -9   1   1      70986.05      77268.98      1217.51 o                         
  -7   1   1     109338.80     108027.94      1630.27 o                         
  -5   1   1    1507031.62    1513821.38     21601.47 o                         
  -3   1   1     265069.91     283213.09      4065.79 o                         
  -1   1   1        119.22          1.53        25.41 o                         
   1   1   1          0.76        -23.51        23.51 o                         
   3   1   1     191691.12     211318.28      3514.61 o                         
   5   1   1     845519.88     880778.50     13442.78 o                         
   7   1   1      34129.26      35047.79       601.13 o                         
   9   1   1      83331.31      85205.32      1435.21 o                         
  11   1   1      69670.06      68913.63      1121.77 o                         
  13   1   1        333.10        366.51       205.53 o                         
  15   1   1      12926.43      13687.37       503.90 o                         
  17   1   1      22901.54      25109.73       889.84 o                         
  19   1   1     101011.30     106408.79      2561.27 o                         
  21   1   1      34182.59      36111.04      1319.56 o                         
 -22   2   1        489.73       1173.27       496.21 o                         
 -20   2   1       7643.28       7732.07       622.09 o                         
 -18   2   1       5055.90       5353.79       505.96 o                         
 -16   2   1      17661.33      17976.27       902.97 o                         
 -14   2   1      59079.11      57863.16      1178.46 o                         
 -12   2   1     155563.91     163455.42      2659.28 o                         
 -10   2   1     457759.72     464772.28      7709.63 o                         
  -8   2   1     260908.33     262254.53      3825.71 o                         
  -6   2   1      20047.31      22471.82       439.68 o                         
  -4   2   1     218198.42     229265.00      3309.62 o                         
  -2   2   1      60759.62      66361.77       993.08 o                         
   0   2   1      82243.79      86034.39      1338.21 o                         
   2   2   1      87119.41      89650.65      1324.20 o                         
   4   2   1     235899.44     238525.47      3688.26 o                         
   6   2   1      64498.51      64679.93      1077.21 o                         
   8   2   1       1148.54       1767.89       260.97 o                         
  10   2   1     102759.02     102194.14      1892.48 o                         
  12   2   1     308179.88     317008.47      4990.65 o                         
  14   2   1     163976.58     166223.00      2960.91 o                         
  16   2   1       1509.59       1600.34       284.46 o                         
  18   2   1        660.87        976.91       384.29 o                         
  20   2   1       3007.78       2855.03       551.98 o                         
  22   2   1        218.11       -428.00       443.14 o                         
 -21   3   1        956.07        123.23       575.06 o                         
 -19   3   1      17614.77      17284.06       890.81 o                         
 -17   3   1       5944.01       5562.17       486.59 o                         
 -15   3   1     130663.44     133505.28      2694.28 o                         
 -13   3   1      22033.92      24365.98       583.14 o                         
 -11   3   1     114174.35     115442.42      2090.64 o                         
  -9   3   1     180218.12     182164.11      2708.10 o                         
  -7   3   1        444.63        422.77        95.46 o                         
  -5   3   1      43924.80      44949.46       861.88 o                         
  -3   3   1         30.38        -66.98        66.98 o                         
  -1   3   1     194367.11     217936.05      3142.77 o                         
   1   3   1     159419.19     173152.22      2499.84 o                         
   3   3   1       1543.76       1765.95        91.05 o                         
   5   3   1     139610.19     142806.06      2247.33 o                         
   7   3   1      10928.27      11343.70       304.92 o                         
   9   3   1     182236.02     185108.22      2956.01 o                         
  11   3   1      46488.70      47452.17       972.65 o                         
  13   3   1      39458.27      39124.28       802.12 o                         
  15   3   1      72733.49      74813.41      1487.43 o                         
  17   3   1        664.51        898.31       325.04 o                         
  19   3   1      15635.92      15970.31       793.80 o                         
  21   3   1         87.27       -305.34       428.68 o                         
 -22   4   1       7368.68       8284.11       674.97 o                         
 -20   4   1      11654.39      11513.27       721.74 o                         
 -18   4   1       1012.60        659.64       395.45 o                         
 -16   4   1       2271.80       2689.65       415.05 o                         
 -14   4   1      66431.72      63445.78      1190.74 o                         
 -12   4   1     202810.19     194227.11      4207.23 o                         
 -10   4   1      37740.14      38041.20       677.94 o                         
  -8   4   1       6547.40       6191.42       209.86 o                         
  -6   4   1      32415.79      36329.03       604.71 o                         
  -4   4   1     383186.81     402837.91      5789.50 o                         
  -2   4   1       3892.58       5357.32       163.02 o                         
   0   4   1     208615.38     224239.67      3462.01 o                         
   2   4   1      50851.80      51100.30       834.10 o                         
   4   4   1      34133.95      35454.54       609.37 o                         
   6   4   1      10363.87      11212.62       253.48 o                         
   8   4   1      28092.46      27864.11       558.67 o                         
  10   4   1     135967.39     137272.25      2242.46 o                         
  12   4   1     114251.74     111681.23      1889.48 o                         
  14   4   1      37041.59      37434.54       889.49 o                         
  16   4   1        274.68        203.39       274.89 o                         
  18   4   1          9.73       -188.61       368.15 o                         
  20   4   1       2726.62       4212.46       616.59 o                         
  22   4   1       1803.53       1875.68       671.80 o                         
 -21   5   1       3592.68       4631.62       569.05 o                         
 -19   5   1        107.06       -376.32       376.32 o                         
 -17   5   1      22611.76      21027.23      1037.11 o                         
 -15   5   1     108528.93     110309.93      2728.75 o                         
 -13   5   1      25842.54      27268.47       701.41 o                         
 -11   5   1      78968.54      76188.80      1440.41 o                         
  -9   5   1     116106.14     115098.64      1757.15 o                         
  -7   5   1       6865.03       7740.60       231.09 o                         
  -5   5   1       2509.13       2300.52       124.02 o                         
  -3   5   1     210034.77     222122.41      3444.06 o                         
  -1   5   1    1882112.25    1997473.75     30671.99 o                         
   1   5   1     444557.69     468103.41      6711.56 o                         
   3   5   1       3529.44       3039.59       149.18 o                         
   5   5   1       1572.50       1476.35       110.52 o                         
   7   5   1      44868.48      46945.97       768.76 o                         
   9   5   1      72348.48      77598.24      1322.57 o                         
  11   5   1         71.81        427.26       170.58 o                         
  13   5   1      51709.88      51715.66      1005.55 o                         
  15   5   1      69985.11      67915.67      2098.16 o                         
  17   5   1      23869.81      24238.77       800.86 o                         
  19   5   1       4104.98       3252.55       481.30 o                         
  21   5   1      10189.59      10166.42       704.52 o                         
 -22   6   1       9802.89       8968.58      1589.05 o                         
 -20   6   1         64.65       -108.74       427.75 o                         
 -18   6   1      36080.42      36439.96      1172.03 o                         
 -16   6   1      61671.97      61770.47      2263.46 o                         
 -14   6   1         89.34        195.79       253.38 o                         
 -12   6   1       2568.41       2248.67       226.66 o                         
 -10   6   1      35122.78      36126.41       720.76 o                         
  -8   6   1     190573.48     197275.86      2922.52 o                         
  -6   6   1      89403.14      92040.52      1409.39 o                         
  -4   6   1      79616.77      81466.23      1242.44 o                         
  -2   6   1       2077.46       1814.71        93.47 o                         
   0   6   1      77543.84      82541.06      1336.38 o                         
   2   6   1      21590.61      22039.92       391.96 o                         
   4   6   1      38595.39      39161.24       687.59 o                         
   6   6   1     254279.64     264136.78      3853.07 o                         
   8   6   1      89316.40      90611.58      1496.60 o                         
  10   6   1       2367.35       2414.22       202.10 o                         
  12   6   1        612.91       1004.78       239.14 o                         
  14   6   1      13384.49      14603.60       495.45 o                         
  16   6   1      32240.35      33387.14      1380.27 o                         
  18   6   1      14322.31      14622.69       753.61 o                         
  20   6   1       1672.10       2289.25       920.41 o                         
 -21   7   1        221.45        623.91       474.99 o                         
 -19   7   1         36.46        335.21       411.86 o                         
 -17   7   1        764.46        788.68       401.09 o                         
 -15   7   1       9575.30       9076.58       460.39 o                         
 -13   7   1       8516.40       8635.01       370.58 o                         
 -11   7   1       5881.59       5217.00       275.28 o                         
  -9   7   1      38519.81      38551.76       749.48 o                         
  -7   7   1      10596.66      10432.67       284.22 o                         
  -5   7   1      17173.71      19435.07       389.52 o                         
  -3   7   1         33.62         64.63        82.78 o                         
  -1   7   1     127547.73     129763.84      2068.70 o                         
   1   7   1     166870.34     171883.55      2523.84 o                         
   3   7   1      50935.62      50760.25       813.00 o                         
   5   7   1       9673.53      10433.24       268.67 o                         
   7   7   1        755.80        697.21       123.76 o                         
   9   7   1      32770.70      33290.25       673.97 o                         
  11   7   1       6002.63       5870.40       290.80 o                         
  13   7   1      20552.77      21656.82       574.38 o                         
  15   7   1      25721.25      25793.10       666.21 o                         
  17   7   1       3952.19       4089.35       454.34 o                         
  19   7   1        667.69       1082.32       431.02 o                         
  21   7   1         77.17        -93.32       537.53 o                         
 -20   8   1          2.67       -389.42       651.17 o                         
 -18   8   1      41242.94      40552.50      1271.56 o                         
 -16   8   1     107800.23     105841.71      2908.71 o                         
 -14   8   1      38721.21      37976.92       949.80 o                         
 -12   8   1       5982.74       6568.14       321.11 o                         
 -10   8   1      37239.47      37774.81       769.49 o                         
  -8   8   1     181824.70     184913.84      2762.74 o                         
  -6   8   1     262511.59     263975.19      4124.93 o                         
  -4   8   1      19406.02      18428.12       375.12 o                         
  -2   8   1     100388.53     100108.00      1635.89 o                         
   0   8   1      15414.35      13958.78       333.22 o                         
   2   8   1      41504.54      42267.46       693.42 o                         
   4   8   1       4280.56       3922.32       169.04 o                         
   6   8   1     224737.62     222590.50      3281.14 o                         
   8   8   1     576812.00     577002.94      8916.41 o                         
  10   8   1     105603.28     111163.10      1873.14 o                         
  12   8   1         21.18        -55.14       196.97 o                         
  14   8   1      12542.99      12810.50       472.79 o                         
  16   8   1      75409.04      78995.29      1770.26 o                         
  18   8   1      44195.00      46095.84      1223.73 o                         
  20   8   1       3072.25       2759.22       813.76 o                         
 -21   9   1       8809.32      10215.29      1382.68 o                         
 -19   9   1      12263.85      12393.32      1700.22 o                         
 -17   9   1      12369.75      13114.61      1451.92 o                         
 -15   9   1       7666.69       8711.98       465.35 o                         
 -13   9   1        453.87        285.92       233.58 o                         
 -11   9   1       4769.87       5056.71       290.71 o                         
  -9   9   1       2836.95       2498.01       211.29 o                         
  -7   9   1       5246.09       5291.81       222.14 o                         
  -5   9   1      59387.75      62426.47      1009.36 o                         
  -3   9   1     231998.55     239788.44      3772.56 o                         
  -1   9   1     181657.64     187312.95      2969.94 o                         
   1   9   1        724.56        724.52       105.17 o                         
   3   9   1      19418.66      21121.57       414.13 o                         
   5   9   1     157440.44     164268.77      2454.66 o                         
   7   9   1      63231.52      62694.74      1029.38 o                         
   9   9   1       8100.88       8557.05       324.92 o                         
  11   9   1      19129.53      19297.92       638.03 o                         
  13   9   1        521.86        380.64       234.74 o                         
  15   9   1       1690.85       2095.89       349.17 o                         
  17   9   1      13826.18      14789.40       773.98 o                         
  19   9   1      28609.02      29225.84      1589.04 o                         
 -20  10   1       1746.46       1552.11       596.83 o                         
 -18  10   1      22161.78      20282.98      1289.75 o                         
 -16  10   1      33701.97      33930.92      1047.98 o                         
 -14  10   1       3696.92       3398.28       387.56 o                         
 -12  10   1      70561.99      74192.44      1473.92 o                         
 -10  10   1         85.10         39.95       198.56 o                         
  -8  10   1     115356.63     113436.40      2057.25 o                         
  -6  10   1      72681.12      72255.70      1260.01 o                         
  -4  10   1      35814.52      36670.68       773.62 o                         
  -2  10   1     200301.88     206771.44      3286.36 o                         
   0  10   1       1872.86       2053.80       149.51 o                         
   2  10   1     109828.48     110876.72      1692.69 o                         
   4  10   1      16594.04      17399.20       434.36 o                         
   6  10   1      88521.63      85354.20      1352.15 o                         
   8  10   1     102116.37     101872.44      1720.48 o                         
  10  10   1      10982.04      12153.11       494.00 o                         
  12  10   1      69695.48      70881.85      1419.81 o                         
  14  10   1       1364.65       1027.50       286.98 o                         
  16  10   1      40448.86      40646.19      1891.55 o                         
  18  10   1      26009.65      24658.28      1185.05 o                         
  20  10   1       2754.45       1401.51      1248.54 o                         
 -19  11   1      17920.24      17888.51      1094.71 o                         
 -17  11   1       6059.14       6755.98       670.20 o                         
 -15  11   1        971.97        891.53       360.05 o                         
 -13  11   1        193.65         26.15       297.91 o                         
 -11  11   1       1365.57       1978.26       274.37 o                         
  -9  11   1       2504.79       2274.11       258.18 o                         
  -7  11   1      61639.02      62052.93      1124.47 o                         
  -5  11   1      96404.70      95408.95      1615.67 o                         
  -3  11   1      49634.37      49919.49       923.07 o                         
  -1  11   1      44950.03      42990.29       899.05 o                         
   1  11   1     162093.81     160490.84      2817.86 o                         
   3  11   1     180349.55     183449.02      3169.20 o                         
   5  11   1      13425.12      13468.35       389.83 o                         
   7  11   1       2486.23       3094.93       249.66 o                         
   9  11   1       1716.86       1569.29       237.39 o                         
  11  11   1       1810.06       2019.32       277.16 o                         
  13  11   1       1760.21       1683.82       381.19 o                         
  15  11   1      13212.10      14048.69       656.55 o                         
  17  11   1      18843.97      18706.25      1069.60 o                         
  19  11   1      13650.48      13350.88      2125.61 o                         
 -18  12   1       1331.18        413.51      1075.16 o                         
 -16  12   1        526.72        746.80       387.05 o                         
 -14  12   1      78083.73      81346.45      1834.55 o                         
 -12  12   1     154816.06     164445.67      2974.79 o                         
 -10  12   1      46390.50      49371.68      1618.17 o                         
  -8  12   1       5986.46       6421.21       537.29 o                         
  -6  12   1        383.38        396.12       174.65 o                         
  -4  12   1     162073.52     157982.53      2800.79 o                         
  -2  12   1     179657.08     183699.22      3216.57 o                         
   0  12   1      14043.11      13439.36       453.61 o                         
   2  12   1     218315.08     220020.06      3810.62 o                         
   4  12   1      95885.94      93467.09      1741.92 o                         
   6  12   1       1758.46       1736.15       229.92 o                         
   8  12   1        132.20          4.01       208.89 o                         
  10  12   1     139572.34     145131.45      2628.46 o                         
  12  12   1     193540.61     198757.47      3534.22 o                         
  14  12   1      33236.14      33876.36       879.50 o                         
  16  12   1       2960.02       1798.88       483.66 o                         
  18  12   1       2295.00       2254.00       617.91 o                         
 -17  13   1        902.41        940.28       499.51 o                         
 -15  13   1         15.36       -349.78       349.78 o                         
 -13  13   1         65.21        166.61       326.46 o                         
 -11  13   1        419.24        117.85       351.43 o                         
  -9  13   1        529.20       -259.84       259.84 o                         
  -7  13   1        189.06         -3.84       241.14 o                         
  -5  13   1       8422.37       8786.02       398.93 o                         
  -3  13   1      19664.53      19004.67       562.23 o                         
  -1  13   1       1323.86       2037.91       248.78 o                         
   1  13   1       2869.21       2249.70       254.10 o                         
   3  13   1        554.63        734.69       214.23 o                         
   5  13   1      17294.15      17094.43       535.71 o                         
   7  13   1       6713.77       7016.05       429.20 o                         
   9  13   1       2348.54       2110.23       301.55 o                         
  11  13   1       2346.18       2462.18       344.17 o                         
  13  13   1         61.98       -159.33       300.14 o                         
  15  13   1         26.60        133.90       527.85 o                         
  17  13   1       1120.98       2167.34       649.89 o                         
 -18  14   1        703.14        928.66      1093.76 o                         
 -16  14   1         97.26       -433.15       433.15 o                         
 -14  14   1      32488.35      33425.84      1684.20 o                         
 -12  14   1      81471.41      87754.01      1918.84 o                         
 -10  14   1      31512.37      31206.78       984.01 o                         
  -8  14   1       3023.85       3266.50       483.49 o                         
  -6  14   1       1552.93       1214.93       298.80 o                         
  -4  14   1      63820.46      63192.67      1286.60 o                         
  -2  14   1      80081.16      77841.48      1524.17 o                         
   0  14   1        275.18        -95.30       215.51 o                         
   2  14   1     123046.22     120871.27      2229.32 o                         
   4  14   1      86611.09      82945.57      1608.01 o                         
   6  14   1        354.91        358.53       264.36 o                         
   8  14   1        450.19        281.59       278.10 o                         
  10  14   1      40629.18      41112.93      1059.64 o                         
  12  14   1      78208.37      83174.96      1843.36 o                         
  14  14   1      18795.92      18972.31      1582.50 o                         
  16  14   1       1015.22        868.34       590.23 o                         
  18  14   1        943.33       -557.20      1052.48 o                         
 -17  15   1       6434.05       7656.31      1506.50 o                         
 -15  15   1       1186.21       1076.76       483.07 o                         
 -13  15   1        736.88        931.40       432.42 o                         
 -11  15   1      10347.96      11667.65       575.63 o                         
  -9  15   1       2062.53       2488.18       349.24 o                         
  -7  15   1      48548.79      47297.38      1164.35 o                         
  -5  15   1     147325.83     140357.36      2570.05 o                         
  -3  15   1      56738.18      56954.12      1206.20 o                         
  -1  15   1       8173.41       8295.06       417.92 o                         
   1  15   1      49270.09      46979.41      1039.17 o                         
   3  15   1     116038.21     111976.94      2101.35 o                         
   5  15   1      54240.89      52407.32      1130.42 o                         
   7  15   1        422.26        512.00       280.66 o                         
   9  15   1       4317.01       4087.95       386.93 o                         
  11  15   1        294.38       -296.28       296.28 o                         
  13  15   1         13.58       -379.42       379.42 o                         
  15  15   1       2712.84       3152.71       674.67 o                         
  17  15   1      13576.11      12843.60      1239.33 o                         
 -16  16   1      19766.72      18060.50      1620.00 o                         
 -14  16   1        656.64        894.00       478.51 o                         
 -12  16   1       6075.93       5812.90       553.65 o                         
 -10  16   1       1828.45       1696.45       352.62 o                         
  -8  16   1      58262.98      60517.45      1425.03 o                         
  -6  16   1      36931.79      38914.27      1028.42 o                         
  -4  16   1       6962.07       6910.97       408.61 o                         
  -2  16   1      24515.02      23306.98       880.21 o                         
   0  16   1        221.95        228.27       268.51 o                         
   2  16   1      17538.16      16777.85       592.27 o                         
   4  16   1          2.85        -16.16       249.66 o                         
   6  16   1      38265.78      37531.68      1105.44 o                         
   8  16   1      32322.93      34985.42       971.95 o                         
  10  16   1       3320.84       3796.41       420.92 o                         
  12  16   1        759.05       1112.68       419.79 o                         
  14  16   1        312.02         20.72       560.15 o                         
  16  16   1      11865.42      12329.75      1723.19 o                         
 -15  17   1       3600.56       4106.58       742.24 o                         
 -13  17   1       1498.15       1788.55       617.91 o                         
 -11  17   1       1593.62       2102.40       409.48 o                         
  -9  17   1       6426.38       5922.15       467.24 o                         
  -7  17   1       6435.73       5298.18       437.65 o                         
  -5  17   1      62776.64      58418.68      1383.29 o                         
  -3  17   1      24166.36      22510.91       691.04 o                         
  -1  17   1       1263.39       1173.33       299.66 o                         
   1  17   1       2136.69       2610.80       338.87 o                         
   3  17   1      17305.18      15376.71       584.85 o                         
   5  17   1      55751.70      54679.50      1319.34 o                         
   7  17   1       5833.88       5523.74       630.79 o                         
   9  17   1      11675.77      10285.48       652.36 o                         
  11  17   1       6485.45       6600.03       592.34 o                         
  13  17   1        336.11        505.71       578.28 o                         
  15  17   1       2131.13       1172.84      1011.21 o                         
 -14  18   1       9647.71       8476.35      1094.44 o                         
 -12  18   1       5861.36       6285.57       772.55 o                         
 -10  18   1      16431.86      16593.95       723.55 o                         
  -8  18   1      45517.04      44521.31      1182.48 o                         
  -6  18   1      34948.62      33937.44       985.70 o                         
  -4  18   1       1585.75       1557.53       369.79 o                         
  -2  18   1       6496.83       6654.73       439.01 o                         
   0  18   1        926.38        600.38       307.92 o                         
   2  18   1       1663.63       2086.48       335.21 o                         
   4  18   1       2638.56       2795.65       437.87 o                         
   6  18   1      50506.18      51669.50      1295.04 o                         
   8  18   1      85615.52      84354.45      2140.55 o                         
  10  18   1      20265.73      19795.25       916.01 o                         
  12  18   1       1341.71        692.44       515.31 o                         
  14  18   1       7186.93       7336.41      1057.28 o                         
 -13  19   1       3855.24       4829.04      1362.04 o                         
 -11  19   1       6357.00       8611.97      1238.87 o                         
  -9  19   1      22911.89      22764.58       853.27 o                         
  -7  19   1       4116.16       4158.22       457.33 o                         
  -5  19   1       6641.44       6168.67       502.38 o                         
  -3  19   1       1417.79        894.25       410.70 o                         
  -1  19   1      72104.57      72190.28      1556.65 o                         
   1  19   1      75731.34      76272.53      1604.85 o                         
   3  19   1       3214.80       3101.42       390.44 o                         
   5  19   1      10150.06      10123.99       578.26 o                         
   7  19   1        949.37        409.05       422.57 o                         
   9  19   1      21895.25      21580.44      1207.67 o                         
  11  19   1       3219.83       3852.52       551.58 o                         
 -10  20   1        656.93        222.92       452.34 o                         
  -8  20   1       4411.96       4406.82       483.23 o                         
  -6  20   1       2399.32       1881.21       421.29 o                         
  -4  20   1         26.20       -227.23       499.48 o                         
  -2  20   1        717.77        937.96       361.48 o                         
   0  20   1         97.81       -219.49       318.99 o                         
   2  20   1        135.78        223.21       343.29 o                         
   4  20   1          2.86        -98.05       381.27 o                         
   6  20   1       3301.59       2835.02       516.20 o                         
   8  20   1       7520.84       6968.00       732.76 o                         
  10  20   1        458.06         14.06       478.29 o                         
  -9  21   1      24469.64      25807.04      2672.48 o                         
  -7  21   1         88.23       -399.45       399.45 o                         
  -5  21   1       4081.34       4239.25       498.76 o                         
  -3  21   1      13620.82      12876.66       683.20 o                         
  -1  21   1      92243.59      94969.14      1963.83 o                         
   1  21   1      58884.88      59548.55      1383.90 o                         
   3  21   1       1334.78        967.64       465.26 o                         
   5  21   1       3740.93       3776.02       541.34 o                         
   7  21   1       2200.79       1449.74       523.95 o                         
   9  21   1      20262.90      18604.92      1279.49 o                         
  -6  22   1       6412.69       7453.96       781.79 o                         
  -4  22   1       5351.13       5215.54       546.10 o                         
  -2  22   1       1095.25        415.15       423.03 o                         
   0  22   1       1796.43       2420.97       427.11 o                         
   2  22   1       4665.61       4126.55       575.71 o                         
   4  22   1       2540.24       2379.04       529.36 o                         
   6  22   1       5979.07       6562.60       771.40 o                         
  -1  23   1       7060.96       7429.54       972.89 o                         
   1  23   1       7679.55       7680.57      1030.49 o                         
 -22   0   2      14109.05      15608.85      1231.45 o                         
 -20   0   2         86.96         -2.17       552.22 o                         
 -18   0   2       9515.00      10147.96      1423.95 o                         
 -16   0   2      76020.33      78901.84      2749.97 o                         
 -14   0   2      26276.60      30317.02      1039.03 o                         
 -12   0   2      51579.39      52040.14      1266.49 o                         
 -10   0   2     180871.09     189507.52      3989.94 o                         
  -8   0   2      20617.51      20293.91       580.52 o                         
  -6   0   2       2285.22       3194.11       198.63 o                         
  -4   0   2      21793.72      22657.59       878.71 o                         
  -2   0   2     694728.94     763096.94     17808.53 o                         
   0   0   2    1484581.12    1243061.38     69383.79 o                         
   2   0   2     189142.47     193736.62      3951.83 o                         
   4   0   2      44378.49      46952.79      1038.34 o                         
   6   0   2       9879.78      11845.14       572.04 o                         
   8   0   2       8961.94      10767.15       679.14 o                         
  10   0   2      25889.64      28377.60       759.27 o                         
  12   0   2       9460.57      10188.34       599.78 o                         
  14   0   2     127433.02     130901.73      3367.38 o                         
  16   0   2     104250.45     105462.97      2826.22 o                         
  18   0   2       9421.38       8799.03       836.69 o                         
  20   0   2       1211.75        606.58      1186.62 o                         
  22   0   2      28982.59      31485.19      4447.26 o                         
 -21   1   2        899.80        400.85       439.45 o                         
 -19   1   2       8212.93       8261.32       610.50 o                         
 -17   1   2      12755.40      13154.16       683.21 o                         
 -15   1   2      32346.70      33000.20      1018.61 o                         
 -13   1   2      39423.16      40814.25       809.86 o                         
 -11   1   2       8194.83       8292.26       277.86 o                         
  -9   1   2       2264.08       1708.73       148.19 o                         
  -7   1   2      88722.38      91548.17      1485.92 o                         
  -5   1   2     151346.27     162338.89      2538.22 o                         
  -3   1   2       2007.82       2030.31        97.50 o                         
  -1   1   2       7110.22       6520.64       129.24 o                         
   1   1   2       1449.97       1359.26        58.84 o                         
   3   1   2      11297.61      10657.79       218.08 o                         
   5   1   2      90470.47      90075.37      1977.31 o                         
   7   1   2     101022.43     104048.62      1574.38 o                         
   9   1   2      33700.24      35122.67       649.49 o                         
  11   1   2      39824.56      41124.96      1075.05 o                         
  13   1   2      39561.83      40994.38       899.38 o                         
  15   1   2      13321.14      14084.28       873.69 o                         
  17   1   2       2549.02       2952.03       330.81 o                         
  19   1   2        872.28        692.20       431.66 o                         
  21   1   2        577.71        512.90       460.36 o                         
 -22   2   2       2055.13       2562.29       522.72 o                         
 -20   2   2       9761.82      11166.17       985.95 o                         
 -18   2   2       1322.83       2073.25       408.17 o                         
 -16   2   2      37265.54      38203.46      1131.70 o                         
 -14   2   2      88684.48      90676.23      1716.09 o                         
 -12   2   2       5055.75       5431.29       370.16 o                         
 -10   2   2     335295.31     336212.88      5255.89 o                         
  -8   2   2     108086.16     103794.71      1582.62 o                         
  -6   2   2     145104.83     149056.25      2366.48 o                         
  -4   2   2     228027.77     239668.92      3991.85 o                         
  -2   2   2      95337.34     104903.45      1531.19 o                         
   0   2   2     738386.25     784906.06     11987.51 o                         
   2   2   2     140012.84     145152.33      2099.41 o                         
   4   2   2     139193.98     145972.72      2282.00 o                         
   6   2   2      52827.75      51854.77       882.30 o                         
   8   2   2     105126.36     109015.34      1782.59 o                         
  10   2   2      96676.30      94144.99      1767.75 o                         
  12   2   2      14984.34      15784.28       479.54 o                         
  14   2   2     123369.09     122114.25      2239.28 o                         
  16   2   2      19566.29      20320.83       676.80 o                         
  18   2   2       7767.64       7747.22       562.39 o                         
  20   2   2       5714.27       6650.20       575.48 o                         
  22   2   2       6196.16       7929.17       672.35 o                         
 -21   3   2         12.71         68.04       437.56 o                         
 -19   3   2       9757.03      10667.21       674.06 o                         
 -17   3   2      58846.99      59122.20      1577.79 o                         
 -15   3   2     113297.85     112295.47      2607.18 o                         
 -13   3   2      71731.23      73164.00      1315.48 o                         
 -11   3   2      48856.86      46961.10       997.06 o                         
  -9   3   2      97765.44      94541.30      1463.66 o                         
  -7   3   2     126455.16     128109.80      2046.19 o                         
  -5   3   2      14575.07      14997.03       339.71 o                         
  -3   3   2        321.57         25.17       102.38 o                         
  -1   3   2       2094.08       1941.07       109.31 o                         
   1   3   2       5258.80       5290.29       137.11 o                         
   3   3   2      44891.41      44217.88       728.25 o                         
   5   3   2     137732.03     139034.06      2364.47 o                         
   7   3   2     242489.61     239386.20      3739.47 o                         
   9   3   2     220106.91     220329.33      3484.24 o                         
  11   3   2      88014.20      91612.41      1567.46 o                         
  13   3   2      46794.68      46896.29      1004.31 o                         
  15   3   2      25405.02      25426.26       883.15 o                         
  17   3   2      20627.95      21232.04       683.46 o                         
  19   3   2       3861.14       4214.66       649.35 o                         
  21   3   2       4779.04       5699.59       590.31 o                         
 -22   4   2       9420.53      10666.56       839.88 o                         
 -20   4   2      66786.77      68303.47      1840.49 o                         
 -18   4   2      42907.59      46460.52      1361.26 o                         
 -16   4   2       2424.90       2994.39       432.14 o                         
 -14   4   2      44207.13      41852.08      1127.49 o                         
 -12   4   2       4604.28       3866.78       256.52 o                         
 -10   4   2      67602.15      66559.48      1154.83 o                         
  -8   4   2      15982.46      16133.18       350.96 o                         
  -6   4   2     411369.47     428437.88      6172.50 o                         
  -4   4   2     645777.56     658467.69      9425.80 o                         
  -2   4   2     222156.16     237665.86      3432.73 o                         
   0   4   2      27759.68      26954.29       478.22 o                         
   2   4   2       1018.53       1552.38       118.95 o                         
   4   4   2     838048.12     869662.56     13300.13 o                         
   6   4   2     220412.25     228371.95      3566.64 o                         
   8   4   2      72986.73      73483.07      1247.33 o                         
  10   4   2     138083.70     134022.72      2194.76 o                         
  12   4   2       1626.51       1516.30       218.88 o                         
  14   4   2      19058.01      19433.06       962.91 o                         
  16   4   2       7043.26       6724.72       398.81 o                         
  18   4   2      76696.96      81215.84      1815.86 o                         
  20   4   2      55718.13      56688.80      1595.06 o                         
  22   4   2       6715.90       6555.81       930.85 o                         
 -21   5   2      10052.11       9536.08       822.12 o                         
 -19   5   2         97.98        112.17       409.74 o                         
 -17   5   2      17079.02      18178.24       886.81 o                         
 -15   5   2       3413.08       3162.71       322.31 o                         
 -13   5   2      18869.72      18308.79       616.45 o                         
 -11   5   2       8304.14       8543.65       324.16 o                         
  -9   5   2      55767.38      58625.30       961.46 o                         
  -7   5   2      71190.77      70403.83      1105.98 o                         
  -5   5   2         26.32         13.07        81.07 o                         
  -3   5   2      91860.04      95256.27      1425.79 o                         
  -1   5   2     234121.25     252860.53      3659.75 o                         
   1   5   2      36776.18      38049.26       607.39 o                         
   3   5   2      84959.13      87942.43      1319.31 o                         
   5   5   2       6935.96       6579.43       193.19 o                         
   7   5   2      79714.37      79571.77      1328.46 o                         
   9   5   2       9997.48       9590.99       317.61 o                         
  11   5   2      43301.25      43218.24       895.20 o                         
  13   5   2      19164.98      18751.44       526.57 o                         
  15   5   2       6566.14       6772.53       402.68 o                         
  17   5   2      22503.03      22266.59       796.65 o                         
  19   5   2        583.49        281.12       392.28 o                         
  21   5   2       6501.90       7537.14       652.62 o                         
 -20   6   2      45789.10      48545.06      1457.08 o                         
 -18   6   2      25051.00      25463.04       985.63 o                         
 -16   6   2        645.43        523.54       364.45 o                         
 -14   6   2       1861.09       2274.84       292.30 o                         
 -12   6   2        780.10        726.08       194.65 o                         
 -10   6   2        626.94        954.30       169.95 o                         
  -8   6   2      35637.94      34319.89       618.43 o                         
  -6   6   2     213794.16     224008.33      3285.68 o                         
  -4   6   2     100593.02     106627.62      1602.68 o                         
  -2   6   2     267068.75     279618.91      4049.99 o                         
   0   6   2     197515.67     196549.28      2865.17 o                         
   2   6   2      56487.71      56360.90       936.41 o                         
   4   6   2      66100.01      71473.69      1181.76 o                         
   6   6   2      46720.20      48930.69       794.43 o                         
   8   6   2      17022.72      17604.33       421.82 o                         
  10   6   2      36945.46      36389.30       728.08 o                         
  12   6   2      46352.70      44779.47       892.77 o                         
  14   6   2        110.47       -215.07       215.07 o                         
  16   6   2       1395.29       1279.04       310.51 o                         
  18   6   2      49149.61      49698.44      1669.06 o                         
  20   6   2      46838.94      48805.69      1498.28 o                         
 -21   7   2      22870.95      22884.73      1014.94 o                         
 -19   7   2       1912.39       2279.48       487.54 o                         
 -17   7   2        465.44       -259.37       384.68 o                         
 -15   7   2      27850.51      25907.86      1130.57 o                         
 -13   7   2     159210.95     157782.52      2831.67 o                         
 -11   7   2     280253.44     285648.22      4525.63 o                         
  -9   7   2      22851.58      22750.70       476.06 o                         
  -7   7   2      40366.66      39378.86       683.13 o                         
  -5   7   2       6039.89       6558.56       223.65 o                         
  -3   7   2     394815.41     411588.19      5939.78 o                         
  -1   7   2      96601.62     100429.91      1627.33 o                         
   1   7   2     328460.91     329553.41      4765.98 o                         
   3   7   2     534457.50     525609.56      7556.97 o                         
   5   7   2      16401.95      17411.30       361.23 o                         
   7   7   2      10224.33      10720.61       331.50 o                         
   9   7   2      85441.59      87069.99      1482.97 o                         
  11   7   2     340725.16     346125.12      5868.97 o                         
  13   7   2     183317.31     180533.64      2968.89 o                         
  15   7   2         89.82         65.97       246.50 o                         
  17   7   2       8369.24       7920.20       576.51 o                         
  19   7   2        561.74        575.79       521.27 o                         
  21   7   2       5314.95       6254.16       730.63 o                         
 -20   8   2       1586.28       1409.78       584.38 o                         
 -18   8   2        822.54        302.60       435.67 o                         
 -16   8   2       9577.42      10274.65       569.53 o                         
 -14   8   2      17337.13      17219.02       601.18 o                         
 -12   8   2        237.80        350.06       199.69 o                         
 -10   8   2      23952.46      25070.66       572.00 o                         
  -8   8   2       4317.02       4156.01       205.65 o                         
  -6   8   2        879.82        836.05       131.59 o                         
  -4   8   2       1005.47       1072.05       114.95 o                         
  -2   8   2      21996.12      24594.00       498.52 o                         
   0   8   2      60984.25      65504.76      1110.76 o                         
   2   8   2      25967.18      27521.08       538.21 o                         
   4   8   2       8582.11       8387.91       246.27 o                         
   6   8   2      22604.80      23419.75       494.92 o                         
   8   8   2       1014.16       1278.03       175.38 o                         
  10   8   2      15604.29      16485.26       449.16 o                         
  12   8   2       2501.87       2630.89       329.20 o                         
  14   8   2      14388.81      14624.11       508.99 o                         
  16   8   2       7571.67       7992.22       455.90 o                         
  18   8   2        493.45        502.27       354.78 o                         
  20   8   2         90.77       -507.69       507.69 o                         
 -19   9   2        257.82        352.17       551.46 o                         
 -17   9   2       5975.26       5945.95       589.78 o                         
 -15   9   2      22047.79      21646.62       776.35 o                         
 -13   9   2     120824.44     119574.81      2228.48 o                         
 -11   9   2      85855.72      86523.51      1518.99 o                         
  -9   9   2        813.23        612.11       174.52 o                         
  -7   9   2       1612.57       1849.46       162.60 o                         
  -5   9   2      67158.04      70932.20      1131.52 o                         
  -3   9   2      25538.88      23100.20       492.17 o                         
  -1   9   2        674.44       1056.06       165.51 o                         
   1   9   2      50087.52      48701.85       796.50 o                         
   3   9   2     189955.42     185516.00      2932.01 o                         
   5   9   2      12098.55      10641.88       294.12 o                         
   7   9   2       1603.85       1813.90       219.17 o                         
   9   9   2      13114.41      13107.22       480.71 o                         
  11   9   2     131524.83     132086.33      2210.83 o                         
  13   9   2     131757.27     134196.09      2272.82 o                         
  15   9   2        228.72         95.62       256.44 o                         
  17   9   2      15140.91      14421.93      1187.64 o                         
  19   9   2        113.74       -183.18       643.36 o                         
 -20  10   2       5432.49       6270.00       939.10 o                         
 -18  10   2       3891.15       4776.79       678.40 o                         
 -16  10   2      12417.66      13862.90       966.58 o                         
 -14  10   2      16414.77      17618.11       688.20 o                         
 -12  10   2        252.40        321.55       238.97 o                         
 -10  10   2      25593.48      26253.54       672.50 o                         
  -8  10   2      71299.10      70915.24      1257.50 o                         
  -6  10   2      40776.22      39531.88      1015.32 o                         
  -4  10   2      64128.52      62600.26      1209.01 o                         
  -2  10   2     367511.50     383060.28      5964.40 o                         
   0  10   2     304738.69     310999.81      4864.45 o                         
   2  10   2      71179.55      68438.91      1090.73 o                         
   4  10   2       1397.67       1161.60       150.24 o                         
   6  10   2       1138.12       1172.83       210.27 o                         
   8  10   2      21994.96      24393.55       560.84 o                         
  10  10   2       2014.60       2335.02       238.92 o                         
  12  10   2      15303.36      16495.38       556.99 o                         
  14  10   2      32911.83      33364.94       847.66 o                         
  16  10   2      20734.99      20556.70       911.71 o                         
  18  10   2      13932.37      11846.21       875.69 o                         
  20  10   2      12840.25      14038.78      1225.25 o                         
 -19  11   2      11272.73       9512.50      1322.79 o                         
 -17  11   2      61276.52      61012.56      1707.09 o                         
 -15  11   2       9203.00       8872.89       549.51 o                         
 -13  11   2      12052.75      11579.51       569.80 o                         
 -11  11   2        430.48        140.99       236.99 o                         
  -9  11   2      85955.56      90332.66      1706.71 o                         
  -7  11   2     115896.67     119515.77      1997.85 o                         
  -5  11   2        793.76        501.13       166.44 o                         
  -3  11   2      16091.25      15487.47       412.56 o                         
  -1  11   2      10037.82      10032.93       322.74 o                         
   1  11   2       8319.11       7817.99       335.36 o                         
   3  11   2      22321.75      23236.79       630.66 o                         
   5  11   2      47715.30      50712.24       938.59 o                         
   7  11   2     165235.00     168809.06      2966.10 o                         
   9  11   2      72282.03      73554.84      1431.68 o                         
  11  11   2       3146.80       2441.77       284.42 o                         
  13  11   2      18129.65      17356.43       594.26 o                         
  15  11   2      11955.36      13071.97       636.80 o                         
  17  11   2      51647.96      52933.95      1814.28 o                         
  19  11   2       1678.21       2129.85       778.15 o                         
 -18  12   2       3523.50       2900.71       568.12 o                         
 -16  12   2        460.50        216.65       376.08 o                         
 -14  12   2         90.91        178.12       347.49 o                         
 -12  12   2       2503.65       2995.91       413.80 o                         
 -10  12   2         25.98       -161.97       222.87 o                         
  -8  12   2       1043.12       1114.09       228.36 o                         
  -6  12   2      13388.50      12471.65       406.44 o                         
  -4  12   2      43812.13      42703.74      1015.14 o                         
  -2  12   2      33646.93      32082.88       889.48 o                         
   0  12   2        360.60        178.64       187.05 o                         
   2  12   2       1063.17        473.55       198.48 o                         
   4  12   2      27242.82      24284.19       616.77 o                         
   6  12   2      25191.71      24313.10       620.72 o                         
   8  12   2       2325.90       2452.90       260.71 o                         
  10  12   2       3778.70       3634.62       315.05 o                         
  12  12   2       9630.67      10463.41       479.23 o                         
  14  12   2       1165.13       1380.47       466.17 o                         
  16  12   2       3648.52       3568.34       541.86 o                         
  18  12   2       5326.45       4673.21       703.93 o                         
 -17  13   2      74200.52      75357.73      2024.77 o                         
 -15  13   2      60424.18      64163.51      1564.15 o                         
 -13  13   2        941.88        732.01       351.88 o                         
 -11  13   2        282.60          9.28       258.00 o                         
  -9  13   2      96916.02      99113.84      2068.14 o                         
  -7  13   2     255428.92     252973.20      4814.74 o                         
  -5  13   2      29381.13      29122.64       726.31 o                         
  -3  13   2     132768.77     131984.50      2394.77 o                         
  -1  13   2      81003.59      79710.52      1532.44 o                         
   1  13   2      55258.93      55502.61      1139.47 o                         
   3  13   2      60770.06      60978.41      1276.70 o                         
   5  13   2     101449.02     102088.02      1901.21 o                         
   7  13   2     440326.75     437624.44      8126.68 o                         
   9  13   2     137735.97     135194.72      2709.74 o                         
  11  13   2         72.89         56.08       267.89 o                         
  13  13   2         48.67       -241.55       344.24 o                         
  15  13   2      31300.80      32182.67      1377.70 o                         
  17  13   2      36321.42      35583.69      1476.75 o                         
 -18  14   2        625.75        706.65       693.03 o                         
 -16  14   2      15329.66      15642.28       965.09 o                         
 -14  14   2       9162.37      10692.13       684.29 o                         
 -12  14   2        296.02        496.66       461.30 o                         
 -10  14   2      17952.38      17408.68       719.34 o                         
  -8  14   2      28150.00      26700.30       789.85 o                         
  -6  14   2       4672.54       4588.37       334.33 o                         
  -4  14   2      13061.93      13166.18       502.86 o                         
  -2  14   2      51159.62      52076.84      1106.83 o                         
   0  14   2      78671.98      77883.80      1520.82 o                         
   2  14   2      59175.22      57718.05      1192.72 o                         
   4  14   2       3479.59       4269.52       316.15 o                         
   6  14   2        105.37       -186.29       246.59 o                         
   8  14   2       2741.98       3247.72       339.66 o                         
  10  14   2       5306.22       5374.18       407.39 o                         
  12  14   2       3299.20       3082.94       459.85 o                         
  14  14   2      24871.50      25863.09      1103.56 o                         
  16  14   2       7499.56       8220.29       816.56 o                         
  18  14   2       1941.46        206.37      1073.12 o                         
 -17  15   2      16303.93      17004.84      1981.15 o                         
 -15  15   2       3237.99       2787.54       527.72 o                         
 -13  15   2      12299.63      13097.48       747.34 o                         
 -11  15   2       9658.88      11012.12       655.87 o                         
  -9  15   2      17311.46      18258.93       674.37 o                         
  -7  15   2      54484.89      51773.08      1239.73 o                         
  -5  15   2         67.28        149.19       250.12 o                         
  -3  15   2      54321.03      56480.19      1204.42 o                         
  -1  15   2      12610.15      12076.43       493.32 o                         
   1  15   2      13899.08      13278.64       604.51 o                         
   3  15   2      16096.73      15056.85       587.59 o                         
   5  15   2       1755.81       1551.54       295.03 o                         
   7  15   2      29719.78      28907.77       826.78 o                         
   9  15   2       8934.12       8488.45       492.56 o                         
  11  15   2       3271.59       4217.00       505.44 o                         
  13  15   2       4172.99       4227.50       511.72 o                         
  15  15   2       2073.55       2025.10       624.68 o                         
  17  15   2      10724.35      10482.67      1164.94 o                         
 -16  16   2       9955.85       9715.17      1196.94 o                         
 -14  16   2      15604.49      14889.36       838.74 o                         
 -12  16   2        590.92        986.13       426.32 o                         
 -10  16   2      33214.61      32561.13       936.79 o                         
  -8  16   2      20974.77      20355.65       720.26 o                         
  -6  16   2       2087.66       1534.61       411.42 o                         
  -4  16   2      19414.53      17951.62       691.01 o                         
  -2  16   2      90567.88      87184.87      1724.64 o                         
   0  16   2     106940.70     100328.91      1931.01 o                         
   2  16   2      30260.54      31274.83       809.35 o                         
   4  16   2          3.55        -93.02       287.67 o                         
   6  16   2        605.62        382.47       278.62 o                         
   8  16   2      10395.22       9867.25       522.33 o                         
  10  16   2       6468.92       6508.25       545.72 o                         
  12  16   2       2494.72       2440.98       482.31 o                         
  14  16   2      31618.10      34174.00      1441.59 o                         
  16  16   2      19333.00      18083.93      1429.17 o                         
 -15  17   2      11376.86      12191.77       997.79 o                         
 -13  17   2      44501.56      46813.17      1440.02 o                         
 -11  17   2      31901.86      33905.66      1154.55 o                         
  -9  17   2       5106.43       5410.54       451.10 o                         
  -7  17   2        931.55       1182.55       349.14 o                         
  -5  17   2      10511.46      10680.71       513.64 o                         
  -3  17   2      18891.58      20362.60       682.79 o                         
  -1  17   2        134.56       -121.43       270.71 o                         
   1  17   2      18690.00      18503.66       637.20 o                         
   3  17   2      35084.89      35196.68       892.90 o                         
   5  17   2      15927.18      15790.55       650.44 o                         
   7  17   2       7273.71       6655.90       537.34 o                         
   9  17   2      19913.51      19098.35       857.65 o                         
  11  17   2      41480.64      42064.16      1322.55 o                         
  13  17   2      29614.44      31379.70      1147.37 o                         
  15  17   2       2756.84       2484.30      1392.99 o                         
 -14  18   2       8806.16       8315.39       892.97 o                         
 -12  18   2         82.25       -364.96       430.30 o                         
 -10  18   2      21917.81      21824.60       983.25 o                         
  -8  18   2       2949.76       2767.34       403.96 o                         
  -6  18   2      19808.54      19573.74       749.70 o                         
  -4  18   2      28053.88      28004.07       943.08 o                         
  -2  18   2       1613.14       1537.45       329.54 o                         
   0  18   2      32749.69      30398.94       843.83 o                         
   2  18   2        266.59         92.29       293.98 o                         
   4  18   2      38912.63      36825.86      1165.97 o                         
   6  18   2       9800.28       9973.25       644.28 o                         
   8  18   2       6976.10       6563.89       580.21 o                         
  10  18   2      12348.84      11771.50       777.44 o                         
  12  18   2          4.65       -353.19       512.33 o                         
  14  18   2       5813.18       6281.93      1006.88 o                         
 -11  19   2      27242.98      27336.90      1081.00 o                         
  -9  19   2       2355.78       2440.89       425.69 o                         
  -7  19   2        298.57       -226.33       345.54 o                         
  -5  19   2       1768.10       1629.01       387.63 o                         
  -3  19   2      16572.89      16077.07       656.10 o                         
  -1  19   2       3470.25       3411.20       402.53 o                         
   1  19   2      21080.38      21492.45       732.64 o                         
   3  19   2      45256.83      46571.24      1221.39 o                         
   5  19   2       5419.53       4668.33       531.75 o                         
   7  19   2         73.77       -219.71       406.31 o                         
   9  19   2       9264.72       9639.92       688.35 o                         
  11  19   2      28989.26      32007.95      1183.40 o                         
 -10  20   2       9371.39      10052.02       710.47 o                         
  -8  20   2       1480.35       1855.81       421.56 o                         
  -6  20   2      64490.11      65141.43      1594.20 o                         
  -4  20   2      67648.22      69530.26      1658.79 o                         
  -2  20   2      12328.14      12682.32       609.94 o                         
   0  20   2        198.56        188.14       325.37 o                         
   2  20   2      11418.25      11243.27       570.23 o                         
   4  20   2      50176.00      49900.46      1483.39 o                         
   6  20   2      26512.16      28548.16      1064.27 o                         
   8  20   2       1692.75       1053.26       480.83 o                         
  10  20   2      20054.42      21735.77      1031.61 o                         
  -9  21   2       4207.07       3240.00      1135.03 o                         
  -7  21   2       5651.03       6359.78       549.12 o                         
  -5  21   2        673.80        453.86       402.41 o                         
  -3  21   2        605.33       -125.57       395.14 o                         
  -1  21   2       1441.53       1103.63       424.47 o                         
   1  21   2         38.07        -48.84       402.50 o                         
   3  21   2         67.05         66.05       446.46 o                         
   5  21   2       2262.53       2614.49       762.54 o                         
   7  21   2       6179.80       6102.89       624.42 o                         
   9  21   2       3589.20       3908.34       786.38 o                         
  -6  22   2      24872.50      24255.95      1188.50 o                         
  -4  22   2      31950.04      34224.02      1096.95 o                         
  -2  22   2        228.63         40.24       391.49 o                         
   0  22   2       6201.46       7294.27       599.90 o                         
   2  22   2       1204.83        700.57       488.88 o                         
   4  22   2      31061.67      32263.53      1206.92 o                         
   6  22   2      11284.89      12272.78      1078.66 o                         
  -1  23   2        182.95        351.39       526.83 o                         
   1  23   2       5305.97       5196.75       956.57 o                         
 -21   1   3      38650.86      39738.63      1284.49 o                         
 -19   1   3      67631.87      73140.28      1906.07 o                         
 -17   1   3       3101.37       3593.56       445.68 o                         
 -15   1   3      45909.47      46402.45      1287.02 o                         
 -13   1   3      22214.68      21206.70       576.41 o                         
 -11   1   3      39393.77      40625.95       846.30 o                         
  -9   1   3      32723.97      33350.64       654.10 o                         
  -7   1   3     260658.61     268952.34      3910.55 o                         
  -5   1   3     799429.38     820138.88     11714.11 o                         
  -3   1   3     313662.81     319299.41      4901.71 o                         
  -1   1   3       4270.96       4899.36       120.02 o                         
   1   1   3       3468.02       4471.27       124.17 o                         
   3   1   3     416841.56     453442.28      6934.21 o                         
   5   1   3     333243.12     352127.75      5416.42 o                         
   7   1   3       1605.58       1686.62       122.35 o                         
   9   1   3     167100.81     166399.80      2477.97 o                         
  11   1   3      75221.23      72495.42      1265.86 o                         
  13   1   3       2740.24       3157.16       274.51 o                         
  15   1   3       1367.82        729.23       259.04 o                         
  17   1   3      59201.19      58965.69      1265.82 o                         
  19   1   3     104787.39     110539.59      2646.52 o                         
  21   1   3      26628.83      29050.41      1075.37 o                         
 -22   2   3      11729.97      10928.07       753.61 o                         
 -20   2   3      14328.80      16113.79       905.52 o                         
 -18   2   3       3117.85       3628.21       474.74 o                         
 -16   2   3       7943.50       8573.88       549.94 o                         
 -14   2   3     107107.12     109624.72      2237.48 o                         
 -12   2   3     284517.84     284510.94      4195.41 o                         
 -10   2   3      76535.98      76632.15      1266.83 o                         
  -8   2   3       2815.57       2589.57       155.02 o                         
  -6   2   3      33354.89      35113.03       626.63 o                         
  -4   2   3     417998.47     428769.06      7236.70 o                         
  -2   2   3      35023.64      40423.60       679.17 o                         
   0   2   3     415043.34     421825.25      6447.27 o                         
   2   2   3     454697.78     475133.34      6807.40 o                         
   4   2   3      17830.55      17939.14       323.29 o                         
   6   2   3      60702.43      61322.29      1259.61 o                         
   8   2   3     282127.06     287233.09      4488.27 o                         
  10   2   3     215763.11     219387.09      3484.09 o                         
  12   2   3     106835.24     106992.07      1810.02 o                         
  14   2   3      14668.75      14809.09       516.54 o                         
  16   2   3       1753.57       2385.30       307.64 o                         
  18   2   3         49.87       -199.67       276.53 o                         
  20   2   3         11.77       -360.23       388.64 o                         
  22   2   3        454.51       1500.02       562.85 o                         
 -21   3   3       4190.39       4026.83       544.14 o                         
 -19   3   3      21204.84      20095.12       886.19 o                         
 -17   3   3       1753.80       2211.60       429.31 o                         
 -15   3   3     127789.92     130075.45      3210.80 o                         
 -13   3   3      34322.08      32907.47       777.79 o                         
 -11   3   3     131804.41     128751.89      2300.44 o                         
  -9   3   3     168045.62     163995.83      2621.79 o                         
  -7   3   3        235.15        322.71        97.06 o                         
  -5   3   3      97196.77     103799.29      1546.22 o                         
  -3   3   3        258.54        -37.47        67.32 o                         
  -1   3   3     449122.56     481891.84      6891.28 o                         
   1   3   3     262921.66     282650.12      4063.98 o                         
   3   3   3      35463.06      38020.18       633.33 o                         
   5   3   3      87202.60      89244.48      1439.47 o                         
   7   3   3       1548.57       1408.36       140.94 o                         
   9   3   3      68485.87      72718.46      1350.05 o                         
  11   3   3      20358.89      19847.23       489.89 o                         
  13   3   3      46373.50      45554.25       983.91 o                         
  15   3   3      63564.05      62457.38      1462.87 o                         
  17   3   3       1821.67       1648.02       306.09 o                         
  19   3   3      15162.10      13079.85       725.24 o                         
  21   3   3        142.46       -191.06       439.08 o                         
 -22   4   3      11633.54      13128.71      1186.62 o                         
 -20   4   3      16986.08      18036.44      1373.17 o                         
 -18   4   3        758.47        567.38       554.04 o                         
 -16   4   3        483.46        985.97       381.57 o                         
 -14   4   3      25888.30      25421.09       761.29 o                         
 -12   4   3      95131.68      90845.22      1940.08 o                         
 -10   4   3      53480.92      50825.19       959.40 o                         
  -8   4   3      10615.75      11289.55       370.61 o                         
  -6   4   3       3046.06       3621.63       149.91 o                         
  -4   4   3       2934.13       3523.94       133.00 o                         
  -2   4   3      41166.94      43936.82       733.34 o                         
   0   4   3       2288.61       1975.33        96.95 o                         
   2   4   3     193059.31     192256.25      2986.24 o                         
   4   4   3     284587.19     283766.47      4377.89 o                         
   6   4   3      22087.17      22747.14       457.45 o                         
   8   4   3       2404.90       2703.67       180.11 o                         
  10   4   3      36776.33      38160.39       748.17 o                         
  12   4   3     163927.61     162834.70      2670.63 o                         
  14   4   3      41994.41      39760.52       960.85 o                         
  16   4   3       4186.29       4569.71       373.98 o                         
  18   4   3       2878.80       2878.04       398.79 o                         
  20   4   3        528.52        479.09       714.88 o                         
  22   4   3       1689.59       2855.70      1155.67 o                         
 -21   5   3        861.41        504.92       592.76 o                         
 -19   5   3         30.78        -25.75       399.84 o                         
 -17   5   3      13520.37      13531.03       709.45 o                         
 -15   5   3      40652.50      38958.15      1023.13 o                         
 -13   5   3       7709.73       7707.68       386.65 o                         
 -11   5   3      44047.63      38970.59      1088.76 o                         
  -9   5   3     145477.36     142379.14      2149.59 o                         
  -7   5   3     205792.95     218011.69      3201.66 o                         
  -5   5   3      33907.44      33256.42       564.45 o                         
  -3   5   3      47877.60      48272.14       763.11 o                         
  -1   5   3     674572.81     715751.75     10232.96 o                         
   1   5   3     485325.28     490860.47      7038.99 o                         
   3   5   3      99396.80     102113.47      1750.69 o                         
   5   5   3      51397.35      49005.26       781.97 o                         
   7   5   3       3722.49       3043.64       173.90 o                         
   9   5   3      90027.14      92635.74      1554.97 o                         
  11   5   3       2841.28       2984.01       231.37 o                         
  13   5   3     106676.59     108692.14      1869.10 o                         
  15   5   3     141327.19     135606.08      3663.86 o                         
  17   5   3      32715.96      31096.34       837.66 o                         
  19   5   3       2249.53       1977.05       413.27 o                         
  21   5   3      11728.59      11474.00       882.43 o                         
 -20   6   3        328.21        366.58       447.43 o                         
 -18   6   3      26201.41      25513.90       979.69 o                         
 -16   6   3      45229.38      43199.74      1461.76 o                         
 -14   6   3       3604.16       3562.24       318.26 o                         
 -12   6   3         51.83        393.27       214.78 o                         
 -10   6   3      14647.86      16273.81       411.45 o                         
  -8   6   3     113755.47     116527.75      1779.31 o                         
  -6   6   3      81966.70      87047.09      1341.64 o                         
  -4   6   3      12215.87      12075.74       273.53 o                         
  -2   6   3      89243.52      88520.66      1339.75 o                         
   0   6   3      15120.21      13821.25       315.01 o                         
   2   6   3      44180.34      45472.15       767.33 o                         
   4   6   3       3348.41       3257.90       141.71 o                         
   6   6   3     159027.50     161472.75      2394.38 o                         
   8   6   3     264515.00     270583.62      4251.80 o                         
  10   6   3      27386.88      28268.20       745.27 o                         
  12   6   3       3901.14       3614.26       319.44 o                         
  14   6   3       1015.78       1002.19       248.62 o                         
  16   6   3      30348.70      32331.07       848.05 o                         
  18   6   3      12417.68      13405.72       822.18 o                         
  20   6   3       4997.03       5298.76       678.93 o                         
 -21   7   3         83.21       -320.16       462.29 o                         
 -19   7   3         94.71        -48.75       415.56 o                         
 -17   7   3       1996.10       2263.85       444.98 o                         
 -15   7   3      12266.05      12829.17       591.11 o                         
 -13   7   3        147.63         45.88       283.03 o                         
 -11   7   3      44593.67      45379.61       882.91 o                         
  -9   7   3      53264.59      57754.25       964.60 o                         
  -7   7   3        562.94        392.72       122.53 o                         
  -5   7   3      30530.12      35286.43       611.53 o                         
  -3   7   3       6538.73       5610.73       183.69 o                         
  -1   7   3     171697.03     181462.09      2862.25 o                         
   1   7   3      83086.16      87155.07      1326.02 o                         
   3   7   3        298.73        440.80        97.40 o                         
   5   7   3      11427.63      12089.29       289.51 o                         
   7   7   3       9029.94       9468.94       266.93 o                         
   9   7   3      36440.69      36822.54       729.03 o                         
  11   7   3       2383.12       2953.88       245.31 o                         
  13   7   3      46695.88      45998.75      1107.34 o                         
  15   7   3      20689.44      21854.91       721.41 o                         
  17   7   3        269.87         58.19       323.02 o                         
  19   7   3        240.38       -459.38       479.89 o                         
  21   7   3       1770.54       2036.83       599.39 o                         
 -20   8   3       3067.66       2864.10       634.46 o                         
 -18   8   3      72290.01      70710.66      1886.26 o                         
 -16   8   3     138885.31     134244.44      3289.42 o                         
 -14   8   3      14356.14      13445.72       523.33 o                         
 -12   8   3       1806.43       1435.25       258.02 o                         
 -10   8   3      88162.98      87923.84      1516.84 o                         
  -8   8   3     329972.84     336592.88      4922.78 o                         
  -6   8   3      69895.16      70646.01      1127.32 o                         
  -4   8   3     124488.61     121148.05      1830.94 o                         
  -2   8   3     166594.66     169513.78      2697.13 o                         
   0   8   3      38496.45      42019.08       698.63 o                         
   2   8   3      59350.28      66111.70      1042.04 o                         
   4   8   3     100823.43      97679.65      1497.57 o                         
   6   8   3     463777.19     468606.41      6776.21 o                         
   8   8   3     326428.62     336298.19      5259.10 o                         
  10   8   3      25873.46      26538.03       596.94 o                         
  12   8   3       1706.42       1362.98       243.46 o                         
  14   8   3      20308.18      21493.78       644.57 o                         
  16   8   3      49407.94      51088.07      1256.27 o                         
  18   8   3      18604.58      20011.66       904.96 o                         
  20   8   3       9317.82       9240.90       810.66 o                         
 -19   9   3      14660.68      15470.07      1030.40 o                         
 -17   9   3       7351.45       7270.21       602.89 o                         
 -15   9   3       2239.23       2581.66       542.71 o                         
 -13   9   3       2243.24       2076.30       297.61 o                         
 -11   9   3       2323.29       3214.79       252.42 o                         
  -9   9   3        583.57        574.14       170.71 o                         
  -7   9   3     113874.84     116912.48      1800.85 o                         
  -5   9   3     208764.64     208408.14      3086.30 o                         
  -3   9   3      99087.28     103502.81      1712.62 o                         
  -1   9   3       8540.50       8717.34       331.69 o                         
   1   9   3      16193.74      15545.44       336.42 o                         
   3   9   3     162203.08     164503.89      2454.43 o                         
   5   9   3      36170.32      39674.71       693.01 o                         
   7   9   3       2428.06       2431.98       192.50 o                         
   9   9   3       8018.68       7485.09       310.04 o                         
  11   9   3       2723.54       2342.74       258.19 o                         
  13   9   3       2256.17       2395.86       276.57 o                         
  15   9   3       9402.69       9678.56       478.92 o                         
  17   9   3      19951.50      21272.32       929.43 o                         
  19   9   3      26093.59      28342.07      1290.80 o                         
 -20  10   3        417.20       1277.43      1186.62 o                         
 -18  10   3      17835.41      18003.24      1063.12 o                         
 -16  10   3      20509.83      19872.85      1024.67 o                         
 -14  10   3       4458.56       5661.56       454.81 o                         
 -12  10   3      47449.43      48773.87      1184.18 o                         
 -10  10   3       1469.66       1687.51       243.02 o                         
  -8  10   3      68905.86      66537.41      1244.26 o                         
  -6  10   3      65455.78      63404.21      1132.56 o                         
  -4  10   3      17885.80      17828.28       436.81 o                         
  -2  10   3     246955.12     251853.30      3976.28 o                         
   0  10   3         72.05        110.43       127.85 o                         
   2  10   3     111430.42     112160.67      1717.53 o                         
   4  10   3      21929.19      21564.13       445.02 o                         
   6  10   3     101594.09     102637.45      1599.41 o                         
   8  10   3     118049.08     117652.36      1961.03 o                         
  10  10   3      17302.38      19587.86       519.92 o                         
  12  10   3      70895.66      73518.72      1461.14 o                         
  14  10   3        316.11        906.40       329.93 o                         
  16  10   3      35894.87      35311.42      1021.28 o                         
  18  10   3      14316.72      13992.79       945.40 o                         
  20  10   3       5117.85       4454.41       866.47 o                         
 -19  11   3       5599.86       5477.79       901.99 o                         
 -17  11   3       2507.55       2630.07       490.74 o                         
 -15  11   3       5290.83       5601.63       473.79 o                         
 -13  11   3       1030.14       1214.31       332.48 o                         
 -11  11   3      17054.75      17041.20       562.13 o                         
  -9  11   3      17296.19      16586.71       517.40 o                         
  -7  11   3      14536.69      14719.40       516.05 o                         
  -5  11   3      41526.26      41858.11       816.86 o                         
  -3  11   3     255966.95     252409.02      3998.43 o                         
  -1  11   3     187069.05     182088.30      2925.00 o                         
   1  11   3      21095.81      21727.17       494.22 o                         
   3  11   3       8225.56       9674.34       370.24 o                         
   5  11   3      28101.46      27894.00       710.52 o                         
   7  11   3      17041.09      15927.30       482.51 o                         
   9  11   3       3510.16       4102.83       502.99 o                         
  11  11   3      27612.61      27412.95       719.27 o                         
  13  11   3      13349.41      12959.67       589.87 o                         
  15  11   3       5247.30       5044.42       462.95 o                         
  17  11   3      13962.51      15179.50       979.40 o                         
  19  11   3      17737.98      19774.88      1168.51 o                         
 -18  12   3        146.49         33.97       468.94 o                         
 -16  12   3       3445.19       3023.60       502.63 o                         
 -14  12   3      64592.88      66478.97      1572.57 o                         
 -12  12   3     136360.17     147376.64      2977.64 o                         
 -10  12   3      48038.65      49733.02      1071.42 o                         
  -8  12   3       3357.38       3347.21       281.91 o                         
  -6  12   3      14881.73      15046.14       445.59 o                         
  -4  12   3      50312.38      54300.38      1095.37 o                         
  -2  12   3     114959.14     120675.41      2192.66 o                         
   0  12   3      15164.37      15963.46       491.54 o                         
   2  12   3     265690.62     257324.50      4428.39 o                         
   4  12   3     131939.30     124026.86      2467.41 o                         
   6  12   3        144.78        261.06       213.07 o                         
   8  12   3         29.89       -192.81       221.16 o                         
  10  12   3     119921.94     125672.34      2312.05 o                         
  12  12   3     193138.17     200582.94      3930.08 o                         
  14  12   3      16657.32      17978.54       902.21 o                         
  16  12   3       5627.25       5221.02       601.69 o                         
  18  12   3       3701.31       3737.24       670.64 o                         
 -17  13   3       1732.33       2209.35       534.20 o                         
 -15  13   3        735.37        903.92       395.19 o                         
 -13  13   3       2417.98       2347.86       397.19 o                         
 -11  13   3       1567.45       1538.36       332.01 o                         
  -9  13   3       3899.48       3660.03       352.83 o                         
  -7  13   3       1050.18       1053.53       250.49 o                         
  -5  13   3      33526.55      33590.08       799.13 o                         
  -3  13   3      29742.21      32869.09       922.08 o                         
  -1  13   3       6354.12       5331.65       321.79 o                         
   1  13   3      12444.14      11681.40       447.42 o                         
   3  13   3       2092.19       2165.84       254.39 o                         
   5  13   3      13019.32      13307.78       470.98 o                         
   7  13   3       1558.33       1916.04       285.65 o                         
   9  13   3       1811.48       1520.31       302.03 o                         
  11  13   3        144.00        -98.57       337.50 o                         
  13  13   3        105.92          4.29       356.24 o                         
  15  13   3         11.60       -124.49       391.42 o                         
  17  13   3       1264.95       1028.11       625.07 o                         
 -18  14   3        745.31        748.20       674.28 o                         
 -16  14   3         51.82        170.25       500.98 o                         
 -14  14   3      49865.00      53388.95      1554.78 o                         
 -12  14   3     104774.27     107617.31      2582.16 o                         
 -10  14   3       9234.00       9737.48       505.24 o                         
  -8  14   3      23066.07      24289.49       744.11 o                         
  -6  14   3        434.81        609.24       239.19 o                         
  -4  14   3      53942.19      54571.96      1279.74 o                         
  -2  14   3      41099.83      39971.28       914.24 o                         
   0  14   3      19669.48      18453.28       574.17 o                         
   2  14   3     167426.05     161751.84      2900.23 o                         
   4  14   3      49198.12      47593.23      1154.59 o                         
   6  14   3        189.74        198.15       250.11 o                         
   8  14   3        226.94       -261.47       261.47 o                         
  10  14   3      41681.43      41333.77      1226.14 o                         
  12  14   3      81188.12      80199.62      2029.62 o                         
  14  14   3       9531.16      10109.97       673.09 o                         
  16  14   3       4471.32       4962.71      1184.31 o                         
 -17  15   3       4456.19       5636.69       847.75 o                         
 -15  15   3        305.31         61.06       450.33 o                         
 -13  15   3       5921.98       4957.66       543.28 o                         
 -11  15   3        234.81        752.01       378.97 o                         
  -9  15   3        244.28        227.00       298.44 o                         
  -7  15   3      11339.52      11353.14       540.97 o                         
  -5  15   3     103847.46      99873.13      1917.86 o                         
  -3  15   3     248289.44     245935.84      4304.74 o                         
  -1  15   3      55482.35      55601.50      1190.96 o                         
   1  15   3        298.00        -20.44       261.49 o                         
   3  15   3       8430.60       9318.36       437.12 o                         
   5  15   3      65084.23      63352.23      1428.45 o                         
   7  15   3      16127.68      15580.25       611.76 o                         
   9  15   3      27038.49      27956.64       965.16 o                         
  11  15   3      20783.12      21488.81      1063.39 o                         
  13  15   3        457.28       1327.84       440.51 o                         
  15  15   3        605.25        380.11       829.74 o                         
  17  15   3      16058.24      16419.01      1393.53 o                         
 -16  16   3      14514.31      15186.41      1011.34 o                         
 -14  16   3         73.28         70.99       449.84 o                         
 -12  16   3       6869.00       6491.11       584.93 o                         
 -10  16   3       5746.56       5858.87       542.07 o                         
  -8  16   3      60096.25      63126.12      1476.62 o                         
  -6  16   3      21504.01      23125.81       763.09 o                         
  -4  16   3       2672.87       2457.27       363.16 o                         
  -2  16   3      36685.55      34810.43       880.57 o                         
   0  16   3       1545.07       1041.65       286.86 o                         
   2  16   3      12691.87      13561.86       618.35 o                         
   4  16   3        380.33        316.75       301.19 o                         
   6  16   3      35193.73      38259.76      1154.01 o                         
   8  16   3      40004.86      40189.78      1208.03 o                         
  10  16   3       3860.66       4806.96       557.01 o                         
  12  16   3       3046.64       2579.95       472.26 o                         
  14  16   3         44.14       -441.61       448.00 o                         
  16  16   3      14460.41      15488.86      1386.29 o                         
 -15  17   3       9946.51      10664.77       775.66 o                         
 -13  17   3       3385.51       4752.59       568.25 o                         
 -11  17   3       4893.08       5826.04       572.61 o                         
  -9  17   3       3811.91       4333.47       433.28 o                         
  -7  17   3      17592.08      17627.33       710.22 o                         
  -5  17   3      68661.03      66674.21      1414.89 o                         
  -3  17   3       7160.97       6326.49       422.05 o                         
  -1  17   3       6146.69       6731.84       419.96 o                         
   1  17   3       3077.74       2867.90       342.69 o                         
   3  17   3      45495.14      42669.77      1010.58 o                         
   5  17   3      18994.25      17648.03       798.90 o                         
   7  17   3        597.33        870.67       384.25 o                         
   9  17   3      16081.47      15385.38       785.05 o                         
  11  17   3       7977.63       8506.24       634.57 o                         
  13  17   3        714.99        558.43       456.15 o                         
  15  17   3        150.96        106.97      1042.17 o                         
 -14  18   3       8247.91       9285.62       885.04 o                         
 -12  18   3       2739.56       2751.51       534.56 o                         
 -10  18   3      11770.06      13349.76       770.05 o                         
  -8  18   3      39852.02      41644.86      1132.27 o                         
  -6  18   3      18180.42      19414.31      1016.90 o                         
  -4  18   3       1782.69       1696.89       379.46 o                         
  -2  18   3      10790.84      11525.47       547.34 o                         
   0  18   3       2832.64       2845.72       362.99 o                         
   2  18   3         25.40        237.12       296.26 o                         
   4  18   3       9274.55       8831.77       599.45 o                         
   6  18   3      70672.91      70001.59      2001.68 o                         
   8  18   3      74242.98      72752.66      1914.13 o                         
  10  18   3      16205.73      17136.01       863.45 o                         
  12  18   3       2005.71       1631.43       486.41 o                         
  14  18   3       6238.95       7429.30      1485.86 o                         
 -11  19   3      22299.66      24758.01      1350.50 o                         
  -9  19   3      24999.14      25521.38      1370.20 o                         
  -7  19   3         21.65       -138.87       350.02 o                         
  -5  19   3       3234.50       3188.41       425.97 o                         
  -3  19   3      15347.75      15015.28       635.31 o                         
  -1  19   3      78820.41      77548.70      1630.88 o                         
   1  19   3      37927.09      39213.11       999.14 o                         
   3  19   3        515.82       1117.06       419.73 o                         
   5  19   3       8282.19       6302.60       572.07 o                         
   7  19   3       2802.40       2594.16       483.51 o                         
   9  19   3      16530.56      17323.36       947.22 o                         
  11  19   3        220.06       -242.19       459.66 o                         
 -10  20   3        381.05        404.18       468.19 o                         
  -8  20   3       4250.65       4138.11       498.42 o                         
  -6  20   3       1520.14        995.72       403.83 o                         
  -4  20   3       4359.15       5203.86       520.39 o                         
  -2  20   3       3346.08       2336.75       391.67 o                         
   0  20   3         12.70        -41.05       474.63 o                         
   2  20   3        827.91        700.70       442.48 o                         
   4  20   3         33.69        160.80       411.78 o                         
   6  20   3       3702.02       4265.10       550.55 o                         
   8  20   3       4056.91       3754.62       545.34 o                         
  10  20   3       1096.13       1323.67       519.58 o                         
  -9  21   3      26680.72      29531.34      1276.30 o                         
  -7  21   3       4851.64       5717.59       539.06 o                         
  -5  21   3         12.52        117.42       399.10 o                         
  -3  21   3       6150.79       6322.24       559.57 o                         
  -1  21   3      61956.32      64000.40      1618.10 o                         
   1  21   3      60063.46      60928.01      1560.36 o                         
   3  21   3        781.17        460.14       466.30 o                         
   5  21   3      10515.52      10211.58       724.46 o                         
   7  21   3         48.51       -300.46       449.16 o                         
   9  21   3      15293.81      15539.62      1589.04 o                         
  -6  22   3       3645.50       4422.63       645.27 o                         
  -4  22   3        353.23        506.70       429.47 o                         
  -2  22   3         12.45        211.23       426.30 o                         
   0  22   3       1297.49        830.63       441.53 o                         
   2  22   3       5275.55       5288.43       637.44 o                         
   4  22   3       7460.07       9100.13       720.58 o                         
   6  22   3       8819.49       8388.03       947.17 o                         
  -1  23   3      11987.91      10927.36       813.18 o                         
   1  23   3       5752.59       6235.35      2053.38 o                         
 -22   0   4      12906.59      14648.39      1180.91 o                         
 -20   0   4        529.00       1153.97       619.02 o                         
 -18   0   4        108.86       -165.10       502.02 o                         
 -16   0   4      37327.30      39560.03      1663.36 o                         
 -14   0   4      92524.96      90675.05      3042.30 o                         
 -12   0   4       7932.49       7285.69       479.38 o                         
 -10   0   4     443681.94     432586.22      8868.15 o                         
  -8   0   4     687398.75     660859.00     15095.98 o                         
  -6   0   4       1170.60        851.93       132.33 o                         
  -4   0   4      29583.93      30625.62       845.95 o                         
  -2   0   4     625181.38     662410.62     13385.57 o                         
   0   0   4    1244192.75    1222216.62     39979.94 o                         
   2   0   4     236420.75     252671.84      5945.29 o                         
   4   0   4     466057.09     459783.34      9332.85 o                         
   6   0   4      93923.27      90778.59      1956.15 o                         
   8   0   4     242353.83     258447.14      5632.80 o                         
  10   0   4     103915.91     108639.44      3508.89 o                         
  12   0   4     111426.48     105555.34      2744.04 o                         
  14   0   4     286545.56     271687.91      6640.37 o                         
  16   0   4      82883.38      79414.09      2359.86 o                         
  18   0   4        471.56        722.59       429.73 o                         
  20   0   4       3597.49       5015.12       788.00 o                         
  22   0   4      41518.20      45022.47      2006.43 o                         
 -21   1   4       1700.57       1284.06       479.39 o                         
 -19   1   4      11071.72       9773.22       648.96 o                         
 -17   1   4      25158.73      24884.65       909.48 o                         
 -15   1   4      14256.38      12495.76       630.80 o                         
 -13   1   4      13270.82      14241.18       801.14 o                         
 -11   1   4      20778.37      21244.74       477.85 o                         
  -9   1   4      62379.42      61384.43       994.56 o                         
  -7   1   4      47045.61      51552.09      1119.30 o                         
  -5   1   4         50.48        -60.64        69.23 o                         
  -3   1   4      13905.35      13173.91       291.63 o                         
  -1   1   4      27632.35      27259.22       434.72 o                         
   1   1   4      39299.30      38510.46       638.23 o                         
   3   1   4      27300.02      27898.15       722.32 o                         
   5   1   4      44783.04      47222.15       745.81 o                         
   7   1   4     163820.05     172392.42      2545.77 o                         
   9   1   4      56521.41      56104.89       920.41 o                         
  11   1   4      12023.00      13189.19       394.23 o                         
  13   1   4       3350.92       4255.36       384.55 o                         
  15   1   4       8665.04       8890.08       431.87 o                         
  17   1   4       8334.64       8238.76       444.90 o                         
  19   1   4        145.57        299.21       363.83 o                         
  21   1   4       2957.96       2515.47       512.67 o                         
 -22   2   4        439.97        459.94       481.68 o                         
 -20   2   4      13443.40      14716.12       796.76 o                         
 -18   2   4       1387.92       1535.06       404.30 o                         
 -16   2   4      51812.60      51710.09      1415.79 o                         
 -14   2   4      34525.36      35748.05       960.10 o                         
 -12   2   4      34248.05      34422.04       800.35 o                         
 -10   2   4     160633.80     156815.19      3320.36 o                         
  -8   2   4      27899.49      26621.48       492.14 o                         
  -6   2   4      57544.73      62878.66      1233.58 o                         
  -4   2   4       6319.86       6085.77       254.28 o                         
  -2   2   4     250299.94     268707.59      3869.68 o                         
   0   2   4     167220.62     183313.50      2647.55 o                         
   2   2   4       1557.28       1059.45        89.67 o                         
   4   2   4      37735.70      39734.46       666.69 o                         
   6   2   4      16725.73      15102.79       491.40 o                         
   8   2   4      41433.96      47392.86       850.21 o                         
  10   2   4      32116.73      31202.94       645.90 o                         
  12   2   4      11689.39      12746.84       415.26 o                         
  14   2   4      86169.85      84107.44      2313.43 o                         
  16   2   4      25844.85      25755.45       987.60 o                         
  18   2   4       5371.76       5473.34       401.63 o                         
  20   2   4       4035.07       4205.81       525.03 o                         
  22   2   4       5763.71       5867.02       897.35 o                         
 -21   3   4       1061.00       1177.96       487.00 o                         
 -19   3   4      21191.04      20656.58       900.89 o                         
 -17   3   4      92959.78      92565.27      2253.53 o                         
 -15   3   4      79275.95      79184.48      1723.90 o                         
 -13   3   4      18794.04      17984.61       750.10 o                         
 -11   3   4      12720.35      11348.70       499.35 o                         
  -9   3   4      97036.57      93712.80      1536.57 o                         
  -7   3   4     272410.12     289986.19      4392.21 o                         
  -5   3   4      31461.51      35357.31       580.23 o                         
  -3   3   4     130690.27     129484.32      1906.86 o                         
  -1   3   4      92009.27      93687.62      1384.21 o                         
   1   3   4       4080.39       3723.06       115.71 o                         
   3   3   4      19720.87      20089.13       349.12 o                         
   5   3   4     328962.53     333377.47      4813.51 o                         
   7   3   4     592547.25     597766.00      9549.02 o                         
   9   3   4     150710.92     147093.02      2376.49 o                         
  11   3   4      13014.62      13519.83       406.13 o                         
  13   3   4       3353.70       3664.76       302.10 o                         
  15   3   4      23321.17      24859.77       851.00 o                         
  17   3   4      23956.51      23892.53       720.38 o                         
  19   3   4        242.71        403.88       370.53 o                         
  21   3   4      11282.36      10529.84      1046.97 o                         
 -22   4   4      14141.11      12125.64      1077.19 o                         
 -20   4   4      67185.02      68139.17      1851.26 o                         
 -18   4   4      21065.70      21279.21       899.47 o                         
 -16   4   4      27483.48      27811.66       964.09 o                         
 -14   4   4      26106.23      21667.87       693.76 o                         
 -12   4   4       3278.30       4121.68       287.16 o                         
 -10   4   4       4435.10       4949.22       351.98 o                         
  -8   4   4     100472.48      97019.46      1488.97 o                         
  -6   4   4     349595.38     373761.44      5400.81 o                         
  -4   4   4     154063.75     160273.39      2351.87 o                         
  -2   4   4      37597.78      37160.50       596.40 o                         
   0   4   4      48742.00      50317.23       920.99 o                         
   2   4   4     120232.60     133752.39      1963.37 o                         
   4   4   4     107953.62     117985.91      1862.74 o                         
   6   4   4      18003.58      17398.54       335.70 o                         
   8   4   4      36216.03      37482.27       711.36 o                         
  10   4   4      64716.87      60921.89      1091.15 o                         
  12   4   4      15258.14      14995.39       456.07 o                         
  14   4   4        498.85        393.22       248.02 o                         
  16   4   4       9918.40       9915.76       479.14 o                         
  18   4   4      64516.15      68510.62      1452.30 o                         
  20   4   4      51906.52      53868.06      1810.34 o                         
  22   4   4       6569.22       6764.37       933.58 o                         
 -21   5   4       5057.40       5526.75       605.95 o                         
 -19   5   4       1061.01        728.44       435.69 o                         
 -17   5   4      15406.94      15657.11       775.49 o                         
 -15   5   4        372.30         56.58       287.40 o                         
 -13   5   4      30542.50      28843.55       723.62 o                         
 -11   5   4       8300.06       8172.88       321.37 o                         
  -9   5   4      23159.52      21994.73       447.93 o                         
  -7   5   4      92705.38      99691.51      1525.93 o                         
  -5   5   4       3319.19       3354.73       150.34 o                         
  -3   5   4     110519.77     113705.16      1695.95 o                         
  -1   5   4      38944.87      40292.47       647.28 o                         
   1   5   4      33389.45      34110.19       557.04 o                         
   3   5   4      64248.92      66583.11      1088.08 o                         
   5   5   4      14644.92      15322.90       337.34 o                         
   7   5   4      74406.23      72783.88      1231.61 o                         
   9   5   4       2216.28       2188.62       190.99 o                         
  11   5   4      16752.98      16923.99       462.52 o                         
  13   5   4       6199.91       7164.49       348.73 o                         
  15   5   4       1506.22       1454.08       299.62 o                         
  17   5   4       8675.91       8612.82       473.28 o                         
  19   5   4         31.99       -233.70       399.84 o                         
  21   5   4       4150.92       4154.77       662.08 o                         
 -20   6   4      36049.75      37232.36      1614.45 o                         
 -18   6   4      25776.05      25521.48       985.34 o                         
 -16   6   4       1246.52        958.16       341.69 o                         
 -14   6   4      49490.15      45577.21      1127.38 o                         
 -12   6   4      12920.79      11619.09       445.89 o                         
 -10   6   4      26120.61      28419.49       557.56 o                         
  -8   6   4        294.54        441.31       127.34 o                         
  -6   6   4     428399.34     446838.47      6455.15 o                         
  -4   6   4     741803.06     756190.62     10840.30 o                         
  -2   6   4      80513.98      83103.98      1267.69 o                         
   0   6   4      85369.06      85247.63      1293.54 o                         
   2   6   4      29352.35      31178.32       529.44 o                         
   4   6   4     509445.56     519957.66      7987.11 o                         
   6   6   4      85770.30      87878.88      1348.18 o                         
   8   6   4      88304.17      86066.20      1451.88 o                         
  10   6   4     153074.95     146128.58      2392.98 o                         
  12   6   4       8926.86       7862.36       404.38 o                         
  14   6   4       1508.59       1459.20       254.15 o                         
  16   6   4      18063.07      19263.49       664.29 o                         
  18   6   4      70171.32      69860.37      2118.98 o                         
  20   6   4      40712.62      40292.20      1500.15 o                         
 -21   7   4      22090.59      22297.46      1030.74 o                         
 -19   7   4       1124.00       1304.40       536.16 o                         
 -17   7   4        871.88        543.93       399.84 o                         
 -15   7   4      68910.98      65872.20      1516.18 o                         
 -13   7   4     180234.62     177473.61      3499.99 o                         
 -11   7   4      82762.80      84998.55      1616.60 o                         
  -9   7   4        564.73        911.07       152.89 o                         
  -7   7   4       1332.20       1185.24       156.98 o                         
  -5   7   4      75134.58      83853.17      1304.00 o                         
  -3   7   4      80548.33      92576.28      1511.84 o                         
  -1   7   4      25278.54      24578.36       446.25 o                         
   1   7   4     207136.97     212371.25      3107.77 o                         
   3   7   4     211824.47     207713.02      3262.36 o                         
   5   7   4      92339.78      90118.50      1382.70 o                         
   7   7   4      32203.25      33255.39       591.68 o                         
   9   7   4      77998.07      80301.18      1383.00 o                         
  11   7   4     159975.12     160171.84      2627.98 o                         
  13   7   4      78296.94      78322.15      1633.53 o                         
  15   7   4        628.54        798.59       380.54 o                         
  17   7   4       8980.22       7862.72       535.05 o                         
  19   7   4        852.65       1030.36       449.78 o                         
  21   7   4       1438.53       1954.23       608.80 o                         
 -20   8   4       1526.62       1826.51       606.32 o                         
 -18   8   4        955.17        688.45       532.58 o                         
 -16   8   4       6510.45       6977.36       509.08 o                         
 -14   8   4      11443.02      11325.49       715.68 o                         
 -12   8   4       1285.46       1003.10       246.02 o                         
 -10   8   4      38176.68      38866.07       778.61 o                         
  -8   8   4       8441.38       7772.80       274.71 o                         
  -6   8   4       5681.55       5995.88       223.97 o                         
  -4   8   4       4926.37       4401.36       180.86 o                         
  -2   8   4      28571.50      30767.43       548.65 o                         
   0   8   4      97398.32     100152.77      1525.25 o                         
   2   8   4      24077.71      25768.73       508.71 o                         
   4   8   4       8709.10       8290.54       249.20 o                         
   6   8   4      30546.20      29471.76       590.02 o                         
   8   8   4       2652.68       3250.16       211.20 o                         
  10   8   4      25444.62      25246.77       619.69 o                         
  12   8   4       1016.02        872.08       225.95 o                         
  14   8   4      25780.10      25197.12       747.56 o                         
  16   8   4       7858.37       8274.03       523.89 o                         
  18   8   4        947.86        855.58       500.14 o                         
  20   8   4        480.39        108.53       464.87 o                         
 -19   9   4        495.79        430.13       570.91 o                         
 -17   9   4       5450.94       6048.29       774.46 o                         
 -15   9   4      13632.21      14666.09      1218.28 o                         
 -13   9   4     131767.48     129887.13      2644.02 o                         
 -11   9   4     104865.73     104910.52      1957.41 o                         
  -9   9   4        867.29       1273.34       176.21 o                         
  -7   9   4      67063.12      67694.60      1107.98 o                         
  -5   9   4      17136.13      19401.91       411.14 o                         
  -3   9   4     156206.17     159641.94      2388.24 o                         
  -1   9   4       1800.75       1760.83       113.29 o                         
   1   9   4     271469.19     270791.62      4229.24 o                         
   3   9   4     377060.72     370302.06      5757.31 o                         
   5   9   4       1172.68       1227.18       141.28 o                         
   7   9   4      42843.62      43900.65       826.17 o                         
   9   9   4      17562.92      16841.79       453.11 o                         
  11   9   4     232958.50     227432.66      3658.59 o                         
  13   9   4      91942.23      89077.59      1735.07 o                         
  15   9   4      10617.93      10914.18       589.13 o                         
  17   9   4      18279.53      19166.54       910.61 o                         
  19   9   4         29.64       -400.50       506.76 o                         
 -20  10   4       3489.93       4008.54       860.59 o                         
 -18  10   4       6445.93       7666.96      2171.93 o                         
 -16  10   4       4759.40       4375.99       512.24 o                         
 -14  10   4       1563.90        994.04       333.25 o                         
 -12  10   4      10125.56      10289.91       521.40 o                         
 -10  10   4       8428.75       8553.75       386.86 o                         
  -8  10   4      34919.88      34226.76       712.55 o                         
  -6  10   4      91379.16      86884.49      1488.07 o                         
  -4  10   4     204303.42     206787.83      3298.64 o                         
  -2  10   4     220801.03     228088.69      3619.64 o                         
   0  10   4      51748.87      53959.44       972.45 o                         
   2  10   4      44731.82      43867.35       753.85 o                         
   4  10   4      41147.45      40755.65       716.61 o                         
   6  10   4       8016.13       8518.14       283.14 o                         
   8  10   4       1708.40       1580.19       200.44 o                         
  10  10   4      12058.51      11659.07       407.37 o                         
  12  10   4      18201.67      19161.50      1201.32 o                         
  14  10   4      29222.21      28947.36      1223.14 o                         
  16  10   4      37459.59      38998.73      1214.18 o                         
  18  10   4      26821.05      27442.76      1277.85 o                         
  20  10   4      10603.98      11847.54      2331.98 o                         
 -19  11   4       9257.71       9023.37      1081.03 o                         
 -17  11   4      48748.40      45370.72      2216.14 o                         
 -15  11   4      13283.25      14230.65       761.31 o                         
 -13  11   4       5175.55       4859.99       477.74 o                         
 -11  11   4       5923.67       6004.80       413.24 o                         
  -9  11   4      44338.46      47285.01      1010.37 o                         
  -7  11   4     163379.08     164780.19      2689.96 o                         
  -5  11   4       3379.80       3974.88       260.03 o                         
  -3  11   4     134916.62     129864.98      2145.68 o                         
  -1  11   4      74054.06      69377.17      1222.30 o                         
   1  11   4      63989.04      62858.00      1116.06 o                         
   3  11   4      70362.67      68795.95      1593.96 o                         
   5  11   4     104774.16     106010.50      1780.55 o                         
   7  11   4     273895.12     273957.50      4693.48 o                         
   9  11   4      39683.61      41564.27       911.10 o                         
  11  11   4      10917.13       9442.93       485.13 o                         
  13  11   4       8272.37       7663.62       493.95 o                         
  15  11   4      17483.66      19908.54      1046.90 o                         
  17  11   4      27804.26      31391.62      1416.14 o                         
  19  11   4        361.92       1048.46       587.24 o                         
 -18  12   4       1032.64        964.48       503.76 o                         
 -16  12   4        444.62        535.01       443.42 o                         
 -14  12   4        960.69        807.93       369.71 o                         
 -12  12   4       2941.78       3359.20       473.05 o                         
 -10  12   4       1072.19       1216.31       295.95 o                         
  -8  12   4       3677.76       3355.87       306.72 o                         
  -6  12   4      13611.72      12165.78       407.79 o                         
  -4  12   4      33375.78      33166.38       753.59 o                         
  -2  12   4      29916.92      31151.02       738.44 o                         
   0  12   4       5093.95       4850.44       300.15 o                         
   2  12   4       2308.90       1568.79       239.96 o                         
   4  12   4       3901.09       3275.02       301.20 o                         
   6  12   4       6737.84       6640.49       363.54 o                         
   8  12   4         85.16       -130.58       225.51 o                         
  10  12   4       9355.76       9831.24       499.13 o                         
  12  12   4       8172.66       8329.75       499.81 o                         
  14  12   4       1238.54        773.27       348.04 o                         
  16  12   4       2849.09       3183.68       578.39 o                         
  18  12   4       6961.10       7135.23       783.96 o                         
 -17  13   4      84445.89      85383.34      2227.18 o                         
 -15  13   4      26160.01      26346.19      1177.49 o                         
 -13  13   4        102.26        -27.30       329.67 o                         
 -11  13   4      10497.05      10876.02       542.87 o                         
  -9  13   4     109705.82     111071.31      2073.10 o                         
  -7  13   4      54621.55      54086.14      1139.65 o                         
  -5  13   4       5618.04       5772.11       353.35 o                         
  -3  13   4      44699.04      44167.80       965.31 o                         
  -1  13   4      15445.27      13693.94       488.32 o                         
   1  13   4        310.76         57.38       206.06 o                         
   3  13   4       2424.58       2668.06       263.61 o                         
   5  13   4      60866.40      59854.32      1215.43 o                         
   7  13   4     211989.78     208480.25      4008.03 o                         
   9  13   4     107580.98     105569.62      2464.18 o                         
  11  13   4      11654.90      12475.36       659.30 o                         
  13  13   4        297.48        391.85       382.47 o                         
  15  13   4       8769.33       9087.68       774.46 o                         
  17  13   4      22076.98      20077.37      2290.70 o                         
 -16  14   4       7522.90       7886.76       785.79 o                         
 -14  14   4       1014.56       1159.42       463.86 o                         
 -12  14   4       3398.13       3212.31       470.49 o                         
 -10  14   4      18763.65      17721.56       767.14 o                         
  -8  14   4      39580.46      37562.87       982.92 o                         
  -6  14   4       7860.56       7747.77       407.97 o                         
  -4  14   4      11922.53      11327.20       525.33 o                         
  -2  14   4      34035.91      32884.32       802.58 o                         
   0  14   4      59718.48      60438.35      1247.95 o                         
   2  14   4      55278.63      53834.86      1136.98 o                         
   4  14   4        166.40       -254.54       254.54 o                         
   6  14   4        322.95        269.91       240.58 o                         
   8  14   4       3271.35       3454.58       404.26 o                         
  10  14   4        763.20        759.61       350.57 o                         
  12  14   4      11837.95      11220.36       660.29 o                         
  14  14   4      28256.71      30155.27      1070.45 o                         
  16  14   4       7797.54       8205.43       853.50 o                         
 -17  15   4      21634.72      23818.41      1466.06 o                         
 -15  15   4       1253.50       1190.58       575.47 o                         
 -13  15   4      21141.83      22312.18       964.86 o                         
 -11  15   4       6184.77       6494.92       538.04 o                         
  -9  15   4      29457.52      29151.89       857.62 o                         
  -7  15   4      78596.54      77839.30      1714.65 o                         
  -5  15   4       6324.80       6872.52       406.08 o                         
  -3  15   4     132301.25     131855.14      2438.83 o                         
  -1  15   4       9241.29       9932.98       453.49 o                         
   1  15   4      24076.44      24236.09       687.87 o                         
   3  15   4      18338.88      17711.33       585.40 o                         
   5  15   4       5699.80       6727.88       488.82 o                         
   7  15   4      37355.35      36332.32      1098.88 o                         
   9  15   4       4004.47       3768.16       444.38 o                         
  11  15   4      10641.98      11284.96       849.92 o                         
  13  15   4       4186.10       4650.87       522.62 o                         
  15  15   4       4933.44       5281.35       639.92 o                         
 -16  16   4       7114.68       8455.64       822.76 o                         
 -14  16   4       8830.17       9956.70       997.68 o                         
 -12  16   4       3512.11       3707.39       511.65 o                         
 -10  16   4      47369.89      46341.11      1350.24 o                         
  -8  16   4      32762.81      33841.48       958.12 o                         
  -6  16   4       2056.41       2151.17       318.42 o                         
  -4  16   4      24249.04      23515.22       781.53 o                         
  -2  16   4      99024.19      96037.45      1874.06 o                         
   0  16   4      78208.84      77440.91      1562.78 o                         
   2  16   4      11540.03      11810.09       504.99 o                         
   4  16   4       1574.07       2152.34       384.68 o                         
   6  16   4        100.78        176.60       330.30 o                         
   8  16   4       2505.78       2382.54       422.97 o                         
  10  16   4         56.26       -320.96       365.07 o                         
  12  16   4       7847.88       7459.73       610.77 o                         
  14  16   4      32971.59      34666.02      1224.87 o                         
  16  16   4      18570.96      18486.48      4550.45 o                         
 -15  17   4       8063.68       8254.04       818.92 o                         
 -13  17   4      54300.14      57262.93      1666.77 o                         
 -11  17   4      46742.59      50305.24      1487.21 o                         
  -9  17   4       1619.03       1974.05       435.53 o                         
  -7  17   4      13652.18      11800.77       596.72 o                         
  -5  17   4        173.86        127.80       282.29 o                         
  -3  17   4      41256.66      41866.76      1010.37 o                         
  -1  17   4       1948.30       1370.05       312.19 o                         
   1  17   4      58133.41      56418.34      1238.35 o                         
   3  17   4      76749.92      74517.22      1701.00 o                         
   5  17   4       7030.59       6699.63       534.68 o                         
   7  17   4        627.29        691.15       382.14 o                         
   9  17   4      32368.56      31758.07      1143.82 o                         
  11  17   4      68409.85      70334.34      2094.02 o                         
  13  17   4      16206.37      17245.45      1006.80 o                         
  15  17   4        195.26       -426.96       633.16 o                         
 -14  18   4       8770.42       8275.75       796.74 o                         
 -12  18   4        863.44        474.23       465.78 o                         
 -10  18   4      16486.42      16229.06       837.01 o                         
  -8  18   4        161.77       -339.36       339.36 o                         
  -6  18   4      28023.55      27325.32       887.19 o                         
  -4  18   4      11138.54      11690.76       552.82 o                         
  -2  18   4      10572.85       9232.21       499.24 o                         
   0  18   4      20041.77      19544.29       682.94 o                         
   2  18   4       1752.26       1857.72       383.36 o                         
   4  18   4      24410.58      25330.19       939.27 o                         
   6  18   4       8849.17       9204.45       634.62 o                         
   8  18   4       3765.63       3866.74       508.34 o                         
  10  18   4       6763.84       6382.56       614.72 o                         
  12  18   4        134.56        117.27       448.91 o                         
 -11  19   4      10428.14      10158.13       736.95 o                         
  -9  19   4        524.15        477.89       431.91 o                         
  -7  19   4       1249.76        924.04       384.37 o                         
  -5  19   4        147.12        246.81       357.58 o                         
  -3  19   4         93.21        -84.95       317.17 o                         
  -1  19   4        171.37        349.23       335.28 o                         
   1  19   4      12694.35      11128.66       622.79 o                         
   3  19   4      20463.88      20240.53       893.63 o                         
   5  19   4      15597.48      15495.82       806.85 o                         
   7  19   4       4810.82       4591.12       552.24 o                         
   9  19   4       8287.32       7778.38       649.94 o                         
  11  19   4      14265.04      13126.29       817.39 o                         
 -10  20   4       3691.59       3155.01       729.78 o                         
  -8  20   4       2380.91       2616.18       513.77 o                         
  -6  20   4      75754.07      74711.29      1765.65 o                         
  -4  20   4      94500.66      90179.03      2029.56 o                         
  -2  20   4       6650.78       7760.46       574.52 o                         
   0  20   4       1503.86       1294.48       544.25 o                         
   2  20   4       8195.25       8161.26       632.10 o                         
   4  20   4      54617.17      53501.26      1565.74 o                         
   6  20   4      12713.47      13736.86       791.23 o                         
   8  20   4      17903.85      18198.73       920.46 o                         
  10  20   4      27081.11      26914.13      1465.62 o                         
  -9  21   4       3063.30       3770.30       626.95 o                         
  -7  21   4       2058.62       2480.99       468.48 o                         
  -5  21   4       1066.14        732.50       420.41 o                         
  -3  21   4        247.52       -157.80       471.82 o                         
  -1  21   4       1132.54        736.03       434.11 o                         
   1  21   4        270.00       -241.29       429.67 o                         
   3  21   4        938.59        888.50       448.87 o                         
   5  21   4       1564.56       3130.25       545.55 o                         
   7  21   4       5075.71       4553.69       585.90 o                         
  -6  22   4      27997.46      29594.41      1561.20 o                         
  -4  22   4      28543.59      29496.08      1142.68 o                         
  -2  22   4         19.42        190.54       427.43 o                         
   0  22   4       3662.19       3726.08       566.60 o                         
   2  22   4       2873.49       2464.88       533.63 o                         
   4  22   4      18452.28      17009.57       907.83 o                         
 -21   1   5      32976.22      31774.73      1160.24 o                         
 -19   1   5      56283.88      58582.29      1697.85 o                         
 -17   1   5         39.63        359.74       375.72 o                         
 -15   1   5      58192.29      56899.76      1516.15 o                         
 -13   1   5      37198.65      37120.67      1098.25 o                         
 -11   1   5      13414.01      15491.98       478.01 o                         
  -9   1   5        131.91         98.18       110.30 o                         
  -7   1   5     332306.66     348084.03      5033.04 o                         
  -5   1   5     570635.88     577376.31      8862.94 o                         
  -3   1   5     210838.44     214789.66      3108.85 o                         
  -1   1   5      10984.13      11519.35       225.30 o                         
   1   1   5       1693.72       1212.94        78.88 o                         
   3   1   5     176633.58     188395.61      3149.26 o                         
   5   1   5     203834.30     214675.61      3125.12 o                         
   7   1   5       2357.84       2809.89       147.57 o                         
   9   1   5     156530.03     148424.62      3024.46 o                         
  11   1   5     132605.27     127102.31      2097.31 o                         
  13   1   5         95.25        334.31       220.77 o                         
  15   1   5        455.34        311.45       252.84 o                         
  17   1   5      59997.05      59972.62      1288.38 o                         
  19   1   5     106708.31     109968.51      2142.00 o                         
  21   1   5      26022.25      28821.09      1294.48 o                         
 -22   2   5      12315.59      11486.52      1078.66 o                         
 -20   2   5      13478.91      13260.37      1051.48 o                         
 -18   2   5      25932.93      24703.78       921.73 o                         
 -16   2   5      36295.53      38583.34      1168.34 o                         
 -14   2   5      34840.03      33992.02       903.45 o                         
 -12   2   5      60880.97      61807.65      1298.23 o                         
 -10   2   5      84829.39      83043.50      1810.54 o                         
  -8   2   5      74095.22      80410.63      1444.86 o                         
  -6   2   5        305.70        779.87       106.84 o                         
  -4   2   5      76556.41      75156.70      1447.48 o                         
  -2   2   5        743.19        410.64        83.65 o                         
   0   2   5      41431.54      43895.20       681.96 o                         
   2   2   5     174210.12     168779.80      2635.18 o                         
   4   2   5     673771.19     660344.75     10096.55 o                         
   6   2   5     334663.34     347369.09      5355.06 o                         
   8   2   5      10128.71      11237.88       349.05 o                         
  10   2   5      36850.19      37291.36       770.26 o                         
  12   2   5     154749.97     157417.97      2798.17 o                         
  14   2   5      45060.93      45042.34      1002.00 o                         
  16   2   5        506.60        -56.60       262.16 o                         
  18   2   5      12645.75      11977.25       543.21 o                         
  20   2   5        659.46         33.68       430.47 o                         
  22   2   5        858.83        103.18       969.94 o                         
 -21   3   5       6228.63       6253.03       717.87 o                         
 -19   3   5      12435.23      11499.68       715.13 o                         
 -17   3   5       3236.84       2735.30       444.56 o                         
 -15   3   5      39395.31      39471.38      1293.87 o                         
 -13   3   5       2774.80       2704.43       312.15 o                         
 -11   3   5      88510.46      87815.55      1637.44 o                         
  -9   3   5      72121.57      69309.95      1108.23 o                         
  -7   3   5       6790.19       7184.09       288.60 o                         
  -5   3   5      48704.07      49162.48       813.65 o                         
  -3   3   5       9060.77      10800.71       236.64 o                         
  -1   3   5     190246.56     198626.12      2881.02 o                         
   1   3   5     145686.89     146520.47      2294.31 o                         
   3   3   5      26304.68      25994.83       436.18 o                         
   5   3   5      86518.06      78411.45      1191.87 o                         
   7   3   5       6334.94       7088.42       273.94 o                         
   9   3   5      82381.27      82004.66      1391.11 o                         
  11   3   5       2690.89       2763.46       225.33 o                         
  13   3   5      76633.41      75587.76      1483.46 o                         
  15   3   5      57481.38      55868.53      1347.45 o                         
  17   3   5        166.57        145.82       285.98 o                         
  19   3   5      11398.57      10828.23       598.66 o                         
  21   3   5         53.48        397.58       539.53 o                         
 -22   4   5      17424.95      16200.00      1754.14 o                         
 -20   4   5      11734.44      12083.66       754.62 o                         
 -18   4   5        500.05       -349.16       370.76 o                         
 -16   4   5       1349.37       1048.91       400.67 o                         
 -14   4   5      77263.68      73921.43      2012.11 o                         
 -12   4   5     145690.20     142373.48      2812.67 o                         
 -10   4   5       4036.82       4440.23       234.02 o                         
  -8   4   5      65062.78      64862.80      1033.90 o                         
  -6   4   5      10644.83      12470.42       286.25 o                         
  -4   4   5     134173.34     141314.94      2087.31 o                         
  -2   4   5       1236.19       1388.28        98.48 o                         
   0   4   5     279913.09     290836.22      4488.25 o                         
   2   4   5     221939.08     219092.53      3401.65 o                         
   4   4   5       8872.48       8633.62       209.59 o                         
   6   4   5      15659.50      16469.36       334.47 o                         
   8   4   5      28491.53      26745.33       713.71 o                         
  10   4   5      76955.03      75479.43      1397.98 o                         
  12   4   5      56010.86      58458.41      1093.87 o                         
  14   4   5       3702.71       4581.60       341.45 o                         
  16   4   5        954.78        605.66       292.42 o                         
  18   4   5       2707.67       2531.38       395.51 o                         
  20   4   5         74.26         89.97       441.45 o                         
 -21   5   5         15.59        -25.64       474.48 o                         
 -19   5   5       2078.21       1193.04       456.83 o                         
 -17   5   5       9284.27       9815.07       750.63 o                         
 -15   5   5      40775.77      41430.43      1080.71 o                         
 -13   5   5        330.95        576.32       277.05 o                         
 -11   5   5     163135.58     155960.17      2545.20 o                         
  -9   5   5     338783.06     333955.22      4872.49 o                         
  -7   5   5      42654.38      42300.38       717.90 o                         
  -5   5   5       6170.53       6496.55       304.20 o                         
  -3   5   5     263149.56     272636.22      3954.40 o                         
  -1   5   5     633886.75     660378.81      9458.63 o                         
   1   5   5     161102.98     164087.59      2406.59 o                         
   3   5   5      53915.15      58340.13       911.83 o                         
   5   5   5      23575.60      22748.70       416.85 o                         
   7   5   5      38398.77      44576.98       743.15 o                         
   9   5   5      31392.18      34989.19       880.28 o                         
  11   5   5      33463.72      32111.85       837.73 o                         
  13   5   5     129016.12     126948.88      2151.86 o                         
  15   5   5     103670.32     100184.72      3016.39 o                         
  17   5   5      30269.30      30513.65      1582.02 o                         
  19   5   5       6443.16       6309.84       594.44 o                         
  21   5   5      16228.79      17640.19      1056.26 o                         
 -20   6   5       1757.07       1362.69       503.17 o                         
 -18   6   5      45131.27      47440.48      1424.25 o                         
 -16   6   5      34278.79      33832.41       966.68 o                         
 -14   6   5        900.42       1076.40       301.63 o                         
 -12   6   5       6912.40       6348.07       348.87 o                         
 -10   6   5      62771.04      65449.69      1171.89 o                         
  -8   6   5     242536.55     258862.22      3806.28 o                         
  -6   6   5      13003.23      13552.69       318.46 o                         
  -4   6   5     201621.34     207589.98      3047.61 o                         
  -2   6   5     168448.89     169179.70      2491.31 o                         
   0   6   5      11499.88      13126.08       286.32 o                         
   2   6   5      55735.71      58857.84       922.86 o                         
   4   6   5      71670.46      72211.21      1118.77 o                         
   6   6   5     274212.62     276978.88      4309.64 o                         
   8   6   5      75733.70      75222.61      1291.94 o                         
  10   6   5       1033.54       1015.94       190.01 o                         
  12   6   5       2966.44       2121.98       239.69 o                         
  14   6   5       7884.98       9242.21       445.51 o                         
  16   6   5      25485.76      26145.56       887.53 o                         
  18   6   5       1323.70        626.81       383.20 o                         
  20   6   5       5811.27       5717.27       600.87 o                         
 -21   7   5         25.12        383.07      1145.35 o                         
 -19   7   5        955.32        525.26       464.66 o                         
 -17   7   5       1107.46       1701.70       377.25 o                         
 -15   7   5      10450.62      10781.81       933.72 o                         
 -13   7   5          9.02       -260.45       260.45 o                         
 -11   7   5      29267.64      28843.35       710.68 o                         
  -9   7   5      77714.70      77701.31      1252.85 o                         
  -7   7   5      12545.79      12497.54       319.88 o                         
  -5   7   5       7848.37       8706.66       255.11 o                         
  -3   7   5       9726.36      10350.22       268.53 o                         
  -1   7   5     105208.72     110810.42      1786.28 o                         
   1   7   5     105877.85     102789.35      1555.00 o                         
   3   7   5        292.33        556.56       102.43 o                         
   5   7   5      65378.66      65754.89      1107.44 o                         
   7   7   5       1860.36       1679.97       160.76 o                         
   9   7   5      20192.06      19933.53       599.48 o                         
  11   7   5       1082.47        933.45       210.92 o                         
  13   7   5      31200.77      30595.24       815.38 o                         
  15   7   5      37002.17      37274.00      1021.11 o                         
  17   7   5       2260.12       1733.90       407.67 o                         
  19   7   5         69.22       -188.50       454.94 o                         
  21   7   5        497.32        584.81       555.94 o                         
 -20   8   5       8577.50       8238.44       817.74 o                         
 -18   8   5      63383.38      60878.28      2001.19 o                         
 -16   8   5      86806.27      80436.70      1950.80 o                         
 -14   8   5      25795.95      24934.56      1046.81 o                         
 -12   8   5         71.74         99.18       232.30 o                         
 -10   8   5      27224.50      28376.39       629.06 o                         
  -8   8   5     133354.89     141307.41      2154.09 o                         
  -6   8   5      82386.68      84680.81      1333.46 o                         
  -4   8   5       7844.60       7416.30       236.77 o                         
  -2   8   5     269083.66     269229.53      3936.74 o                         
   0   8   5     133543.92     127534.55      1917.99 o                         
   2   8   5       5904.17       6029.38       206.20 o                         
   4   8   5       9207.86       9735.34       268.08 o                         
   6   8   5     405371.03     403954.06      6258.63 o                         
   8   8   5     385721.81     373142.09      5827.22 o                         
  10   8   5      34092.13      33199.11       747.08 o                         
  12   8   5       8544.06       7434.14       393.53 o                         
  14   8   5       1916.19       2555.70       318.24 o                         
  16   8   5      48917.22      53345.50      1334.36 o                         
  18   8   5       7410.98       6695.56       539.73 o                         
  20   8   5      16449.50      16089.22      1011.79 o                         
 -19   9   5       4653.67       4135.31       685.20 o                         
 -17   9   5        257.07         53.44       411.32 o                         
 -15   9   5       1313.38        246.55       411.06 o                         
 -13   9   5       2511.61       1408.15       320.60 o                         
 -11   9   5       7841.09       7504.00       381.05 o                         
  -9   9   5      26406.47      25803.30       538.57 o                         
  -7   9   5      24276.63      24606.21       505.97 o                         
  -5   9   5      90369.40      91153.80      1431.79 o                         
  -3   9   5     168860.12     168415.23      2516.98 o                         
  -1   9   5      57452.48      58707.67      1115.60 o                         
   1   9   5       2175.19       2760.75       154.43 o                         
   3   9   5       8550.55      10380.99       392.93 o                         
   5   9   5      58943.58      60192.22       984.93 o                         
   7   9   5       2193.70       2389.22       198.50 o                         
   9   9   5      33211.13      31596.88       665.71 o                         
  11   9   5      48302.97      47361.75      1112.66 o                         
  13   9   5       4629.92       4332.54       378.27 o                         
  15   9   5       1831.74       1538.16       405.45 o                         
  17   9   5      22898.37      23720.93       915.37 o                         
  19   9   5      30352.10      31607.34      2488.46 o                         
 -20  10   5         55.77        958.49       734.22 o                         
 -18  10   5      19500.16      19399.03      1233.09 o                         
 -16  10   5      17501.46      16210.03       804.10 o                         
 -14  10   5       4488.97       4876.29       479.55 o                         
 -12  10   5      47406.06      48284.16      1183.19 o                         
 -10  10   5        177.90        630.93       256.83 o                         
  -8  10   5      98387.73      98975.46      1695.08 o                         
  -6  10   5      29860.91      27390.24       602.18 o                         
  -4  10   5      68281.29      71779.79      1257.16 o                         
  -2  10   5     126836.23     126476.83      2079.40 o                         
   0  10   5       7849.38       8423.74       296.76 o                         
   2  10   5      94341.67      92160.68      1440.41 o                         
   4  10   5       4345.12       3954.38       195.16 o                         
   6  10   5      80527.80      79667.98      1369.36 o                         
   8  10   5      71835.12      71720.23      1270.20 o                         
  10  10   5       9121.27       9161.80       408.91 o                         
  12  10   5      34577.04      32556.55       933.68 o                         
  14  10   5        729.07        487.69       380.48 o                         
  16  10   5      18719.41      19129.59      1292.75 o                         
  18  10   5       7558.69       6152.87       719.03 o                         
 -19  11   5       4002.91       3854.88       703.93 o                         
 -17  11   5         11.84       -273.14       458.72 o                         
 -15  11   5       1661.04       1424.29       421.89 o                         
 -13  11   5       2192.40       2712.79       377.14 o                         
 -11  11   5       1287.61        924.41       288.32 o                         
  -9  11   5      29869.54      29458.84       807.55 o                         
  -7  11   5     117872.16     118175.38      1988.49 o                         
  -5  11   5      92092.11      92331.84      1584.13 o                         
  -3  11   5      47571.44      46696.03       888.16 o                         
  -1  11   5      20231.95      19171.74       477.18 o                         
   1  11   5      81959.30      79783.63      1376.40 o                         
   3  11   5      78925.52      78067.38      1471.70 o                         
   5  11   5        860.51       1221.66       163.14 o                         
   7  11   5      18673.61      18654.06       567.59 o                         
   9  11   5      11846.68      12041.25       521.14 o                         
  11  11   5       5054.91       4732.89       385.57 o                         
  13  11   5      24504.86      23026.97       775.64 o                         
  15  11   5      27503.04      27190.42      1127.68 o                         
  17  11   5      18403.69      19051.23       877.30 o                         
  19  11   5      13187.31      10972.17       890.35 o                         
 -18  12   5        322.42       -176.11       490.39 o                         
 -16  12   5       4435.31       3894.31       702.97 o                         
 -14  12   5      83183.81      88526.41      2204.76 o                         
 -12  12   5     110243.21     116943.37      2432.86 o                         
 -10  12   5      14522.29      15504.52       614.58 o                         
  -8  12   5      13309.16      12395.10       425.97 o                         
  -6  12   5       2982.44       2739.31       244.50 o                         
  -4  12   5      56486.23      60341.67      1111.86 o                         
  -2  12   5      24101.50      26249.95       596.42 o                         
   0  12   5      77511.40      74794.66      1440.29 o                         
   2  12   5     290133.50     278167.75      4775.19 o                         
   4  12   5      89997.38      85674.56      1614.57 o                         
   6  12   5        151.07        261.21       222.63 o                         
   8  12   5       9365.71       9806.06       547.53 o                         
  10  12   5     108172.64     111242.53      2580.07 o                         
  12  12   5      95184.53      94011.00      2143.09 o                         
  14  12   5       2443.81       2625.16       390.07 o                         
  16  12   5       8888.44       8807.01       583.84 o                         
  18  12   5       4881.48       4319.83       697.98 o                         
 -17  13   5         83.13         80.27       512.33 o                         
 -15  13   5        299.19        -17.98       432.45 o                         
 -13  13   5        565.35        646.95       353.46 o                         
 -11  13   5        260.47        258.19       315.14 o                         
  -9  13   5        289.97         94.28       271.00 o                         
  -7  13   5        101.14        544.73       238.54 o                         
  -5  13   5      13497.85      13986.13       509.85 o                         
  -3  13   5      28683.92      28808.19       729.72 o                         
  -1  13   5        904.00        619.47       227.83 o                         
   1  13   5       3810.98       3602.66       289.20 o                         
   3  13   5       5745.64       5831.78       338.09 o                         
   5  13   5       9503.36      10217.23       543.35 o                         
   7  13   5        855.91        748.20       405.10 o                         
   9  13   5       4515.36       3965.20       425.28 o                         
  11  13   5        269.87         45.85       342.55 o                         
  13  13   5        363.43        324.48       375.46 o                         
  15  13   5        260.34       -163.97       646.38 o                         
  17  13   5       1585.55       1144.74       555.71 o                         
 -16  14   5        501.03        824.10       680.66 o                         
 -14  14   5      50597.99      50359.34      1716.01 o                         
 -12  14   5      78449.45      79038.17      2016.44 o                         
 -10  14   5       1657.84       2311.94       404.26 o                         
  -8  14   5      22371.94      22834.96       814.15 o                         
  -6  14   5       1885.96       1381.04       279.66 o                         
  -4  14   5      19114.58      20121.23       671.07 o                         
  -2  14   5      13837.85      14051.76       521.30 o                         
   0  14   5      21903.61      21520.49       621.77 o                         
   2  14   5     144079.84     140856.73      2557.35 o                         
   4  14   5      62505.44      59905.03      1369.21 o                         
   6  14   5         27.72         -5.40       288.20 o                         
   8  14   5        129.40        521.41       333.49 o                         
  10  14   5      46461.70      45863.29      1316.20 o                         
  12  14   5      72711.12      70467.09      1848.67 o                         
  14  14   5       1514.45       1558.69       440.55 o                         
  16  14   5      13011.90      13467.90       806.73 o                         
 -15  15   5      13993.15      15542.47      1284.81 o                         
 -13  15   5      10305.68      10825.30       695.64 o                         
 -11  15   5       3900.83       3541.50       489.40 o                         
  -9  15   5        455.70       -194.40       348.55 o                         
  -7  15   5      83212.93      80519.13      2011.48 o                         
  -5  15   5     152337.97     148435.30      2718.62 o                         
  -3  15   5      68762.27      66677.31      1478.10 o                         
  -1  15   5       2570.42       2637.11       304.63 o                         
   1  15   5      26887.49      27582.88       736.70 o                         
   3  15   5      59437.50      56604.76      1329.71 o                         
   5  15   5      10836.58      11159.09       749.04 o                         
   7  15   5       8851.34       7678.35       538.63 o                         
   9  15   5      33726.55      32818.10      1166.21 o                         
  11  15   5       7978.88       7198.52       578.66 o                         
  13  15   5       3456.76       3503.76       499.29 o                         
  15  15   5       7872.16       8021.71       671.64 o                         
 -16  16   5      12824.38      13994.19      1168.81 o                         
 -14  16   5        672.16        976.40       561.00 o                         
 -12  16   5      11007.54      10827.92       694.75 o                         
 -10  16   5       5206.72       5564.85       543.93 o                         
  -8  16   5      67101.02      70265.30      1611.18 o                         
  -6  16   5      15723.81      15704.50       597.53 o                         
  -4  16   5      10828.38      11006.41       555.24 o                         
  -2  16   5      35924.83      34760.68       876.39 o                         
   0  16   5          9.52       -259.27       259.27 o                         
   2  16   5       7088.26       7453.03       478.27 o                         
   4  16   5       5410.58       5301.45       477.00 o                         
   6  16   5      45322.39      45191.75      1391.05 o                         
   8  16   5      31740.25      30849.80      1046.02 o                         
  10  16   5        683.61        373.92       401.23 o                         
  12  16   5       3763.70       4318.35       533.40 o                         
  14  16   5         81.28         91.82       451.51 o                         
 -13  17   5       6215.62       6815.79       627.88 o                         
 -11  17   5        491.26       1035.34       449.33 o                         
  -9  17   5       1410.58       1784.65       428.36 o                         
  -7  17   5       9156.84       8261.12       521.65 o                         
  -5  17   5      51172.01      49095.25      1130.47 o                         
  -3  17   5      15635.04      16979.33       706.84 o                         
  -1  17   5        689.74       1017.70       298.73 o                         
   1  17   5        528.46        572.69       488.58 o                         
   3  17   5       7437.23       6691.67       562.97 o                         
   5  17   5      19844.83      21512.67       847.27 o                         
   7  17   5        621.73        358.75       383.66 o                         
   9  17   5      27029.04      28943.88      1059.04 o                         
  11  17   5      19792.21      20458.49       918.67 o                         
  13  17   5        428.78        559.62       465.61 o                         
 -12  18   5       1686.37       1810.15       498.15 o                         
 -10  18   5       7187.21       8396.57       647.24 o                         
  -8  18   5      18807.54      20489.71      1006.61 o                         
  -6  18   5       6360.33       5686.30       478.22 o                         
  -4  18   5       2728.36       3335.80       556.82 o                         
  -2  18   5      17649.61      17795.53       659.56 o                         
   0  18   5      16072.41      15497.51       695.34 o                         
   2  18   5        929.69        548.34       350.06 o                         
   4  18   5       8312.48       8441.12       807.40 o                         
   6  18   5      69503.65      67538.70      2910.18 o                         
   8  18   5      65026.30      63511.67      1733.35 o                         
  10  18   5      14600.17      14128.89       798.08 o                         
  12  18   5        439.31        324.91       458.84 o                         
 -11  19   5      14680.21      14162.52       823.42 o                         
  -9  19   5      17461.29      16980.80       865.54 o                         
  -7  19   5       1252.71       1305.65       398.95 o                         
  -5  19   5        280.75        119.37       348.59 o                         
  -3  19   5       8748.20       8798.69       577.11 o                         
  -1  19   5      47083.46      48609.77      1294.85 o                         
   1  19   5      48357.70      48141.77      1283.84 o                         
   3  19   5        286.81         24.34       403.08 o                         
   5  19   5      19558.99      18752.31       975.96 o                         
   7  19   5        181.24        838.59       442.24 o                         
   9  19   5      12975.95      12021.55       760.20 o                         
  11  19   5        839.11        688.88       492.20 o                         
 -10  20   5         81.45       -255.65       523.70 o                         
  -8  20   5       2454.16       1879.34       496.50 o                         
  -6  20   5         29.35       -201.31       422.55 o                         
  -4  20   5       8871.40      10002.28       633.30 o                         
  -2  20   5       3215.03       3953.71       493.29 o                         
   0  20   5         18.94       -341.09       349.91 o                         
   2  20   5       1573.70       1823.81       457.26 o                         
   4  20   5         31.28         23.90       424.98 o                         
   6  20   5       5625.88       5464.24       765.52 o                         
   8  20   5       3356.33       2737.53      1006.80 o                         
  10  20   5        271.51       -433.38       846.11 o                         
  -7  21   5       1068.20       1973.47       614.40 o                         
  -5  21   5        316.46        416.48       476.83 o                         
  -3  21   5      19463.42      19925.12       967.70 o                         
  -1  21   5      64463.24      64697.26      1629.71 o                         
   1  21   5      24839.73      22731.62      1188.49 o                         
   3  21   5       3829.69       3503.86       560.47 o                         
   5  21   5       9185.67       8613.58       692.01 o                         
   7  21   5        437.62       1057.00       490.95 o                         
  -4  22   5       1347.79       1010.32       565.95 o                         
  -2  22   5        920.61        430.93       446.61 o                         
   0  22   5       8207.00       8675.78       658.01 o                         
   2  22   5       6367.88       6400.94       659.30 o                         
   4  22   5       3610.75       3965.66       586.58 o                         
 -20   0   6       5359.20       5159.11       810.95 o                         
 -18   0   6        237.99       -311.35       502.02 o                         
 -16   0   6      32028.16      33921.50      1502.18 o                         
 -14   0   6       7483.73       7874.16       644.78 o                         
 -12   0   6     110999.55     114521.76      2970.30 o                         
 -10   0   6     222050.33     211804.73      5186.55 o                         
  -8   0   6      72215.92      71160.76      2236.99 o                         
  -6   0   6     115683.40     119367.27      2958.81 o                         
  -4   0   6     272365.78     282548.03      6700.01 o                         
  -2   0   6     226270.91     233800.33      5532.30 o                         
   0   0   6     115055.81     120407.57      6495.80 o                         
   2   0   6     115357.12     116970.28      4129.67 o                         
   4   0   6      18043.33      23688.58       657.14 o                         
   6   0   6      46900.32      40727.60      1087.53 o                         
   8   0   6      10701.68       8364.55       354.16 o                         
  10   0   6        614.33        491.94       195.05 o                         
  12   0   6      31396.10      30662.14      1066.28 o                         
  14   0   6     179942.89     173180.97      4906.95 o                         
  16   0   6     131822.98     128556.88      3379.22 o                         
  18   0   6       4045.69       3805.52       760.77 o                         
  20   0   6       1756.77       2729.87       846.11 o                         
 -21   1   6       3373.13       3343.06       541.93 o                         
 -19   1   6       8426.07       8226.86       620.89 o                         
 -17   1   6      18595.02      19942.60       829.50 o                         
 -15   1   6      12139.64      12217.71       644.59 o                         
 -13   1   6      17101.68      18103.95       559.29 o                         
 -11   1   6      21868.20      21562.94       574.86 o                         
  -9   1   6      10700.85      11739.67       479.18 o                         
  -7   1   6      12294.38      13506.54       531.36 o                         
  -5   1   6         39.48        -59.13        83.79 o                         
  -3   1   6      19982.79      18781.87       334.70 o                         
  -1   1   6      40462.96      39980.53       696.79 o                         
   1   1   6      24315.37      23340.04       561.60 o                         
   3   1   6      51489.11      50565.86       983.27 o                         
   5   1   6     120906.42     124549.79      1979.15 o                         
   7   1   6      94133.76     100491.92      1535.07 o                         
   9   1   6      46378.57      47063.21       799.08 o                         
  11   1   6       3893.81       4270.59       313.79 o                         
  13   1   6        842.25       1033.69       242.40 o                         
  15   1   6       6752.12       6789.39       484.55 o                         
  17   1   6        338.58         26.07       278.62 o                         
  19   1   6       2250.29       2734.61       410.74 o                         
  21   1   6       3582.13       4754.73      1011.21 o                         
 -22   2   6        168.70        846.11       969.94 o                         
 -20   2   6      12465.50      13052.88       851.90 o                         
 -18   2   6       6067.99       5592.06       524.85 o                         
 -16   2   6      22991.32      22110.68      1557.33 o                         
 -14   2   6      31872.22      30668.71      1089.85 o                         
 -12   2   6      15524.66      15659.48       626.17 o                         
 -10   2   6     164412.23     164545.94      3143.90 o                         
  -8   2   6      71109.56      70486.10      1726.22 o                         
  -6   2   6      53656.04      52936.66       913.15 o                         
  -4   2   6      55306.75      53731.55       841.87 o                         
  -2   2   6     143322.97     144487.56      2441.52 o                         
   0   2   6     495398.56     500618.28      7668.54 o                         
   2   2   6       9956.35      10263.23       246.54 o                         
   4   2   6     238030.11     236498.77      3956.57 o                         
   6   2   6      61895.85      61322.54       966.15 o                         
   8   2   6      92853.68      97966.00      1611.49 o                         
  10   2   6      57729.69      56355.54      1383.41 o                         
  12   2   6      40734.09      41375.32      1050.32 o                         
  14   2   6     117204.58     114627.59      2140.87 o                         
  16   2   6      17797.89      17188.69       633.73 o                         
  18   2   6       9189.74       8153.48       664.32 o                         
  20   2   6       3342.06       2965.10       437.53 o                         
 -21   3   6       6102.86       5197.94       604.78 o                         
 -19   3   6      44319.34      43106.65      1316.49 o                         
 -17   3   6      81257.83      79962.02      2019.55 o                         
 -15   3   6      29805.81      29981.92      1232.38 o                         
 -13   3   6       5610.04       5826.73       447.11 o                         
 -11   3   6      40668.66      41228.75       981.19 o                         
  -9   3   6      65280.89      68702.91      1190.84 o                         
  -7   3   6      28476.95      28799.11       514.92 o                         
  -5   3   6       2449.52       2117.20       142.53 o                         
  -3   3   6      58693.12      55986.58       872.20 o                         
  -1   3   6      34947.21      32906.96       575.31 o                         
   1   3   6      79118.59      78215.05      1268.02 o                         
   3   3   6      89237.94      85878.70      1393.68 o                         
   5   3   6     292752.47     296646.81      4296.29 o                         
   7   3   6     310136.53     307780.09      4900.24 o                         
   9   3   6     132052.91     133420.22      2176.58 o                         
  11   3   6      21304.71      22426.48       537.64 o                         
  13   3   6        345.97          7.12       224.94 o                         
  15   3   6       8176.43       8386.73       440.25 o                         
  17   3   6       2185.98       2270.35       386.30 o                         
  19   3   6       3573.37       3329.94       440.19 o                         
  21   3   6      14480.19      13047.22       986.33 o                         
 -20   4   6      40299.72      40363.29      1293.46 o                         
 -18   4   6      17574.06      18539.05       885.61 o                         
 -16   4   6      28215.33      27409.51       999.19 o                         
 -14   4   6      88646.54      81895.95      2097.92 o                         
 -12   4   6       2544.40       1426.40       230.64 o                         
 -10   4   6      25661.05      26347.32       629.82 o                         
  -8   4   6       6791.91       7486.24       405.60 o                         
  -6   4   6     576667.19     596695.88      8578.39 o                         
  -4   4   6     668021.69     671963.69      9628.24 o                         
  -2   4   6      13999.64      15848.14       381.23 o                         
   0   4   6     131493.69     130181.09      1922.32 o                         
   2   4   6     104841.60     115285.22      1840.74 o                         
   4   4   6     565860.31     587764.44      8424.29 o                         
   6   4   6      30170.34      30511.11       567.84 o                         
   8   4   6     236258.66     225511.44      4826.71 o                         
  10   4   6     231574.02     220368.66      3514.13 o                         
  12   4   6        974.54        506.19       199.80 o                         
  14   4   6       8861.11       8524.66       432.49 o                         
  16   4   6      33750.91      35300.18      1152.64 o                         
  18   4   6      91959.14      91571.05      2028.09 o                         
  20   4   6      37156.47      37214.74      1243.09 o                         
 -21   5   6       2681.81       3001.25       548.21 o                         
 -19   5   6       6184.71       6417.53       604.53 o                         
 -17   5   6      23826.53      23204.04       927.68 o                         
 -15   5   6        522.05        276.03       299.74 o                         
 -13   5   6      47431.81      46168.98      1112.27 o                         
 -11   5   6      14776.94      13322.52       418.39 o                         
  -9   5   6      36741.24      37251.00       734.58 o                         
  -7   5   6      51343.18      52789.19       868.42 o                         
  -5   5   6       9541.98      10803.70       303.89 o                         
  -3   5   6     127062.79     132593.08      1973.22 o                         
  -1   5   6       3898.25       3547.41       143.57 o                         
   1   5   6      56452.90      59353.20       926.78 o                         
   3   5   6      79666.13      80853.26      1235.37 o                         
   5   5   6       5274.47       5225.48       183.13 o                         
   7   5   6     115215.09     114703.95      1742.41 o                         
   9   5   6       8040.90       8379.46       314.18 o                         
  11   5   6      20592.06      21173.30       527.92 o                         
  13   5   6      17986.75      17486.16       516.08 o                         
  15   5   6       1784.60       1713.67       355.57 o                         
  17   5   6      15990.98      14740.16       676.49 o                         
  19   5   6        169.14        104.22       369.67 o                         
  21   5   6       6158.36       5498.00       708.42 o                         
 -20   6   6      29074.02      30207.38      1468.49 o                         
 -18   6   6       2756.29       3481.15       539.05 o                         
 -16   6   6      17956.58      16216.42       689.35 o                         
 -14   6   6      31586.17      30548.58      1229.37 o                         
 -12   6   6        362.18        713.14       261.27 o                         
 -10   6   6       2013.57       1785.03       271.41 o                         
  -8   6   6     155936.66     160425.69      2411.30 o                         
  -6   6   6     240020.72     246803.64      3619.42 o                         
  -4   6   6     155474.97     155344.73      2310.65 o                         
  -2   6   6      12433.12      11058.38       333.17 o                         
   0   6   6       7674.65      10066.19       432.46 o                         
   2   6   6      57668.83      65058.73      1084.05 o                         
   4   6   6      72919.62      81186.10      1251.85 o                         
   6   6   6       4330.01       5109.42       189.01 o                         
   8   6   6      27482.60      25622.36       596.06 o                         
  10   6   6      85410.35      81970.31      1598.36 o                         
  12   6   6      45488.80      42092.63       944.34 o                         
  14   6   6       7226.24       7051.69       689.89 o                         
  16   6   6      18289.46      18962.04       759.46 o                         
  18   6   6      44736.98      44546.82      1215.84 o                         
  20   6   6      29411.12      30533.91      1870.64 o                         
 -21   7   6      23915.69      22783.19      2084.33 o                         
 -19   7   6       6738.60       5827.46       977.01 o                         
 -17   7   6        146.51         76.00       334.81 o                         
 -15   7   6      27030.91      24684.35       801.20 o                         
 -13   7   6     137524.03     135317.20      3204.69 o                         
 -11   7   6     138799.92     138566.17      2493.01 o                         
  -9   7   6       1021.33       1652.30       192.34 o                         
  -7   7   6      90562.59      89031.67      1397.70 o                         
  -5   7   6       3559.19       3205.73       172.62 o                         
  -3   7   6     139089.70     144193.39      2157.19 o                         
  -1   7   6      13672.44      15869.25       340.09 o                         
   1   7   6     496799.28     481364.06      7423.25 o                         
   3   7   6     579187.06     569055.19      8188.09 o                         
   5   7   6      54187.48      54326.21       883.20 o                         
   7   7   6       3416.24       3215.18       194.38 o                         
   9   7   6      77837.00      78006.30      1363.16 o                         
  11   7   6     223100.56     218430.92      3810.22 o                         
  13   7   6      34801.96      35026.80      1125.95 o                         
  15   7   6       4980.78       4329.61       425.43 o                         
  17   7   6      23801.17      21404.02       822.93 o                         
  19   7   6        436.20        370.66       390.44 o                         
 -20   8   6        458.10        514.99       595.34 o                         
 -18   8   6         50.08         68.98       498.51 o                         
 -16   8   6       1703.72       2329.88       402.56 o                         
 -14   8   6       1650.69       2080.49       390.42 o                         
 -12   8   6       3118.66       3615.35       348.92 o                         
 -10   8   6      31003.25      30563.13       671.42 o                         
  -8   8   6       1303.20       1077.30       160.39 o                         
  -6   8   6       7827.74       8884.14       276.76 o                         
  -4   8   6        116.65         97.03       116.34 o                         
  -2   8   6      11298.83      13384.90       340.10 o                         
   0   8   6      62064.13      63262.53      1010.69 o                         
   2   8   6       9986.43      10752.25       282.29 o                         
   4   8   6        690.80        489.03       127.01 o                         
   6   8   6      10785.24       9801.12       297.37 o                         
   8   8   6        517.96        655.92       162.45 o                         
  10   8   6       5840.35       6275.16       338.84 o                         
  12   8   6       3379.82       3512.44       314.03 o                         
  14   8   6      10899.80      11161.93       527.60 o                         
  16   8   6       9857.50       9749.86       603.74 o                         
  18   8   6         36.48        207.67       386.72 o                         
  20   8   6        166.78        -64.72       486.82 o                         
 -19   9   6        565.65        380.46       578.91 o                         
 -17   9   6       2183.14       2217.65       613.37 o                         
 -15   9   6      20354.66      20229.58       858.56 o                         
 -13   9   6     115754.25     115888.02      2701.68 o                         
 -11   9   6      34059.76      33687.98       892.77 o                         
  -9   9   6      10885.80      11783.18       421.10 o                         
  -7   9   6      22891.10      23192.29       490.52 o                         
  -5   9   6       7922.52       8623.72       279.42 o                         
  -3   9   6      25097.64      24724.90       519.18 o                         
  -1   9   6      21970.97      22341.63       448.74 o                         
   1   9   6     126186.94     119334.44      1815.69 o                         
   3   9   6     135246.55     132603.06      2141.86 o                         
   5   9   6      27269.18      27160.33       522.38 o                         
   7   9   6        103.15        -81.64       146.81 o                         
   9   9   6      14225.87      14100.54       510.90 o                         
  11   9   6      93613.04      92570.15      1769.89 o                         
  13   9   6      31131.98      32376.44      1012.13 o                         
  15   9   6       7101.31       6962.86       484.14 o                         
  17   9   6      15552.88      14103.21       762.52 o                         
  19   9   6        802.47        798.72       753.25 o                         
 -18  10   6       1496.50        263.42       471.95 o                         
 -16  10   6        172.37       -316.20       440.85 o                         
 -14  10   6       1964.88       1851.76       408.10 o                         
 -12  10   6      10620.16       9909.72       519.83 o                         
 -10  10   6      69280.82      69971.37      1539.97 o                         
  -8  10   6     121168.48     120249.44      2017.46 o                         
  -6  10   6      46182.81      45156.50       869.97 o                         
  -4  10   6      40942.58      41122.65       834.09 o                         
  -2  10   6     118412.91     119397.76      1976.87 o                         
   0  10   6     167496.12     165976.11      2674.79 o                         
   2  10   6      14584.52      14117.47       345.94 o                         
   4  10   6       5650.13       5320.73       218.51 o                         
   6  10   6        423.33        200.84       175.97 o                         
   8  10   6         70.82       -186.09       186.09 o                         
  10  10   6       7356.97       6686.45       368.70 o                         
  12  10   6      41796.68      41033.70       959.01 o                         
  14  10   6      54000.18      52409.94      1444.00 o                         
  16  10   6      33077.86      34054.29      1135.37 o                         
  18  10   6      20065.80      19949.60       943.51 o                         
 -19  11   6      15135.69      16095.12      1094.65 o                         
 -17  11   6      40656.09      39943.35      2481.25 o                         
 -15  11   6       5335.01       5073.61       519.43 o                         
 -13  11   6      11124.28      11076.04       634.79 o                         
 -11  11   6        206.48        584.91       294.18 o                         
  -9  11   6      74978.51      77701.59      1524.97 o                         
  -7  11   6      62507.49      63722.76      1166.00 o                         
  -5  11   6       5166.67       4709.80       270.54 o                         
  -3  11   6     127867.96     123586.37      2057.74 o                         
  -1  11   6      33281.90      30899.36       647.55 o                         
   1  11   6      17692.60      19343.55       473.08 o                         
   3  11   6       7131.48       7235.89       296.34 o                         
   5  11   6      62572.16      63447.83      1154.85 o                         
   7  11   6     118256.38     114631.69      2309.94 o                         
   9  11   6      30579.10      29854.73       829.53 o                         
  11  11   6       4918.94       4471.06       391.38 o                         
  13  11   6       7516.00       6850.26       483.37 o                         
  15  11   6      14628.64      15277.98      1044.89 o                         
  17  11   6      19664.15      20085.77       904.15 o                         
  19  11   6        466.03         23.10       564.91 o                         
 -18  12   6        359.57        358.33       496.70 o                         
 -16  12   6        163.50         -9.00       426.32 o                         
 -14  12   6       2150.45       3308.70       473.62 o                         
 -12  12   6       8513.55       9922.73       541.46 o                         
 -10  12   6       2535.14       2589.19       348.30 o                         
  -8  12   6       1010.49        714.68       219.09 o                         
  -6  12   6      21684.89      22140.32       560.09 o                         
  -4  12   6      50819.32      51289.68       979.07 o                         
  -2  12   6      14241.20      14024.88       426.59 o                         
   0  12   6         74.89       -140.46       192.33 o                         
   2  12   6        528.12          3.98       192.55 o                         
   4  12   6       2744.72       2325.23       343.25 o                         
   6  12   6        337.68        459.11       279.35 o                         
   8  12   6       9323.17       9815.86       771.48 o                         
  10  12   6       8068.51       7980.13       533.31 o                         
  12  12   6       1687.84       2799.00       374.33 o                         
  14  12   6       3644.80       3894.95       421.20 o                         
  16  12   6       2739.06       2670.13       658.97 o                         
  18  12   6       6752.43       7905.03       667.07 o                         
 -17  13   6      73122.67      74456.91      2024.46 o                         
 -15  13   6      34329.48      34601.57      1316.58 o                         
 -13  13   6        522.51       -188.07       382.84 o                         
 -11  13   6        825.23        703.12       318.99 o                         
  -9  13   6      69949.06      70325.32      1564.54 o                         
  -7  13   6     125419.07     123572.88      2103.87 o                         
  -5  13   6         67.05        254.90       230.54 o                         
  -3  13   6     217538.55     215911.73      3784.56 o                         
  -1  13   6     152830.95     144060.55      2600.87 o                         
   1  13   6      13668.18      13856.61       483.01 o                         
   3  13   6       4492.28       4550.84       362.83 o                         
   5  13   6     170495.05     167330.86      3675.54 o                         
   7  13   6     313037.53     305488.66      6469.25 o                         
   9  13   6      43600.73      43167.76      1235.92 o                         
  11  13   6       7989.99       7349.71       545.62 o                         
  13  13   6        244.25       -417.02       417.02 o                         
  15  13   6      22870.57      26009.02      1487.48 o                         
  17  13   6      14321.07      15127.23       977.63 o                         
 -16  14   6       3431.50       3805.52      1179.09 o                         
 -14  14   6        631.13       1283.30       541.59 o                         
 -12  14   6       7824.03       7912.99       589.19 o                         
 -10  14   6      33863.83      32617.02      1057.94 o                         
  -8  14   6      32479.06      32004.96      1045.52 o                         
  -6  14   6       6725.28       6406.73       392.53 o                         
  -4  14   6      11235.16      12225.58       639.89 o                         
  -2  14   6      46562.61      43475.17       981.92 o                         
   0  14   6      54298.68      55325.62      1165.66 o                         
   2  14   6      10679.27      11751.88       533.11 o                         
   4  14   6       4642.74       4551.40       380.03 o                         
   6  14   6       2280.43       1684.21       358.47 o                         
   8  14   6        732.26        718.45       343.73 o                         
  10  14   6         28.77       -248.34       331.76 o                         
  12  14   6      14051.99      13939.89       749.47 o                         
  14  14   6      31940.00      31877.80      1722.85 o                         
  16  14   6      10377.57      10239.13       742.71 o                         
 -15  15   6        122.23       -294.39       526.60 o                         
 -13  15   6      18577.04      19026.93      1274.49 o                         
 -11  15   6       5554.41       5790.19       546.19 o                         
  -9  15   6      21044.38      22094.80       866.92 o                         
  -7  15   6      30420.32      27966.47       769.43 o                         
  -5  15   6       8808.91       9446.42       463.65 o                         
  -3  15   6      48560.31      48059.58      1074.74 o                         
  -1  15   6       1258.95       1178.83       278.41 o                         
   1  15   6      13729.96      13044.30       586.80 o                         
   3  15   6       2390.07       2175.65       330.51 o                         
   5  15   6      17191.07      16962.69       720.47 o                         
   7  15   6      32758.27      32283.63      1040.25 o                         
   9  15   6        327.14        405.36       360.01 o                         
  11  15   6      12919.67      12538.32       706.24 o                         
  13  15   6       2721.33       3059.20       502.16 o                         
  15  15   6       4138.69       4566.86       579.84 o                         
 -14  16   6       3758.21       3444.71       620.55 o                         
 -12  16   6       8678.50       9311.91       893.61 o                         
 -10  16   6      59868.68      59670.52      1642.98 o                         
  -8  16   6      37429.25      37271.93      1155.26 o                         
  -6  16   6       3782.83       3842.51       367.67 o                         
  -4  16   6      12898.15      12189.01       532.26 o                         
  -2  16   6      60491.70      59380.47      1275.12 o                         
   0  16   6      74920.97      75104.23      1690.93 o                         
   2  16   6       9631.49       9559.29       531.62 o                         
   4  16   6      11411.02      10324.73       603.71 o                         
   6  16   6       7895.70       8200.85       566.80 o                         
   8  16   6         19.90       -344.27       344.27 o                         
  10  16   6          2.33          3.47       395.57 o                         
  12  16   6      14371.46      13494.53       767.03 o                         
  14  16   6      38039.90      38728.55      1761.36 o                         
 -13  17   6      50123.97      52113.28      1565.85 o                         
 -11  17   6      17265.75      17614.76      1105.09 o                         
  -9  17   6        152.97       -218.64       386.04 o                         
  -7  17   6       2117.25       1906.63       448.87 o                         
  -5  17   6       1188.30       2024.26       339.38 o                         
  -3  17   6        880.61        851.46       308.78 o                         
  -1  17   6       9799.54       9302.63       541.09 o                         
   1  17   6      35078.80      35507.66      1237.36 o                         
   3  17   6      32628.84      32267.66      1058.90 o                         
   5  17   6      16607.32      17243.18       787.08 o                         
   7  17   6      10886.35      11169.74       755.10 o                         
   9  17   6      17248.41      17113.78       838.89 o                         
  11  17   6      28447.74      28190.61      1060.56 o                         
  13  17   6      11676.49      12866.60       914.61 o                         
 -12  18   6        382.91        740.06       492.18 o                         
 -10  18   6      11377.13      11886.20       745.30 o                         
  -8  18   6         48.37        299.90       405.64 o                         
  -6  18   6      23771.07      23515.18       821.09 o                         
  -4  18   6      17633.86      17972.35       765.43 o                         
  -2  18   6       7143.99       6199.62       496.12 o                         
   0  18   6      24140.61      22195.26      1065.92 o                         
   2  18   6       1167.16       1501.60       384.49 o                         
   4  18   6      31037.99      28350.58       998.99 o                         
   6  18   6       8047.33       7447.64       599.19 o                         
   8  18   6       6191.44       6699.34       601.11 o                         
  10  18   6       9626.56       9956.45       881.69 o                         
  12  18   6         48.81       -381.04       428.80 o                         
 -11  19   6      10175.66      10402.26       731.62 o                         
  -9  19   6         71.24       -171.49       430.19 o                         
  -7  19   6       2775.04       2130.18       559.99 o                         
  -5  19   6       1829.33       1235.24       402.96 o                         
  -3  19   6       2955.51       2509.95       493.64 o                         
  -1  19   6        125.36       -143.59       353.13 o                         
   1  19   6      37426.36      36723.74      1081.37 o                         
   3  19   6      42342.55      42880.32      1329.19 o                         
   5  19   6       6230.91       5520.48       554.00 o                         
   7  19   6        310.82        887.45       443.02 o                         
   9  19   6       7951.62       9234.77       693.52 o                         
  11  19   6      19476.73      19491.31      1309.04 o                         
 -10  20   6        433.07        541.65       532.58 o                         
  -8  20   6      11025.86      11656.21      1035.21 o                         
  -6  20   6      69083.45      67534.48      2166.44 o                         
  -4  20   6      62238.07      63629.61      1833.15 o                         
  -2  20   6       2096.40       2220.12       452.45 o                         
   0  20   6        119.32         31.31       374.94 o                         
   2  20   6       7767.14       7108.44       625.34 o                         
   4  20   6      23391.46      22580.07       978.13 o                         
   6  20   6       2014.41       1510.58       482.32 o                         
   8  20   6      18329.65      18187.12       993.16 o                         
  10  20   6      24309.21      27467.78      1981.15 o                         
  -7  21   6       1765.98       1701.77       707.55 o                         
  -5  21   6        161.64       -113.87       445.57 o                         
  -3  21   6       1302.42        473.58       518.29 o                         
  -1  21   6        686.88        682.61       434.95 o                         
   1  21   6        214.97        402.17       458.68 o                         
   3  21   6       1458.80       1756.13       619.57 o                         
   5  21   6       3151.55       2649.84       583.82 o                         
   7  21   6       5757.47       6768.92      1176.31 o                         
  -4  22   6      23347.47      25516.14      1364.06 o                         
  -2  22   6        532.85        273.92       441.63 o                         
   0  22   6       5625.22       4718.95       598.96 o                         
   2  22   6       1201.99       1415.05       509.01 o                         
 -21   1   7      27961.61      29072.33      1114.86 o                         
 -19   1   7      31198.17      30959.62      1094.47 o                         
 -17   1   7      11529.25       9964.60       625.34 o                         
 -15   1   7      88194.62      85431.95      2204.59 o                         
 -13   1   7       8238.40       7334.29       382.32 o                         
 -11   1   7      11390.20      12554.54       452.16 o                         
  -9   1   7       5490.84       5919.95       470.26 o                         
  -7   1   7     338760.06     337363.00      5242.21 o                         
  -5   1   7     606704.31     612565.38      9407.78 o                         
  -3   1   7      65941.95      65370.95      1002.29 o                         
  -1   1   7      20983.49      20322.96       363.97 o                         
   1   1   7         30.35        152.51        69.15 o                         
   3   1   7     217363.17     239193.17      3995.91 o                         
   5   1   7      97529.06     104567.09      1579.06 o                         
   7   1   7      37499.42      37539.79       652.32 o                         
   9   1   7     290286.72     291662.75      4564.65 o                         
  11   1   7      99869.93      95549.14      2096.74 o                         
  13   1   7       5572.39       6122.84       357.19 o                         
  15   1   7       1578.77       1332.82       287.34 o                         
  17   1   7      69618.66      67069.48      1553.31 o                         
  19   1   7      80793.35      83800.55      2134.39 o                         
  21   1   7      10214.19      10011.49       696.83 o                         
 -20   2   7      15373.52      15816.80       911.48 o                         
 -18   2   7       8178.94       6968.71       577.28 o                         
 -16   2   7      26307.35      24938.73       897.62 o                         
 -14   2   7      77544.24      77953.34      2064.45 o                         
 -12   2   7     111272.82     108404.52      1999.97 o                         
 -10   2   7       1081.59       1125.08       204.00 o                         
  -8   2   7      12134.40      11147.34       323.22 o                         
  -6   2   7      13240.61      15350.87       361.36 o                         
  -4   2   7       7444.51       8605.49       213.71 o                         
  -2   2   7      52016.63      48407.80       765.34 o                         
   0   2   7     407452.97     398560.06      5723.87 o                         
   2   2   7     189334.38     184371.97      3121.36 o                         
   4   2   7      98281.45     105059.89      1680.59 o                         
   6   2   7      95112.35      97325.75      1575.88 o                         
   8   2   7     153192.48     155023.34      2477.04 o                         
  10   2   7     100849.58     103762.73      1781.28 o                         
  12   2   7       5596.95       5483.03       322.87 o                         
  14   2   7       1261.40       1633.48       274.91 o                         
  16   2   7        647.31        -51.58       302.13 o                         
  18   2   7       2225.73       2251.08       393.83 o                         
  20   2   7       2747.97       3052.09       505.91 o                         
 -21   3   7       3837.98       3868.27       572.47 o                         
 -19   3   7      14350.83      14429.45      1212.33 o                         
 -17   3   7        535.68         86.24       387.98 o                         
 -15   3   7      32120.88      32257.58       940.84 o                         
 -13   3   7       9775.89       8718.78       414.04 o                         
 -11   3   7     116989.55     113810.31      2277.12 o                         
  -9   3   7     149092.55     145122.30      2353.51 o                         
  -7   3   7      13473.23      14344.14       357.48 o                         
  -5   3   7      91422.27      91956.78      1490.55 o                         
  -3   3   7       6280.55       6164.41       184.28 o                         
  -1   3   7     304893.59     320127.94      4617.56 o                         
   1   3   7      70010.45      69503.92      1144.31 o                         
   3   3   7      48169.00      48910.44       848.30 o                         
   5   3   7     100648.91      95769.87      1465.04 o                         
   7   3   7      10924.13      13435.46       322.65 o                         
   9   3   7      45549.05      45137.65       845.65 o                         
  11   3   7       1449.81       1824.64       213.47 o                         
  13   3   7      43537.84      43847.27       980.10 o                         
  15   3   7      44128.13      42774.02      1101.38 o                         
  17   3   7         58.67       -123.43       340.47 o                         
  19   3   7       8060.05       8129.05       555.41 o                         
  21   3   7         37.01       -340.27       545.94 o                         
 -20   4   7       5736.81       6577.29       638.30 o                         
 -18   4   7        257.63        471.27       419.28 o                         
 -16   4   7       7877.98       8654.36       517.12 o                         
 -14   4   7      40870.13      39498.28      1341.48 o                         
 -12   4   7      40270.07      40011.61       994.72 o                         
 -10   4   7      11468.64      11216.54       405.41 o                         
  -8   4   7       5005.36       5048.67       233.31 o                         
  -6   4   7       8118.85       7267.99       216.41 o                         
  -4   4   7       3984.05       3675.99       154.14 o                         
  -2   4   7        381.18        602.39        92.17 o                         
   0   4   7       3539.21       3041.23       142.09 o                         
   2   4   7     276481.84     284205.22      4415.90 o                         
   4   4   7     284704.03     289591.69      4507.10 o                         
   6   4   7      25536.12      26631.50       488.53 o                         
   8   4   7       7545.23       6709.20       260.93 o                         
  10   4   7      18077.49      18646.97       512.03 o                         
  12   4   7      61882.42      60870.96      1237.24 o                         
  14   4   7       5608.13       5458.22       425.77 o                         
  16   4   7       7208.87       7277.43       493.64 o                         
  18   4   7       9753.72      10204.09       704.84 o                         
  20   4   7         69.21       -367.34       367.34 o                         
 -21   5   7        206.38       -286.19       471.34 o                         
 -19   5   7       2566.60       2432.34       756.59 o                         
 -17   5   7       1667.95       1920.20       461.46 o                         
 -15   5   7       6896.66       7240.00       647.64 o                         
 -13   5   7       3442.59       3281.12       340.21 o                         
 -11   5   7     110917.75     101466.62      4118.51 o                         
  -9   5   7     264890.34     251941.45      4615.91 o                         
  -7   5   7     102436.12      97124.71      1499.74 o                         
  -5   5   7      23683.83      23939.51       454.55 o                         
  -3   5   7      68534.27      73409.05      1139.37 o                         
  -1   5   7     376181.44     396395.75      5717.40 o                         
   1   5   7     213507.59     216911.67      3169.94 o                         
   3   5   7       4313.99       4358.72       254.21 o                         
   5   5   7     114628.13     107821.77      1629.48 o                         
   7   5   7      25536.77      22547.45       442.34 o                         
   9   5   7       3219.20       3882.67       230.05 o                         
  11   5   7      11902.09      12278.32       515.39 o                         
  13   5   7     117482.69     115934.30      2531.75 o                         
  15   5   7     125787.07     121407.81      3805.52 o                         
  17   5   7      22754.56      24129.09       851.64 o                         
  19   5   7       2797.98       2962.94       733.49 o                         
  21   5   7       9845.44      10474.98       881.53 o                         
 -20   6   7       2520.70       2524.45       524.10 o                         
 -18   6   7      37916.86      36964.00      1217.99 o                         
 -16   6   7      28652.36      28227.39       875.52 o                         
 -14   6   7         26.28        160.73       282.23 o                         
 -12   6   7       2531.00       2531.20       343.92 o                         
 -10   6   7      12009.54      12888.26       405.21 o                         
  -8   6   7     112815.56     122435.18      2020.63 o                         
  -6   6   7      45098.70      47188.92       847.59 o                         
  -4   6   7     122608.34     124899.44      1881.78 o                         
  -2   6   7     262360.25     264081.69      4113.66 o                         
   0   6   7       8252.66       7088.33       213.33 o                         
   2   6   7      40092.86      46462.08       817.11 o                         
   4   6   7      19709.12      20135.67       394.56 o                         
   6   6   7     180410.59     181302.72      2688.55 o                         
   8   6   7     141196.97     136476.59      2228.71 o                         
  10   6   7       1661.69       1453.09       231.32 o                         
  12   6   7      37368.01      35112.48       833.05 o                         
  14   6   7       1766.03       1650.19       338.99 o                         
  16   6   7      23477.83      25757.90       852.15 o                         
  18   6   7       1157.75       1163.73       411.17 o                         
  20   6   7       9189.55       9970.12       812.85 o                         
 -19   7   7       4409.94       3482.30       583.82 o                         
 -17   7   7       2364.41       2762.40       422.56 o                         
 -15   7   7      14105.03      13896.48       625.82 o                         
 -13   7   7       6918.53       7122.92       684.83 o                         
 -11   7   7      59160.12      57928.39      1495.05 o                         
  -9   7   7      35277.09      34959.40       722.87 o                         
  -7   7   7       2978.55       3359.16       187.49 o                         
  -5   7   7       9915.41      10136.56       289.01 o                         
  -3   7   7      70086.56      74292.04      1170.92 o                         
  -1   7   7     167022.64     171034.06      2536.87 o                         
   1   7   7      19356.16      19023.42       388.28 o                         
   3   7   7      51313.27      49787.05       872.19 o                         
   5   7   7      54164.52      54167.97       946.47 o                         
   7   7   7       2768.26       3072.26       227.67 o                         
   9   7   7      15524.57      14509.43       466.46 o                         
  11   7   7       3416.90       3738.87       344.55 o                         
  13   7   7      44867.39      44953.43      1025.04 o                         
  15   7   7      17975.68      18803.91       732.40 o                         
  17   7   7       1022.94       1068.87       404.13 o                         
  19   7   7        187.59        356.04       411.04 o                         
 -20   8   7      10579.55      10021.39       999.08 o                         
 -18   8   7      91326.24      97401.91      2878.31 o                         
 -16   8   7      82676.73      77322.77      1983.55 o                         
 -14   8   7        171.48        159.72       297.19 o                         
 -12   8   7      17476.61      15728.38       666.88 o                         
 -10   8   7      49590.91      51095.83       983.34 o                         
  -8   8   7     234255.70     239782.81      3817.00 o                         
  -6   8   7       7670.11       8533.91       305.35 o                         
  -4   8   7     241297.89     235599.00      3475.28 o                         
  -2   8   7     216827.31     211412.34      3121.46 o                         
   0   8   7        682.27        988.95       126.85 o                         
   2   8   7        691.71        957.92       124.88 o                         
   4   8   7     245133.16     246941.38      3622.99 o                         
   6   8   7     493403.06     487378.34      7550.05 o                         
   8   8   7      99902.64     101064.25      1856.85 o                         
  10   8   7        218.78       -158.63       211.25 o                         
  12   8   7       1243.46        921.73       291.75 o                         
  14   8   7      12995.13      13266.19       553.32 o                         
  16   8   7      15002.02      15724.37       713.69 o                         
  18   8   7        751.19        297.89       393.65 o                         
  20   8   7      20630.93      19379.40       971.58 o                         
 -19   9   7       4047.13       4656.96       701.74 o                         
 -17   9   7        902.68        803.12       438.95 o                         
 -15   9   7      17694.81      16192.66       777.99 o                         
 -13   9   7       6758.62       5720.46       637.44 o                         
 -11   9   7        149.00        653.91       270.22 o                         
  -9   9   7      12154.00      11888.55       453.55 o                         
  -7   9   7     125035.81     128092.54      1973.02 o                         
  -5   9   7     193688.58     193235.61      2889.37 o                         
  -3   9   7       9666.53       9787.32       305.45 o                         
  -1   9   7         27.60         19.13       118.97 o                         
   1   9   7      42836.29      44111.65       753.93 o                         
   3   9   7      46738.63      46956.21       861.63 o                         
   5   9   7       2084.67       2950.35       199.37 o                         
   7   9   7      27260.56      25730.77       622.02 o                         
   9   9   7      22166.47      20280.71       619.16 o                         
  11   9   7      18732.37      16050.84       756.79 o                         
  13   9   7      15498.01      15158.98       800.03 o                         
  15   9   7      13972.58      14768.85       724.26 o                         
  17   9   7      18012.21      18768.86       799.72 o                         
  19   9   7      15853.17      15753.66       859.44 o                         
 -18  10   7      22878.97      23571.04      1012.02 o                         
 -16  10   7      14153.61      13815.06      1399.98 o                         
 -14  10   7       9303.80      10432.52       633.04 o                         
 -12  10   7      43025.81      43254.21      1233.08 o                         
 -10  10   7        177.62        831.44       278.39 o                         
  -8  10   7      67755.48      65746.42      1308.20 o                         
  -6  10   7       6982.06       6365.29       294.54 o                         
  -4  10   7      51415.43      51489.65       961.54 o                         
  -2  10   7      54974.01      55105.85      1004.69 o                         
   0  10   7       6615.92       7667.69       299.03 o                         
   2  10   7      64479.59      60870.28      1001.41 o                         
   4  10   7         45.23         24.09       150.46 o                         
   6  10   7      88719.26      87280.57      1623.32 o                         
   8  10   7      39643.14      38145.27       852.64 o                         
  10  10   7      14509.57      15140.70       524.32 o                         
  12  10   7      26546.72      24645.15       698.63 o                         
  14  10   7        255.56       -143.23       310.90 o                         
  16  10   7      15946.83      17816.16       905.52 o                         
  18  10   7       3459.80       3431.51       549.59 o                         
 -19  11   7        124.72       -323.67       690.27 o                         
 -17  11   7        292.60        132.39       673.18 o                         
 -15  11   7        447.86        631.96       419.05 o                         
 -13  11   7       5073.25       5159.09       491.20 o                         
 -11  11   7      46488.53      48161.19      1180.80 o                         
  -9  11   7      62131.03      62826.03      1575.10 o                         
  -7  11   7      16790.30      15946.30       472.77 o                         
  -5  11   7      29925.69      29290.46       650.95 o                         
  -3  11   7     123490.00     122981.11      2051.57 o                         
  -1  11   7      83251.80      83861.66      1452.55 o                         
   1  11   7        701.05        929.47       176.40 o                         
   3  11   7       8649.75       8020.74       350.15 o                         
   5  11   7       3186.35       3229.89       255.97 o                         
   7  11   7       3044.45       2606.78       267.12 o                         
   9  11   7      22936.95      22208.38       774.19 o                         
  11  11   7      48381.54      46688.94      1159.43 o                         
  13  11   7      32748.80      32262.03      1327.07 o                         
  15  11   7      12574.47      13200.75       649.57 o                         
  17  11   7      16636.20      16559.57       849.12 o                         
 -18  12   7        323.96       -291.40       607.65 o                         
 -16  12   7       3356.11       3166.41       529.21 o                         
 -14  12   7      60744.41      64489.52      1743.33 o                         
 -12  12   7      77809.84      82596.31      2048.17 o                         
 -10  12   7      11661.27      12758.50       568.83 o                         
  -8  12   7      24291.57      24533.73       671.03 o                         
  -6  12   7      22762.03      20816.43       542.22 o                         
  -4  12   7      19527.13      20970.86       654.19 o                         
  -2  12   7      14840.58      15180.77       449.53 o                         
   0  12   7      69315.66      67182.73      1213.64 o                         
   2  12   7     254163.56     240505.91      4569.96 o                         
   4  12   7     118958.74     116091.28      2334.53 o                         
   6  12   7        438.01        332.14       284.18 o                         
   8  12   7       1266.44       1258.00       338.34 o                         
  10  12   7      71006.41      70497.16      1780.25 o                         
  12  12   7      83619.63      83195.43      2076.07 o                         
  14  12   7       3134.07       3755.30       474.71 o                         
  16  12   7      23322.84      22330.41       946.08 o                         
  18  12   7      11621.98      11060.72       786.37 o                         
 -17  13   7          2.18        244.68       477.53 o                         
 -15  13   7       2464.71       2596.11       507.82 o                         
 -13  13   7       2309.16       2103.10       577.87 o                         
 -11  13   7        437.76        610.29       320.21 o                         
  -9  13   7       2932.89       2818.52       343.42 o                         
  -7  13   7        963.85        832.70       259.33 o                         
  -5  13   7      14241.43      13512.21       507.26 o                         
  -3  13   7       1866.60       2315.80       276.56 o                         
  -1  13   7        904.57        489.43       233.50 o                         
   1  13   7       2749.33       2537.77       357.08 o                         
   3  13   7      19003.40      18999.49       639.27 o                         
   5  13   7       1145.40       1108.26       313.06 o                         
   7  13   7       2574.66       1936.58       359.73 o                         
   9  13   7        998.87        769.12       339.56 o                         
  11  13   7       1936.15       2340.57       424.98 o                         
  13  13   7        257.41        135.41       381.45 o                         
  15  13   7         41.28       -236.81       421.69 o                         
  17  13   7        495.31       1330.56       582.30 o                         
 -16  14   7         75.78          5.09       568.49 o                         
 -14  14   7      43873.70      48380.34      1934.21 o                         
 -12  14   7      52789.26      54970.89      1552.86 o                         
 -10  14   7         18.53       -167.18       336.90 o                         
  -8  14   7      29890.70      30685.65       895.51 o                         
  -6  14   7       5166.03       4989.95       361.37 o                         
  -4  14   7      18078.59      17461.64       579.20 o                         
  -2  14   7       1442.41       1450.03       267.97 o                         
   0  14   7      53672.33      53314.40      1263.82 o                         
   2  14   7     121328.29     116901.95      2399.11 o                         
   4  14   7      39313.96      34871.13      1109.52 o                         
   6  14   7        719.62        696.20       324.32 o                         
   8  14   7        808.37        949.30       414.04 o                         
  10  14   7      47300.50      47424.87      1364.88 o                         
  12  14   7      45761.59      44193.18      1468.49 o                         
  14  14   7         49.59       -326.65       467.65 o                         
  16  14   7      18702.59      19656.57      2430.61 o                         
 -15  15   7      10259.85       9130.61       812.03 o                         
 -13  15   7      11503.21      12345.21      1071.14 o                         
 -11  15   7       7015.76       7078.15       592.72 o                         
  -9  15   7       9475.48       9634.99       611.15 o                         
  -7  15   7      30614.65      28910.16       876.94 o                         
  -5  15   7      77593.77      77218.34      1906.59 o                         
  -3  15   7      82272.19      81715.80      1630.83 o                         
  -1  15   7      15514.20      14159.64       609.54 o                         
   1  15   7        182.53       -158.18       272.52 o                         
   3  15   7       2681.03       2522.00       340.76 o                         
   5  15   7      19540.58      19539.77      1012.75 o                         
   7  15   7         61.99        -32.18       329.05 o                         
   9  15   7      47220.39      48358.30      1389.95 o                         
  11  15   7      39626.41      38457.80      1218.53 o                         
  13  15   7       7654.59       6508.17       602.33 o                         
  15  15   7       3776.35       4111.36       769.83 o                         
 -14  16   7       1000.91       -236.33       549.32 o                         
 -12  16   7       2444.45       2246.30       497.55 o                         
 -10  16   7       6927.86       7546.57       609.26 o                         
  -8  16   7      23892.25      24225.34       936.02 o                         
  -6  16   7       2505.31       3367.03       358.38 o                         
  -4  16   7      11616.24      11441.44       519.35 o                         
  -2  16   7      21784.26      21462.67       760.36 o                         
   0  16   7        647.33        348.88       309.20 o                         
   2  16   7       3717.45       3807.68       401.36 o                         
   4  16   7       3001.88       3409.05       435.18 o                         
   6  16   7      42581.68      41380.53      1247.29 o                         
   8  16   7      28275.07      27598.13       985.94 o                         
  10  16   7        434.94        884.11       524.25 o                         
  12  16   7       4147.18       3554.27       526.84 o                         
  14  16   7       2314.27       1570.52       729.78 o                         
 -13  17   7       3769.79       4234.00       686.27 o                         
 -11  17   7       4014.84       4204.60       551.12 o                         
  -9  17   7        164.12        546.68       423.41 o                         
  -7  17   7      40257.51      39615.72      1679.98 o                         
  -5  17   7      65789.19      67917.12      1606.04 o                         
  -3  17   7       1453.70       1476.09       362.71 o                         
  -1  17   7      15961.73      15816.83       688.96 o                         
   1  17   7       1361.94       1218.41       360.27 o                         
   3  17   7      14760.73      15326.06       758.41 o                         
   5  17   7      14921.80      14582.92       744.43 o                         
   7  17   7       7630.84       8297.09       606.05 o                         
   9  17   7      35993.41      36286.16      1199.03 o                         
  11  17   7       6631.03       7148.99       642.10 o                         
  13  17   7        670.84        810.15       503.40 o                         
 -12  18   7        274.81       -326.44       474.99 o                         
 -10  18   7       7406.71       8106.74       705.95 o                         
  -8  18   7      15575.77      15920.37       818.82 o                         
  -6  18   7        882.50       1452.93       509.83 o                         
  -4  18   7      22696.46      22759.08       851.52 o                         
  -2  18   7      37350.29      37650.44      1081.85 o                         
   0  18   7       4729.93       4383.24       454.80 o                         
   2  18   7       2491.38       2639.91       454.51 o                         
   4  18   7      26271.35      26358.22       981.11 o                         
   6  18   7      64393.86      62604.50      1715.37 o                         
   8  18   7      40025.04      40610.65      1304.81 o                         
  10  18   7       3676.21       4638.83       573.14 o                         
  12  18   7         22.10        820.54       551.36 o                         
 -11  19   7      26594.24      27328.15      1421.48 o                         
  -9  19   7      22556.35      24683.46      1828.54 o                         
  -7  19   7         28.17       -161.24       563.34 o                         
  -5  19   7       1065.21        682.95       390.17 o                         
  -3  19   7      15082.93      14035.06       854.32 o                         
  -1  19   7      59469.35      58359.50      1725.07 o                         
   1  19   7      19885.40      19606.11       814.07 o                         
   3  19   7       5939.04       5423.68       552.79 o                         
   5  19   7      12507.30      11376.64      1109.71 o                         
   7  19   7         29.33         12.32       413.18 o                         
   9  19   7       5467.50       5986.69       605.20 o                         
  11  19   7        426.47        866.75       887.39 o                         
  -8  20   7       1936.42       1548.93       589.60 o                         
  -6  20   7        196.26        475.75       537.67 o                         
  -4  20   7       7638.68       8016.87       594.73 o                         
  -2  20   7       3092.87       2428.02       457.13 o                         
   0  20   7         24.00       -223.62       390.05 o                         
   2  20   7        403.50         83.50       427.00 o                         
   4  20   7        889.13       1117.93       457.02 o                         
   6  20   7       5503.31       5207.56       591.02 o                         
   8  20   7       1945.05       1521.37       513.45 o                         
  -7  21   7       5085.85       5991.07       909.85 o                         
  -5  21   7        469.61       -444.78       586.39 o                         
  -3  21   7       5089.33       5756.39       561.44 o                         
  -1  21   7      35447.49      36039.70      1126.73 o                         
   1  21   7      25191.64      25613.18      1040.43 o                         
   3  21   7       1406.79       1417.12       491.49 o                         
   5  21   7      17305.44      18045.74       943.88 o                         
  -2  22   7       2610.46       2612.01       689.21 o                         
   0  22   7       4403.29       4627.27       719.31 o                         
   2  22   7       7931.54      10829.71      1133.73 o                         
 -20   0   8      12106.14      11266.87      1045.81 o                         
 -18   0   8       3428.32       2342.29       671.26 o                         
 -16   0   8       5887.71       7166.98       835.80 o                         
 -14   0   8      16177.96      16538.44       810.66 o                         
 -12   0   8      51932.76      53183.60      1580.48 o                         
 -10   0   8     478233.16     447332.38     10663.65 o                         
  -8   0   8     263485.28     242386.47      5869.99 o                         
  -6   0   8       2877.85       2705.22       279.91 o                         
  -4   0   8      15239.80      15179.69       443.91 o                         
  -2   0   8     421208.56     442143.41     10389.56 o                         
   0   0   8     724155.88     702090.69     16418.49 o                         
   2   0   8      16193.29      15911.25       461.70 o                         
   4   0   8     431378.62     418137.59      8540.43 o                         
   6   0   8     195375.64     191096.62      4582.52 o                         
   8   0   8      80490.89      89221.64      3436.02 o                         
  10   0   8       9131.77       9347.02       518.92 o                         
  12   0   8     149196.20     150356.02      3807.99 o                         
  14   0   8     304002.00     294397.62      7188.12 o                         
  16   0   8      71113.66      66991.52      2466.01 o                         
  18   0   8        209.26       -515.67       515.67 o                         
  20   0   8       1766.04       3055.35      1207.26 o                         
 -21   1   8       2625.10       2189.21       510.37 o                         
 -19   1   8      12098.81      12075.83       718.32 o                         
 -17   1   8      25506.47      23236.54       895.39 o                         
 -15   1   8       5460.67       5612.91       423.54 o                         
 -13   1   8       2923.12       2772.75       296.81 o                         
 -11   1   8      16581.96      16847.94       824.47 o                         
  -9   1   8      10660.85      10391.60       393.75 o                         
  -7   1   8       4585.66       5260.23       261.14 o                         
  -5   1   8      34490.95      34560.69       638.37 o                         
  -3   1   8      50190.88      49304.45       783.09 o                         
  -1   1   8      19647.62      17845.35       339.68 o                         
   1   1   8      42032.99      40351.78       817.05 o                         
   3   1   8      76289.85      79423.62      1524.91 o                         
   5   1   8      51499.34      51394.62       831.35 o                         
   7   1   8      37173.10      36136.27       639.03 o                         
   9   1   8      46295.27      46894.89       809.34 o                         
  11   1   8         85.36        137.79       199.82 o                         
  13   1   8        123.13        531.63       233.94 o                         
  15   1   8       2979.65       3325.08       369.77 o                         
  17   1   8        161.15       -373.34       373.34 o                         
  19   1   8       3502.22       3925.08       515.96 o                         
  21   1   8       7580.02       8268.49       752.72 o                         
 -20   2   8      18177.43      17925.13       885.01 o                         
 -18   2   8       2635.16       2441.09       461.33 o                         
 -16   2   8      28605.91      28758.84      1002.96 o                         
 -14   2   8      13502.73      12551.32       559.65 o                         
 -12   2   8      54577.95      53796.39      2102.70 o                         
 -10   2   8     122316.91     115395.16      3255.79 o                         
  -8   2   8       4649.12       4218.72       251.77 o                         
  -6   2   8      27078.32      28643.16       576.46 o                         
  -4   2   8         99.57        226.01       108.71 o                         
  -2   2   8      76580.91      80152.00      1219.81 o                         
   0   2   8      86348.23      88629.71      1432.70 o                         
   2   2   8         36.23        218.43        96.90 o                         
   4   2   8      92292.97      93388.19      1621.75 o                         
   6   2   8      11274.95       9383.60       348.92 o                         
   8   2   8      26158.06      27329.53       521.68 o                         
  10   2   8      11437.40      11445.58       393.11 o                         
  12   2   8      26244.60      26094.25       762.77 o                         
  14   2   8      77129.82      75699.45      1671.87 o                         
  16   2   8      15436.42      15252.02       659.61 o                         
  18   2   8       4802.07       4392.30       504.54 o                         
  20   2   8       2968.95       3193.92       649.35 o                         
 -21   3   8       6689.39       5654.31       614.92 o                         
 -19   3   8      36904.05      34372.27      1733.60 o                         
 -17   3   8      70466.31      66474.16      1769.37 o                         
 -15   3   8      24610.68      23057.06       756.18 o                         
 -13   3   8       3083.67       3408.95       314.54 o                         
 -11   3   8      14738.88      14971.95       762.92 o                         
  -9   3   8      28923.78      29584.85       887.80 o                         
  -7   3   8      13829.76      15284.68       380.32 o                         
  -5   3   8      25138.62      24415.79       541.13 o                         
  -3   3   8     217372.52     207854.95      3474.77 o                         
  -1   3   8     175489.06     175542.31      2752.08 o                         
   1   3   8      25459.88      24166.04       475.53 o                         
   3   3   8      22153.06      21642.07       490.77 o                         
   5   3   8     222005.14     219202.17      4017.72 o                         
   7   3   8     280216.31     279344.88      4356.48 o                         
   9   3   8      76006.96      78686.98      1358.79 o                         
  11   3   8         26.67       -224.46       236.88 o                         
  13   3   8        594.13        955.77       289.16 o                         
  15   3   8       4994.42       6345.50       466.47 o                         
  17   3   8        233.08       -129.03       337.10 o                         
  19   3   8      11090.65      10684.39       699.39 o                         
  21   3   8      21766.72      22979.40      1161.98 o                         
 -20   4   8      23543.72      25441.87      1046.98 o                         
 -18   4   8        458.34        400.72       415.96 o                         
 -16   4   8      50013.29      46767.91      1196.89 o                         
 -14   4   8      34392.89      31167.31      1133.52 o                         
 -12   4   8        671.57        920.83       231.80 o                         
 -10   4   8        306.20        444.93       199.86 o                         
  -8   4   8     111812.82     108030.16      2084.12 o                         
  -6   4   8     387532.19     386193.75      6334.60 o                         
  -4   4   8      81262.93      83689.59      1289.70 o                         
  -2   4   8       2319.40       2828.45       154.89 o                         
   0   4   8       4828.63       5928.58       183.49 o                         
   2   4   8      47123.16      51570.18       895.56 o                         
   4   4   8      17889.61      18048.41       402.58 o                         
   6   4   8       5036.00       5275.50       243.04 o                         
   8   4   8      32843.55      29027.08       849.05 o                         
  10   4   8     103755.84      96443.27      1789.23 o                         
  12   4   8      25380.96      25501.03      1076.63 o                         
  14   4   8       2616.51       2847.47       402.38 o                         
  16   4   8      20339.00      19088.56       761.14 o                         
  18   4   8      51339.49      51862.27      1347.38 o                         
  20   4   8      25439.06      26393.49      1677.00 o                         
 -21   5   8        693.04        928.66       969.94 o                         
 -19   5   8       4131.04       4840.26       572.18 o                         
 -17   5   8       7180.39       7029.24       508.46 o                         
 -15   5   8        400.49         86.60       411.08 o                         
 -13   5   8      15811.75      14440.39       586.37 o                         
 -11   5   8       8553.69       7737.39       424.54 o                         
  -9   5   8      21600.17      20982.62       683.93 o                         
  -7   5   8      20005.34      20389.80       473.55 o                         
  -5   5   8       4313.97       4617.88       235.04 o                         
  -3   5   8      73283.08      76471.35      1188.54 o                         
  -1   5   8       3308.53       3524.34       167.88 o                         
   1   5   8      23629.02      23199.34       428.73 o                         
   3   5   8      16183.07      15030.04       390.71 o                         
   5   5   8      14700.18      15913.19       405.73 o                         
   7   5   8      50791.71      50851.96      1067.25 o                         
   9   5   8         74.23        264.32       194.40 o                         
  11   5   8       9029.90       8649.89       392.67 o                         
  13   5   8       8759.90       8880.95       480.93 o                         
  15   5   8        620.44        969.68       347.92 o                         
  17   5   8       8935.04       8270.96       566.61 o                         
  19   5   8        482.97       -131.41       397.99 o                         
 -20   6   8      14971.46      13561.64       825.18 o                         
 -18   6   8        294.02        666.78       446.76 o                         
 -16   6   8      18708.95      17767.71       731.67 o                         
 -14   6   8      43733.96      40813.81      1061.21 o                         
 -12   6   8       9682.24       7960.98       668.30 o                         
 -10   6   8        208.68        275.54       201.27 o                         
  -8   6   8      48453.66      49821.31       926.55 o                         
  -6   6   8     343829.88     349314.94      5080.56 o                         
  -4   6   8     331110.69     331656.53      4825.31 o                         
  -2   6   8        124.98        197.00       105.82 o                         
   0   6   8      86025.98      84100.48      1298.03 o                         
   2   6   8       4772.72       5450.61       183.22 o                         
   4   6   8     171500.09     171962.05      2744.09 o                         
   6   6   8       4729.17       5005.42       221.31 o                         
   8   6   8     182631.44     172208.22      3014.06 o                         
  10   6   8     136987.81     129417.17      2366.41 o                         
  12   6   8       7378.17       7217.69       392.85 o                         
  14   6   8       1513.42       1937.65       357.91 o                         
  16   6   8      32476.06      32420.60       984.25 o                         
  18   6   8      57713.12      58113.16      1481.06 o                         
  20   6   8      15549.65      15969.82       781.43 o                         
 -19   7   8       1300.98        510.23       479.04 o                         
 -17   7   8        135.78        161.00       358.84 o                         
 -15   7   8      48023.24      46795.84      1187.84 o                         
 -13   7   8     133791.64     127163.28      3706.87 o                         
 -11   7   8      25670.40      24330.27       652.78 o                         
  -9   7   8      22106.99      21474.46       527.95 o                         
  -7   7   8      22921.46      21833.85       507.20 o                         
  -5   7   8       1941.24       2234.02       161.38 o                         
  -3   7   8         67.11         56.65       117.37 o                         
  -1   7   8      57476.59      56555.39       920.75 o                         
   1   7   8     172209.97     168906.89      2510.30 o                         
   3   7   8     205194.97     200677.92      2966.14 o                         
   5   7   8      79706.27      74665.93      1378.44 o                         
   7   7   8      10486.28       9665.94       369.82 o                         
   9   7   8      34612.81      34547.17       933.68 o                         
  11   7   8      72819.69      70866.41      1678.29 o                         
  13   7   8      29474.80      30147.88       782.34 o                         
  15   7   8       4117.83       3507.25       416.40 o                         
  17   7   8      30903.98      31441.14       996.62 o                         
  19   7   8       4177.40       2930.13       487.96 o                         
 -20   8   8        929.98       1041.66       751.41 o                         
 -18   8   8          8.48        168.00       454.90 o                         
 -16   8   8       1899.21       2387.85       593.99 o                         
 -14   8   8       2611.62       2670.57       487.87 o                         
 -12   8   8      10475.86      10808.53       519.74 o                         
 -10   8   8      45959.67      45351.02       901.71 o                         
  -8   8   8        211.37        124.91       168.06 o                         
  -6   8   8      15139.19      16207.42       392.81 o                         
  -4   8   8         92.90        141.51       127.95 o                         
  -2   8   8      27612.55      28418.89       540.59 o                         
   0   8   8      67117.38      66264.55      1064.88 o                         
   2   8   8       1723.52       2093.55       148.40 o                         
   4   8   8      16625.89      15384.53       553.75 o                         
   6   8   8       2836.20       2544.24       223.26 o                         
   8   8   8       3884.25       4689.18       290.55 o                         
  10   8   8        138.51        236.27       221.44 o                         
  12   8   8       5323.41       5675.50       368.54 o                         
  14   8   8      10646.24      10169.60       547.44 o                         
  16   8   8       4655.66       4500.87       471.19 o                         
  18   8   8        158.43        245.86       405.02 o                         
  20   8   8         93.13        -36.03       429.76 o                         
 -19   9   8         69.38       -188.61       574.34 o                         
 -17   9   8       6604.49       5452.31       567.50 o                         
 -15   9   8      10662.69      10274.92       661.27 o                         
 -13   9   8     109873.16     106644.05      2522.08 o                         
 -11   9   8      49874.72      53455.68      1417.16 o                         
  -9   9   8      28092.46      29316.24       728.96 o                         
  -7   9   8     111386.05     111565.89      1875.06 o                         
  -5   9   8         43.67        178.74       142.32 o                         
  -3   9   8      81040.12      82794.91      1317.46 o                         
  -1   9   8        589.51        387.90       136.05 o                         
   1   9   8     302071.34     296099.78      4334.38 o                         
   3   9   8     300418.75     296102.06      4645.21 o                         
   5   9   8       1991.23       2287.87       192.15 o                         
   7   9   8      24472.89      23994.75       649.41 o                         
   9   9   8      15966.92      15904.04       548.08 o                         
  11   9   8     115641.09     110625.32      2073.75 o                         
  13   9   8      17449.09      16203.00       593.45 o                         
  15   9   8      24505.64      23403.69       805.04 o                         
  17   9   8      30286.16      29445.65       983.36 o                         
  19   9   8        886.32        592.99       479.33 o                         
 -18  10   8        664.31        113.97       469.26 o                         
 -16  10   8          7.94        -45.87       604.67 o                         
 -14  10   8       8570.09       8258.97       601.03 o                         
 -12  10   8      31560.31      30659.90      1346.37 o                         
 -10  10   8      57700.16      55796.50      1176.53 o                         
  -8  10   8      61317.13      60612.54      1231.12 o                         
  -6  10   8      74607.47      76001.59      1343.22 o                         
  -4  10   8      84284.92      84412.66      1458.58 o                         
  -2  10   8      52858.00      54079.27       997.32 o                         
   0  10   8      23624.62      23462.71       532.48 o                         
   2  10   8       5281.56       5452.00       286.67 o                         
   4  10   8       1426.49       1695.90       191.97 o                         
   6  10   8       7456.51       6657.94       327.31 o                         
   8  10   8      45689.37      42025.31       920.88 o                         
  10  10   8      32289.88      30679.63       823.56 o                         
  12  10   8      25831.97      24072.64       751.41 o                         
  14  10   8      36774.45      34684.54       974.27 o                         
  16  10   8      29364.31      30576.29      1214.50 o                         
  18  10   8      19243.41      18839.80      1078.73 o                         
 -17  11   8      34254.34      32231.48      1584.66 o                         
 -15  11   8       6532.64       5348.71       558.14 o                         
 -13  11   8       8448.00       8487.05       586.79 o                         
 -11  11   8       2069.17       1928.20       417.02 o                         
  -9  11   8      47433.68      48341.78      1056.83 o                         
  -7  11   8      71159.65      72501.20      1430.62 o                         
  -5  11   8      10596.02      10861.36       388.13 o                         
  -3  11   8     184019.83     179462.55      3143.03 o                         
  -1  11   8      36760.13      34317.96       783.30 o                         
   1  11   8      42526.55      41917.99       896.92 o                         
   3  11   8       5957.24       6560.81       490.42 o                         
   5  11   8     104522.55     103462.55      2093.26 o                         
   7  11   8     134549.36     131282.25      2372.97 o                         
   9  11   8       4602.40       4389.15       451.30 o                         
  11  11   8      25246.99      23921.19       768.14 o                         
  13  11   8       1164.46        613.77       387.44 o                         
  15  11   8      18348.36      18681.46       858.96 o                         
  17  11   8      10132.92      10391.65       721.66 o                         
 -18  12   8         10.38       -485.66       485.66 o                         
 -16  12   8        738.65        690.45       448.73 o                         
 -14  12   8       3149.17       3752.05       497.81 o                         
 -12  12   8       2268.20       3206.76       452.10 o                         
 -10  12   8       5719.47       6052.47       562.80 o                         
  -8  12   8      17412.93      17859.82       578.15 o                         
  -6  12   8      15170.61      15271.44       474.15 o                         
  -4  12   8       6196.22       7058.13       328.26 o                         
  -2  12   8       5386.79       5492.96       350.45 o                         
   0  12   8       5329.80       5019.97       314.93 o                         
   2  12   8        132.95        301.68       211.71 o                         
   4  12   8       3932.36       4007.44       336.63 o                         
   6  12   8       2954.64       2473.27       343.12 o                         
   8  12   8       3732.61       3713.19       628.08 o                         
  10  12   8       4756.37       5148.80       472.12 o                         
  12  12   8       7709.70       7424.68       553.90 o                         
  14  12   8       4939.99       4286.96       501.35 o                         
  16  12   8       1286.24       1669.06       549.69 o                         
  18  12   8       3730.11       3690.42       819.74 o                         
 -17  13   8      44601.57      45914.02      1590.62 o                         
 -15  13   8       6998.35       6861.97       630.23 o                         
 -13  13   8       1658.33       1719.39       439.58 o                         
 -11  13   8       5354.52       6281.33       464.62 o                         
  -9  13   8      52682.74      54798.85      1303.46 o                         
  -7  13   8       6731.92       7089.82       407.47 o                         
  -5  13   8      39081.70      37693.80       808.37 o                         
  -3  13   8      62960.68      61717.52      1268.15 o                         
  -1  13   8      18622.25      17952.76       643.18 o                         
   1  13   8       8830.69       8451.12       450.39 o                         
   3  13   8      55595.73      55466.07      1278.29 o                         
   5  13   8     116677.31     113089.42      2596.69 o                         
   7  13   8     101314.97      96863.01      2832.73 o                         
   9  13   8      26768.44      25567.20       887.30 o                         
  11  13   8        639.89        609.02       366.43 o                         
  13  13   8        812.19       1083.93       421.15 o                         
  15  13   8       1888.94       1119.80       476.59 o                         
  17  13   8       1662.95       1658.95       610.34 o                         
 -16  14   8        527.11       1048.25       578.52 o                         
 -14  14   8          3.94        324.96       684.61 o                         
 -12  14   8       8045.75       8589.92       901.04 o                         
 -10  14   8      30739.68      30718.66      1034.05 o                         
  -8  14   8      25426.34      25444.42       976.03 o                         
  -6  14   8       9671.01       8998.33       496.77 o                         
  -4  14   8       5820.00       5522.08       371.95 o                         
  -2  14   8      35102.22      36160.41       982.77 o                         
   0  14   8      35639.95      35166.95       945.49 o                         
   2  14   8       4431.74       4947.31       389.66 o                         
   4  14   8        955.03        399.54       313.57 o                         
   6  14   8       7804.88       7004.75       518.29 o                         
   8  14   8       2583.48       2632.46       403.55 o                         
  10  14   8       2963.97       2091.93       417.73 o                         
  12  14   8      16589.71      16118.40       800.97 o                         
  14  14   8      26370.39      26530.12      1037.84 o                         
  16  14   8       9858.17      10314.18       855.92 o                         
 -15  15   8         68.15        322.74       561.00 o                         
 -13  15   8      16114.70      15408.92       959.49 o                         
 -11  15   8       8528.12       8650.38       626.21 o                         
  -9  15   8       9366.32       9521.50       624.42 o                         
  -7  15   8      13860.11      13857.50       629.80 o                         
  -5  15   8       2866.26       2826.61       326.05 o                         
  -3  15   8      37314.87      38723.91      1041.74 o                         
  -1  15   8       7241.56       6837.02       459.20 o                         
   1  15   8      19821.96      19119.37       840.88 o                         
   3  15   8      11757.32      11305.95       623.44 o                         
   5  15   8      24309.55      22859.80       844.28 o                         
   7  15   8      45877.98      44728.71      1290.34 o                         
   9  15   8         34.54       1005.77       412.47 o                         
  11  15   8      18323.95      18125.61       872.65 o                         
  13  15   8       5114.59       5637.09       580.20 o                         
  15  15   8       4097.52       3810.76       574.28 o                         
 -14  16   8        174.91       -524.13       524.13 o                         
 -12  16   8      24607.08      23804.45      1171.85 o                         
 -10  16   8      63592.20      65105.14      1750.58 o                         
  -8  16   8      23467.21      24415.55      1358.28 o                         
  -6  16   8        938.04        814.85       521.27 o                         
  -4  16   8       4132.43       3841.24       421.62 o                         
  -2  16   8      47306.99      45309.24      1251.71 o                         
   0  16   8      60750.85      61981.52      1457.92 o                         
   2  16   8        633.02        606.12       446.52 o                         
   4  16   8      24419.55      23760.10       869.06 o                         
   6  16   8      12015.57      11328.91      1063.39 o                         
   8  16   8         89.67         43.58       372.18 o                         
  10  16   8       1038.66        433.75       429.85 o                         
  12  16   8      25634.93      24768.30      1030.16 o                         
  14  16   8      33213.87      34633.02      1577.49 o                         
 -13  17   8      27657.11      31667.46      1394.53 o                         
 -11  17   8      21567.22      22713.34      1233.18 o                         
  -9  17   8        709.19       1030.74       421.31 o                         
  -7  17   8      19787.72      18633.03      1013.54 o                         
  -5  17   8          6.77        470.12       359.92 o                         
  -3  17   8       9724.80      10109.67       807.22 o                         
  -1  17   8       4335.22       4543.15       491.46 o                         
   1  17   8      96265.42      91923.76      2017.67 o                         
   3  17   8      90960.05      83834.69      2099.05 o                         
   5  17   8       3565.48       3127.41       458.23 o                         
   7  17   8         30.44       -380.27       380.27 o                         
   9  17   8      14105.87      15149.33       997.86 o                         
  11  17   8      33118.76      32449.76      1402.96 o                         
  13  17   8       7152.78       7873.13       771.13 o                         
 -12  18   8       2181.94       1252.71       681.67 o                         
 -10  18   8      12502.98      12452.47       897.05 o                         
  -8  18   8         13.66       -178.20       504.10 o                         
  -6  18   8      23296.41      22142.72      1021.48 o                         
  -4  18   8      10640.20      12084.34       652.24 o                         
  -2  18   8       4754.39       3488.80       499.76 o                         
   0  18   8      10000.18       9974.97       593.19 o                         
   2  18   8       3088.08       2859.01       509.36 o                         
   4  18   8      22596.95      25425.16      1227.22 o                         
   6  18   8       4140.93       5231.53       545.10 o                         
   8  18   8       7270.66       7289.78       618.79 o                         
  10  18   8      11823.27      12138.53       766.09 o                         
  12  18   8        104.07        415.66       670.70 o                         
 -11  19   8        952.93       1754.14      1093.76 o                         
  -9  19   8       1088.33       1376.35       587.08 o                         
  -7  19   8       1029.55        670.77       546.76 o                         
  -5  19   8        176.64        932.79       625.52 o                         
  -3  19   8       1454.22       1715.41       479.78 o                         
  -1  19   8      12118.01      13609.53       696.12 o                         
   1  19   8      22816.26      22537.40       963.62 o                         
   3  19   8      19353.90      17805.71       860.75 o                         
   5  19   8       5340.45       6157.64       584.73 o                         
   7  19   8       2790.52       2844.20       527.26 o                         
   9  19   8       4424.51       5024.93       590.21 o                         
  -8  20   8       6989.93       6590.36       818.87 o                         
  -6  20   8      59173.84      61857.33      2055.59 o                         
  -4  20   8      53489.37      56900.51      1492.16 o                         
  -2  20   8        395.17          1.28       397.09 o                         
   0  20   8       5409.39       5334.85       539.14 o                         
   2  20   8       1528.91       1942.45       491.63 o                         
   4  20   8      20503.23      19275.46       924.02 o                         
   6  20   8        872.11       1215.53       490.93 o                         
   8  20   8      25966.13      26889.94      1981.15 o                         
  -5  21   8        453.11        -36.97       582.63 o                         
  -3  21   8       1075.08       1210.22       455.19 o                         
  -1  21   8        532.89        260.27       424.08 o                         
   1  21   8        571.35        721.75       486.42 o                         
   3  21   8       1622.13       1443.60       497.47 o                         
   5  21   8       3031.19       3632.10      1114.40 o                         
   0  22   8       5271.08       4691.42       901.49 o                         
 -21   1   9      18114.45      18427.41       941.02 o                         
 -19   1   9      12553.05      13039.70       767.84 o                         
 -17   1   9      15941.98      14137.12       783.39 o                         
 -15   1   9      78679.05      76305.38      2446.54 o                         
 -13   1   9      21838.04      20382.36       614.91 o                         
 -11   1   9         94.37       -104.83       211.92 o                         
  -9   1   9       3446.57       3316.72       441.46 o                         
  -7   1   9     189910.39     189201.80      3582.50 o                         
  -5   1   9     354927.72     359551.94      6037.84 o                         
  -3   1   9      58143.71      57112.84      1019.85 o                         
  -1   1   9      28242.98      26195.84       495.18 o                         
   1   1   9      18894.42      17911.76       382.93 o                         
   3   1   9     110108.37     110577.70      1968.07 o                         
   5   1   9      45187.74      43199.19       776.46 o                         
   7   1   9      50593.05      47390.42       805.18 o                         
   9   1   9     303530.16     305001.66      4479.90 o                         
  11   1   9      93896.27      91924.31      1729.36 o                         
  13   1   9       1799.42       1618.00       491.99 o                         
  15   1   9       2589.21       2857.01       433.19 o                         
  17   1   9      57818.77      60136.26      1637.20 o                         
  19   1   9      53851.10      56024.91      1597.12 o                         
  21   1   9       3739.79       4942.74       802.59 o                         
 -20   2   9       9755.75       8597.16       664.87 o                         
 -18   2   9      19890.96      17854.80       962.12 o                         
 -16   2   9      38458.58      36519.12      1358.74 o                         
 -14   2   9      14605.54      14039.09       682.96 o                         
 -12   2   9      16404.37      15992.93       642.96 o                         
 -10   2   9      17055.38      16291.20       578.61 o                         
  -8   2   9       5273.94       5433.20       285.75 o                         
  -6   2   9      58680.08      56152.48      1160.28 o                         
  -4   2   9     223915.94     224111.67      3280.94 o                         
  -2   2   9       1785.94       1564.04       118.52 o                         
   0   2   9      15827.08      19099.30       369.93 o                         
   2   2   9     188113.59     182585.52      3054.69 o                         
   4   2   9     689142.00     689680.50     10574.38 o                         
   6   2   9     123248.99     122896.54      2140.62 o                         
   8   2   9       1017.58       1352.87       146.79 o                         
  10   2   9       9234.71       9524.76       427.86 o                         
  12   2   9      35249.69      36304.88      1053.16 o                         
  14   2   9       5080.47       5545.97       418.81 o                         
  16   2   9      22971.31      22167.98       894.46 o                         
  18   2   9      18139.50      17815.08       855.64 o                         
  20   2   9       5471.04       4009.24       552.96 o                         
 -21   3   9       7424.54       6335.54      1362.04 o                         
 -19   3   9       9269.64       8656.08       671.05 o                         
 -17   3   9       3392.90       4419.94       598.72 o                         
 -15   3   9      22563.64      23280.09      1312.67 o                         
 -13   3   9         57.11         -4.56       238.05 o                         
 -11   3   9      99120.85      94832.16      1957.86 o                         
  -9   3   9      54209.18      50080.48      1023.96 o                         
  -7   3   9       7092.06       7767.13       283.28 o                         
  -5   3   9      27035.68      26169.99       510.91 o                         
  -3   3   9       1201.95       1391.61       119.04 o                         
  -1   3   9     182225.55     181566.28      2673.84 o                         
   1   3   9      50742.35      49000.14       857.73 o                         
   3   3   9      43956.84      40646.24       741.65 o                         
   5   3   9      79795.91      73612.87      1231.26 o                         
   7   3   9       4973.39       5491.66       306.10 o                         
   9   3   9      28221.11      27956.26       671.23 o                         
  11   3   9       4608.60       4628.31       314.56 o                         
  13   3   9      53118.97      51307.41      1735.17 o                         
  15   3   9      32506.87      32731.76       946.35 o                         
  17   3   9       1962.58       2075.69       463.24 o                         
  19   3   9       7322.47       7731.14       854.88 o                         
 -20   4   9       5280.48       5531.15       615.82 o                         
 -18   4   9         40.79         68.12       429.62 o                         
 -16   4   9       2155.36       1688.70       367.89 o                         
 -14   4   9      46415.20      48329.30      1471.17 o                         
 -12   4   9      51841.90      51200.91      1203.69 o                         
 -10   4   9       1387.08       1248.75       223.10 o                         
  -8   4   9      71682.45      68921.70      1314.80 o                         
  -6   4   9      13074.33      12155.03       613.83 o                         
  -4   4   9      35132.24      37031.83       638.91 o                         
  -2   4   9       2412.12       3103.51       153.39 o                         
   0   4   9     172690.81     171131.31      2524.98 o                         
   2   4   9     362449.00     375099.38      5816.55 o                         
   4   4   9      27422.72      27541.75       610.60 o                         
   6   4   9        184.77        141.06       120.62 o                         
   8   4   9      17906.50      16874.45       842.64 o                         
  10   4   9      40459.08      38736.67      1049.04 o                         
  12   4   9      16217.80      16485.45       614.86 o                         
  14   4   9       3918.07       3317.18       390.41 o                         
  16   4   9      14959.88      13304.92       650.50 o                         
  18   4   9       5701.08       7468.05       622.09 o                         
  20   4   9        630.46       1011.91       482.90 o                         
 -19   5   9       8855.03       7471.09       652.31 o                         
 -17   5   9         15.69       -268.88       328.66 o                         
 -15   5   9      11181.73      12103.25       592.47 o                         
 -13   5   9      10904.27       9831.15       500.32 o                         
 -11   5   9     249948.19     230386.81      6737.86 o                         
  -9   5   9     225526.98     217415.45      4123.36 o                         
  -7   5   9       6163.68       5662.18       253.55 o                         
  -5   5   9       1826.32       1802.80       147.90 o                         
  -3   5   9     197692.62     205137.03      3023.01 o                         
  -1   5   9     408455.06     407016.72      6288.83 o                         
   1   5   9      25970.11      25479.42       519.93 o                         
   3   5   9      91839.78      88437.02      1473.78 o                         
   5   5   9      85991.07      82175.26      1511.46 o                         
   7   5   9       1863.91       1508.18       158.45 o                         
   9   5   9       5196.22       4813.07       291.70 o                         
  11   5   9      58403.76      56495.24      1166.45 o                         
  13   5   9     130142.04     127550.90      2601.60 o                         
  15   5   9      78270.16      76474.91      2355.24 o                         
  17   5   9      11022.21      11813.64       646.69 o                         
  19   5   9       1144.23       1425.36       497.86 o                         
 -20   6   9       4286.45       4095.90       601.53 o                         
 -18   6   9      46029.18      46586.75      1650.19 o                         
 -16   6   9      23521.91      22122.53       809.74 o                         
 -14   6   9       4157.03       4636.86       415.63 o                         
 -12   6   9      10193.20      10179.98       619.89 o                         
 -10   6   9      15220.13      14086.40       727.31 o                         
  -8   6   9     114642.61     117806.62      1964.82 o                         
  -6   6   9         69.60        269.05       150.42 o                         
  -4   6   9     213517.38     216394.83      3194.44 o                         
  -2   6   9     112426.14     107039.95      1632.80 o                         
   0   6   9      14696.57      18315.03       407.01 o                         
   2   6   9      13200.92      14054.86       364.29 o                         
   4   6   9     101722.84      96630.09      1609.47 o                         
   6   6   9     160911.34     155703.55      2726.26 o                         
   8   6   9      49056.92      46249.75       963.51 o                         
  10   6   9       6789.93       6954.40       359.32 o                         
  12   6   9      11098.00      11607.44       493.76 o                         
  14   6   9       7619.19       7101.80       484.36 o                         
  16   6   9       7959.00       8329.95       561.93 o                         
  18   6   9        811.80         73.15       384.03 o                         
  20   6   9      13844.58      11817.35       795.44 o                         
 -19   7   9       5725.83       5430.07       734.68 o                         
 -17   7   9        416.92        -15.59       369.28 o                         
 -15   7   9       7483.54       7607.27       574.99 o                         
 -13   7   9       6071.47       6901.15       677.73 o                         
 -11   7   9      46281.70      44675.12      1434.17 o                         
  -9   7   9      41221.82      41509.48       903.07 o                         
  -7   7   9       1467.18       1525.28       192.04 o                         
  -5   7   9       7021.12       6685.18       365.74 o                         
  -3   7   9       4327.95       4752.05       205.69 o                         
  -1   7   9      46707.68      47098.12       794.05 o                         
   1   7   9      19525.52      17596.59       375.67 o                         
   3   7   9      16501.42      17527.55       427.95 o                         
   5   7   9      41046.25      38425.74       742.70 o                         
   7   7   9       7003.90       6238.68       311.63 o                         
   9   7   9       3887.81       3445.97       273.63 o                         
  11   7   9         42.43        339.68       235.24 o                         
  13   7   9      29969.02      30521.57       800.04 o                         
  15   7   9      24251.73      25973.69       861.10 o                         
  17   7   9       2233.58       1899.93       429.77 o                         
  19   7   9        639.22        233.47       438.66 o                         
 -18   8   9      70263.99      68845.90      1885.64 o                         
 -16   8   9      45751.54      45309.15      1468.49 o                         
 -14   8   9        680.82        870.59       328.65 o                         
 -12   8   9       3139.59       2729.37       499.94 o                         
 -10   8   9       5057.52       5809.24       343.56 o                         
  -8   8   9      32025.91      33215.08       703.90 o                         
  -6   8   9       1369.28       1730.50       196.66 o                         
  -4   8   9      75922.85      74551.47      1202.15 o                         
  -2   8   9     230180.64     226967.16      3581.94 o                         
   0   8   9      85169.11      77906.95      1236.41 o                         
   2   8   9       1707.15       1603.69       173.96 o                         
   4   8   9      30066.64      30150.37       623.41 o                         
   6   8   9     256584.12     247708.34      4242.54 o                         
   8   8   9     189310.05     181798.59      3194.56 o                         
  10   8   9        512.34        622.38       206.79 o                         
  12   8   9      16017.98      15065.48       556.15 o                         
  14   8   9        216.80         52.22       329.75 o                         
  16   8   9       4956.86       5909.16       505.21 o                         
  18   8   9        917.23        801.72       420.74 o                         
 -19   9   9        159.55        545.12       617.82 o                         
 -17   9   9       4675.88       4581.94       601.69 o                         
 -15   9   9       7134.26       5845.81       534.82 o                         
 -13   9   9       4755.65       4167.86       469.97 o                         
 -11   9   9      11595.20      11253.92       590.28 o                         
  -9   9   9      24347.51      23792.08       640.18 o                         
  -7   9   9      43133.43      42660.86       921.71 o                         
  -5   9   9      57496.89      56366.64       957.94 o                         
  -3   9   9      66185.23      65149.34      1074.99 o                         
  -1   9   9      21576.03      21822.41       461.55 o                         
   1   9   9        101.41        262.98       172.63 o                         
   3   9   9        399.52        993.73       168.31 o                         
   5   9   9        493.99        598.14       189.89 o                         
   7   9   9       2278.32       1860.20       238.34 o                         
   9   9   9      53187.05      49383.54      1253.52 o                         
  11   9   9      53962.31      53292.81      1887.67 o                         
  13   9   9      14524.36      13695.23       756.79 o                         
  15   9   9       4211.75       3765.59       447.24 o                         
  17   9   9      12751.63      12249.59       684.76 o                         
  19   9   9      12734.09      12560.67       737.34 o                         
 -18  10   9      17658.22      18279.52      1200.41 o                         
 -16  10   9      13130.29      11565.24      1030.12 o                         
 -14  10   9      11699.56      11531.48       675.88 o                         
 -12  10   9      42815.69      43720.61      1266.93 o                         
 -10  10   9       1258.70       1708.93       310.70 o                         
  -8  10   9      55014.74      55258.72      1155.90 o                         
  -6  10   9       2337.55       2348.10       253.50 o                         
  -4  10   9      84938.38      87580.55      1515.84 o                         
  -2  10   9      50938.65      50327.32       989.70 o                         
   0  10   9      19559.20      19080.38       530.81 o                         
   2  10   9      60214.84      57353.09      1041.11 o                         
   4  10   9       4412.75       4590.94       255.62 o                         
   6  10   9      71742.77      71447.23      1506.69 o                         
   8  10   9       8673.20       9505.05       419.92 o                         
  10  10   9       9759.45       9491.90       567.41 o                         
  12  10   9      22809.41      21869.18      1018.93 o                         
  14  10   9        211.28       -209.70       300.51 o                         
  16  10   9      13830.45      14420.10      1015.73 o                         
  18  10   9       1220.94       1110.53       557.71 o                         
 -17  11   9       2889.79       3262.55       676.71 o                         
 -15  11   9       9357.85       9787.03       746.15 o                         
 -13  11   9      10072.01      10136.95       705.95 o                         
 -11  11   9       8563.27       8457.25       558.78 o                         
  -9  11   9      39665.17      39415.56       916.07 o                         
  -7  11   9      97458.82      97990.99      1854.03 o                         
  -5  11   9      61032.26      60662.63      1129.07 o                         
  -3  11   9       5570.33       5384.69       285.41 o                         
  -1  11   9       4303.19       4310.81       288.83 o                         
   1  11   9      15037.96      15891.70       499.86 o                         
   3  11   9       2089.05       2007.58       248.80 o                         
   5  11   9      13377.45      13651.58       514.99 o                         
   7  11   9      43474.70      42878.13       940.22 o                         
   9  11   9      22017.46      21326.84       623.66 o                         
  11  11   9       6923.22       6631.19       459.36 o                         
  13  11   9      18755.19      17875.49       922.86 o                         
  15  11   9      31211.10      32618.12      1115.67 o                         
  17  11   9      22085.46      22627.09      1111.05 o                         
 -18  12   9        431.81        766.43       712.85 o                         
 -16  12   9       2482.09       2424.63       504.42 o                         
 -14  12   9      55011.57      58724.18      1641.98 o                         
 -12  12   9      54820.44      55930.77      1534.75 o                         
 -10  12   9        562.98        490.80       330.35 o                         
  -8  12   9      47808.69      46711.54      1041.96 o                         
  -6  12   9       4077.66       4245.12       321.52 o                         
  -4  12   9      17808.62      19244.19       528.98 o                         
  -2  12   9       1635.82       1459.42       245.18 o                         
   0  12   9     150688.11     144469.89      2595.55 o                         
   2  12   9     217582.89     210485.89      4457.66 o                         
   4  12   9      44456.52      40338.39       998.95 o                         
   6  12   9        876.55        940.19       329.50 o                         
   8  12   9       1650.99       1725.29       355.80 o                         
  10  12   9      47331.07      45550.54      1295.86 o                         
  12  12   9      51634.11      48064.30      1377.11 o                         
  14  12   9        141.07       -204.77       485.06 o                         
  16  12   9      28724.85      26216.12      1408.91 o                         
 -17  13   9         71.08        807.60       759.46 o                         
 -15  13   9       1574.27       1957.79       491.48 o                         
 -13  13   9       1239.40        739.74       410.03 o                         
 -11  13   9          4.73        270.80       368.11 o                         
  -9  13   9       1277.80       1672.88       304.31 o                         
  -7  13   9       2422.15       2808.77       314.03 o                         
  -5  13   9       8268.59       8259.97       373.85 o                         
  -3  13   9       1315.00       1435.99       366.38 o                         
  -1  13   9        434.99         59.33       252.29 o                         
   1  13   9        109.03        241.12       261.93 o                         
   3  13   9       2028.02       2501.28       319.37 o                         
   5  13   9       3601.61       4015.96       408.93 o                         
   7  13   9          4.95        716.59       331.15 o                         
   9  13   9       6672.30       6156.76       513.89 o                         
  11  13   9       4255.87       4360.46       524.25 o                         
  13  13   9         37.60       -390.30       390.30 o                         
  15  13   9        314.59        501.29       489.75 o                         
 -16  14   9        185.16        119.93       562.95 o                         
 -14  14   9      26843.80      29939.24      1296.13 o                         
 -12  14   9      28274.32      29565.07      1224.74 o                         
 -10  14   9        114.22        253.23       367.76 o                         
  -8  14   9      28913.76      29927.61       978.59 o                         
  -6  14   9      12446.97      12751.10       588.93 o                         
  -4  14   9       2496.08       1858.68       334.06 o                         
  -2  14   9       1407.41       1225.06       318.51 o                         
   0  14   9      49276.79      46934.19      1162.89 o                         
   2  14   9     156828.92     155916.28      3100.37 o                         
   4  14   9      36327.10      35630.07      1067.24 o                         
   6  14   9       5964.44       5631.53       491.48 o                         
   8  14   9       1259.51        965.04       375.32 o                         
  10  14   9      29395.92      28957.79      1137.86 o                         
  12  14   9      31986.30      32089.77      1107.49 o                         
  14  14   9        439.49        638.47       446.72 o                         
  16  14   9      20268.84      22329.26      2321.66 o                         
 -15  15   9      19465.51      20294.93      1272.34 o                         
 -13  15   9      12119.13      11025.08       930.22 o                         
 -11  15   9        961.57        460.30       463.70 o                         
  -9  15   9       8987.28       8681.15       602.76 o                         
  -7  15   9      93842.72      93921.80      2309.04 o                         
  -5  15   9      97427.45     103876.47      2494.22 o                         
  -3  15   9       5166.99       6026.83       539.14 o                         
  -1  15   9       1415.89       1590.92       343.50 o                         
   1  15   9       2099.26       1771.99       333.58 o                         
   3  15   9      18049.50      19195.34       778.07 o                         
   5  15   9          3.41       -132.22       338.57 o                         
   7  15   9      36364.19      35188.04      1114.23 o                         
   9  15   9      32599.42      33118.80      1098.19 o                         
  11  15   9      11523.01      10988.89       851.90 o                         
  13  15   9       7680.56       8023.98       672.92 o                         
  15  15   9      10935.75      12586.95      1526.98 o                         
 -14  16   9        481.99        912.93       592.52 o                         
 -12  16   9       2811.72       2922.60       604.24 o                         
 -10  16   9       5641.24       5706.12       575.31 o                         
  -8  16   9      22801.74      22856.24      1067.98 o                         
  -6  16   9       1066.53        798.87       417.83 o                         
  -4  16   9      28432.56      28099.82      1134.26 o                         
  -2  16   9      33454.88      31061.97       935.28 o                         
   0  16   9         10.32        -86.81       305.90 o                         
   2  16   9       4432.63       4732.01       422.00 o                         
   4  16   9       6501.54       6832.74       580.29 o                         
   6  16   9      37390.13      34601.01      1117.24 o                         
   8  16   9      17082.47      16181.09       798.83 o                         
  10  16   9       1785.58       1716.44       459.80 o                         
  12  16   9       4006.87       4092.67       548.32 o                         
  14  16   9       1237.70       1554.65       658.89 o                         
 -13  17   9       3223.68       4511.03      1444.59 o                         
 -11  17   9        395.46       -146.80      1145.35 o                         
  -9  17   9        128.54       -481.02       481.02 o                         
  -7  17   9      15713.58      16502.24       839.92 o                         
  -5  17   9      28422.09      30102.41      1070.78 o                         
  -3  17   9       5805.45       7669.76       604.67 o                         
  -1  17   9       6482.12       6437.00       495.08 o                         
   1  17   9       7792.70       8419.60       535.76 o                         
   3  17   9       3481.34       3577.00       475.58 o                         
   5  17   9       8822.96       8911.80       622.17 o                         
   7  17   9       4515.94       4792.73       530.72 o                         
   9  17   9      27651.25      28664.97      1055.00 o                         
  11  17   9      13254.71      13751.05       803.33 o                         
  13  17   9         31.10       -527.18       610.83 o                         
 -10  18   9       7219.51       7976.79      1506.50 o                         
  -8  18   9       3731.32       1977.15       725.70 o                         
  -6  18   9       1438.02       1478.32       475.60 o                         
  -4  18   9      19960.08      18753.71       908.13 o                         
  -2  18   9      28505.90      27799.22      1165.86 o                         
   0  18   9       9563.18       9637.97       648.97 o                         
   2  18   9      13913.75      13045.47       733.57 o                         
   4  18   9      26863.24      27073.47      1031.49 o                         
   6  18   9      40610.43      39089.20      1254.43 o                         
   8  18   9      26898.91      27033.19      1040.96 o                         
  10  18   9        237.03         25.32       452.80 o                         
  -9  19   9      24635.81      23372.99      1181.23 o                         
  -7  19   9       1211.69       1295.29       573.03 o                         
  -5  19   9       1169.43       1426.80       506.11 o                         
  -3  19   9       3664.19       3250.22       471.65 o                         
  -1  19   9      32947.12      34395.31      1064.17 o                         
   1  19   9      19544.22      19497.04       912.96 o                         
   3  19   9       3166.03       3128.97       495.02 o                         
   5  19   9      21893.83      22999.14       964.03 o                         
   7  19   9       1439.62       1577.24       473.41 o                         
   9  19   9       4416.37       4808.58       599.25 o                         
  -8  20   9        621.99        887.39      1031.85 o                         
  -6  20   9        383.93        210.32       626.55 o                         
  -4  20   9       4656.40       5250.08       614.81 o                         
  -2  20   9       4568.51       5530.29       613.26 o                         
   0  20   9         17.72         -9.34       419.93 o                         
   2  20   9        299.06        326.60       456.00 o                         
   4  20   9       1859.43       1623.63       492.93 o                         
   6  20   9       4873.80       4756.14       586.24 o                         
  -5  21   9        501.33         44.60       742.93 o                         
  -3  21   9       8444.52       9621.98       828.07 o                         
  -1  21   9      32669.62      34501.36      1114.07 o                         
   1  21   9       4493.13       4129.58       581.12 o                         
   3  21   9       9817.86       9204.34       716.44 o                         
 -20   0  10      20943.37      21664.64      1395.19 o                         
 -18   0  10       1420.59       1688.39       626.97 o                         
 -16   0  10       9957.40      10564.27       907.75 o                         
 -14   0  10       1942.92       2627.52       456.31 o                         
 -12   0  10     156342.17     154400.53      3955.59 o                         
 -10   0  10     174996.47     164254.59      4134.18 o                         
  -8   0  10      13347.66      11691.25       598.66 o                         
  -6   0  10      26842.49      30214.10       947.83 o                         
  -4   0  10     256211.02     266957.16      6346.22 o                         
  -2   0  10     264780.16     258583.86      8497.34 o                         
   0   0  10        986.31       2276.67       211.49 o                         
   2   0  10      39625.39      40234.35      2876.54 o                         
   4   0  10      57495.26      52742.31      1721.68 o                         
   6   0  10      38657.54      35082.60       892.61 o                         
   8   0  10      16723.48      16508.90       551.60 o                         
  10   0  10      32504.66      32216.36      1361.54 o                         
  12   0  10      66121.08      67238.22      2378.04 o                         
  14   0  10     107541.77     108515.69      3604.00 o                         
  16   0  10      58546.38      58257.74      2239.63 o                         
  18   0  10       1216.73       1030.86       604.59 o                         
  20   0  10        253.93       -382.85       628.63 o                         
 -21   1  10       4248.89       4478.22      1300.13 o                         
 -19   1  10      10364.08      10435.36       696.12 o                         
 -17   1  10      11182.71      11480.49       685.42 o                         
 -15   1  10       3401.66       3403.12       453.47 o                         
 -13   1  10       2819.08       2823.31       351.22 o                         
 -11   1  10       1488.92       1670.03       292.73 o                         
  -9   1  10        138.03         17.03       205.39 o                         
  -7   1  10       2956.76       3474.25       270.26 o                         
  -5   1  10       7560.34       7441.63       217.33 o                         
  -3   1  10      51706.04      49319.56       918.00 o                         
  -1   1  10      57841.13      57017.39       907.65 o                         
   1   1  10      51963.51      49095.83       868.73 o                         
   3   1  10      36228.39      34742.98      1012.85 o                         
   5   1  10      34277.92      32317.27       624.92 o                         
   7   1  10      32643.65      33426.28       616.63 o                         
   9   1  10      13061.16      14199.18       489.14 o                         
  11   1  10        537.56        384.73       239.41 o                         
  13   1  10          3.21       -104.89       302.68 o                         
  15   1  10        780.59        347.03       367.96 o                         
  17   1  10       3146.83       3345.22       480.29 o                         
  19   1  10       3951.55       3768.59       697.69 o                         
 -20   2  10      17872.37      16926.75       963.81 o                         
 -18   2  10       3636.77       2713.17       577.87 o                         
 -16   2  10      19877.18      19951.52      1102.45 o                         
 -14   2  10      13904.26      13623.26       634.84 o                         
 -12   2  10      40854.63      38748.62       896.04 o                         
 -10   2  10     135637.67     130872.34      2786.13 o                         
  -8   2  10      23963.25      22672.26       700.26 o                         
  -6   2  10      56480.63      54565.66       969.84 o                         
  -4   2  10      34599.21      33128.13       583.71 o                         
  -2   2  10     128535.27     128328.85      2052.02 o                         
   0   2  10     169410.09     164296.64      2429.37 o                         
   2   2  10      11900.79      12583.62       286.13 o                         
   4   2  10     226188.42     217063.20      3406.47 o                         
   6   2  10      25513.19      24206.17       521.82 o                         
   8   2  10      51708.13      52318.66      1249.54 o                         
  10   2  10      16713.18      16307.27       538.37 o                         
  12   2  10      45065.88      47596.14      1144.90 o                         
  14   2  10      76147.76      76629.59      2347.20 o                         
  16   2  10       3328.89       3490.47       478.12 o                         
  18   2  10       8341.92       7740.40       771.48 o                         
  20   2  10       1729.73       1377.48       482.43 o                         
 -19   3  10      33735.03      31654.23      1145.14 o                         
 -17   3  10      47737.66      46516.45      2505.30 o                         
 -15   3  10       5497.27       5680.46       461.62 o                         
 -13   3  10        298.05        265.48       246.37 o                         
 -11   3  10       6617.90       6763.73       359.72 o                         
  -9   3  10      11006.48      10975.12       413.82 o                         
  -7   3  10        684.86        538.26       181.57 o                         
  -5   3  10      62586.14      62796.60      1008.64 o                         
  -3   3  10     110369.29     109462.75      1774.15 o                         
  -1   3  10      72215.98      67971.43      1068.30 o                         
   1   3  10      76325.38      72604.14      1133.18 o                         
   3   3  10     129204.75     123132.70      1998.45 o                         
   5   3  10     116287.23     107881.95      2182.27 o                         
   7   3  10     103035.58     101205.10      1690.36 o                         
   9   3  10      30111.44      31558.67       737.96 o                         
  11   3  10        450.45        719.90       262.36 o                         
  13   3  10        779.98        648.51       299.42 o                         
  15   3  10       3419.15       2991.98       457.28 o                         
  17   3  10       3565.36       2962.39       479.39 o                         
  19   3  10      11190.29      10920.31       729.25 o                         
 -20   4  10      12977.21      14076.73       838.05 o                         
 -18   4  10        506.88        348.40       621.85 o                         
 -16   4  10      42323.39      39414.72      1080.91 o                         
 -14   4  10      69854.10      67259.54      1536.80 o                         
 -12   4  10       6503.56       5350.04       425.32 o                         
 -10   4  10      17545.19      17120.80       527.86 o                         
  -8   4  10      13733.05      13374.08       439.94 o                         
  -6   4  10     457293.91     446579.94      7479.72 o                         
  -4   4  10     351395.34     343688.06      4995.83 o                         
  -2   4  10      18049.62      17730.76       379.28 o                         
   0   4  10     179487.59     175103.97      2590.66 o                         
   2   4  10      11766.64      11976.08       339.02 o                         
   4   4  10     132081.66     127760.03      2238.67 o                         
   6   4  10        183.61        213.66       135.12 o                         
   8   4  10     262357.09     257134.98      4819.37 o                         
  10   4  10     201424.45     195295.39      3429.58 o                         
  12   4  10        422.97        271.14       269.25 o                         
  14   4  10       2972.48       3178.13       388.10 o                         
  16   4  10      24102.41      23844.03       956.10 o                         
  18   4  10      54831.52      57335.70      1647.92 o                         
  20   4  10      14143.66      14038.44       869.78 o                         
 -19   5  10       3440.27       3677.45       561.43 o                         
 -17   5  10      10791.26      10406.81       607.98 o                         
 -15   5  10         38.45        182.74       319.43 o                         
 -13   5  10      28433.71      27285.54      1574.09 o                         
 -11   5  10       9866.67       9271.86       455.30 o                         
  -9   5  10      30980.01      30714.23      1387.44 o                         
  -7   5  10      29684.23      28997.08       642.83 o                         
  -5   5  10      13461.22      15148.71       356.67 o                         
  -3   5  10      85260.17      87198.73      1354.36 o                         
  -1   5  10         56.05        114.01       108.58 o                         
   1   5  10      44689.87      42989.60       788.77 o                         
   3   5  10      11717.15      10228.63       342.59 o                         
   5   5  10      22526.82      22481.34       498.94 o                         
   7   5  10      45840.38      44650.66      1015.20 o                         
   9   5  10        438.14        101.39       264.57 o                         
  11   5  10      22165.88      22452.83       724.49 o                         
  13   5  10       6644.14       7125.94       471.86 o                         
  15   5  10       3852.84       4225.33       449.57 o                         
  17   5  10       7127.62       7118.53       614.18 o                         
  19   5  10       1731.18       3076.71       549.01 o                         
 -20   6  10       8275.35       8802.92      1019.41 o                         
 -18   6  10       1997.26       1551.83       498.82 o                         
 -16   6  10      36838.71      36274.89      1365.68 o                         
 -14   6  10      23811.07      23208.58       787.04 o                         
 -12   6  10       1050.61       1120.99       263.66 o                         
 -10   6  10       7197.67       7029.67       371.01 o                         
  -8   6  10     143386.39     144812.27      2585.92 o                         
  -6   6  10     140010.23     141616.73      2310.35 o                         
  -4   6  10      22040.32      21852.81       448.18 o                         
  -2   6  10       5860.77       6068.07       220.85 o                         
   0   6  10       5186.42       5674.80       210.62 o                         
   2   6  10        944.02        869.58       152.85 o                         
   4   6  10       7901.61       7095.35       305.93 o                         
   6   6  10      15684.49      14451.68       397.04 o                         
   8   6  10      68871.97      64740.34      1400.44 o                         
  10   6  10      59235.73      56192.99      1384.37 o                         
  12   6  10      18638.00      18869.59       599.82 o                         
  14   6  10       9814.25      10924.87       578.75 o                         
  16   6  10      16423.35      16910.02       750.20 o                         
  18   6  10      29658.86      27815.16      1118.55 o                         
 -19   7  10       2304.26       2684.05       660.58 o                         
 -17   7  10         13.85       -357.73       357.73 o                         
 -15   7  10      12731.69      12861.15       627.49 o                         
 -13   7  10      98092.55      94558.49      3339.06 o                         
 -11   7  10      37803.58      35069.89       833.94 o                         
  -9   7  10      26189.01      26040.62       668.62 o                         
  -7   7  10     128227.40     126576.87      2100.66 o                         
  -5   7  10      15843.63      15050.17       415.90 o                         
  -3   7  10      29474.81      29873.06       563.72 o                         
  -1   7  10      12224.71      11243.70       304.37 o                         
   1   7  10     392791.53     383838.19      6457.71 o                         
   3   7  10     411204.50     398273.41      6199.79 o                         
   5   7  10       2649.42       2996.58       212.18 o                         
   7   7  10      16284.69      16513.29       556.82 o                         
   9   7  10      24766.82      24144.12       640.19 o                         
  11   7  10     108157.83     104201.96      2736.43 o                         
  13   7  10       9581.02      10340.01       548.23 o                         
  15   7  10      35921.95      35768.05      1118.10 o                         
  17   7  10      29251.75      28394.18       957.94 o                         
  19   7  10       2477.11       1862.76       517.82 o                         
 -18   8  10        525.34        357.94       475.32 o                         
 -16   8  10       2606.49       2519.37       467.90 o                         
 -14   8  10        295.50        473.05       375.49 o                         
 -12   8  10      11939.27      11171.30       701.61 o                         
 -10   8  10      11869.74      11245.44       463.68 o                         
  -8   8  10       2020.96       1907.07       222.61 o                         
  -6   8  10         63.77        367.47       175.17 o                         
  -4   8  10        203.35        122.09       141.14 o                         
  -2   8  10      16224.64      14928.90       393.07 o                         
   0   8  10       9504.46       9112.02       315.83 o                         
   2   8  10         77.06        213.86       171.95 o                         
   4   8  10       6858.96       6348.25       275.49 o                         
   6   8  10        205.98         29.79       187.82 o                         
   8   8  10         46.31        345.50       212.28 o                         
  10   8  10       1106.92       1402.11       262.04 o                         
  12   8  10       2517.27       2052.10       303.38 o                         
  14   8  10       7136.75       6470.16       487.57 o                         
  16   8  10       3147.05       3783.91       474.35 o                         
  18   8  10          7.06        343.99       420.81 o                         
 -19   9  10        914.02       -226.19       731.63 o                         
 -17   9  10       3446.81       3045.88       513.29 o                         
 -15   9  10      23298.83      21056.90      1275.77 o                         
 -13   9  10      66872.45      66625.02      1730.02 o                         
 -11   9  10       2371.09       2535.64       340.92 o                         
  -9   9  10      53308.16      51659.12      1215.17 o                         
  -7   9  10      43231.48      41768.88       916.39 o                         
  -5   9  10       2021.64       1962.95       209.78 o                         
  -3   9  10      12035.47      11463.75       341.09 o                         
  -1   9  10      37118.84      36183.00       722.72 o                         
   1   9  10     211152.41     208682.67      3588.83 o                         
   3   9  10      70630.60      70580.60      1243.37 o                         
   5   9  10       1519.65       1388.38       204.30 o                         
   7   9  10         44.32       -199.80       199.80 o                         
   9   9  10       8675.40       8776.89       410.42 o                         
  11   9  10      33043.73      31406.97       929.06 o                         
  13   9  10       2023.57       2014.56       329.84 o                         
  15   9  10      15825.77      15395.26      1174.23 o                         
  17   9  10      21203.10      22909.66       932.63 o                         
 -18  10  10        735.00        363.82       492.58 o                         
 -16  10  10        162.99        790.05       452.21 o                         
 -14  10  10       4358.71       3477.28       484.51 o                         
 -12  10  10      39497.59      39835.60      1196.95 o                         
 -10  10  10      87181.93      85974.83      1857.49 o                         
  -8  10  10      74905.29      72813.54      1445.05 o                         
  -6  10  10      13782.16      13358.33       474.81 o                         
  -4  10  10      12096.23      12795.41       412.80 o                         
  -2  10  10      57916.01      56406.66      1136.20 o                         
   0  10  10      43235.78      42317.75       904.37 o                         
   2  10  10         33.08        106.34       162.87 o                         
   4  10  10      37125.49      34777.89       718.15 o                         
   6  10  10      28199.59      27264.81       787.55 o                         
   8  10  10       9411.44       8634.71       428.66 o                         
  10  10  10      14755.64      14585.01       529.40 o                         
  12  10  10      55979.13      53423.79      1767.38 o                         
  14  10  10      59613.84      58129.18      1498.75 o                         
  16  10  10      18611.94      18975.45       921.29 o                         
  18  10  10       5303.08       6619.87       682.62 o                         
 -17  11  10      29866.75      27996.45      2094.02 o                         
 -15  11  10          9.65       -378.53       378.53 o                         
 -13  11  10      14098.87      15946.61       790.36 o                         
 -11  11  10        647.42        831.67       362.64 o                         
  -9  11  10      58485.94      60304.43      1391.38 o                         
  -7  11  10       8579.73       9257.12       587.59 o                         
  -5  11  10      55834.52      54009.11      1127.89 o                         
  -3  11  10      77272.98      74620.57      1455.91 o                         
  -1  11  10       2034.76       1653.37       241.55 o                         
   1  11  10       3002.72       3790.39       430.69 o                         
   3  11  10       5574.75       5276.52       326.66 o                         
   5  11  10      28969.80      26702.93       902.54 o                         
   7  11  10      60968.88      59165.16      2092.49 o                         
   9  11  10       4624.53       5188.53       352.22 o                         
  11  11  10       9989.77       9111.32       463.06 o                         
  13  11  10        593.13        393.15       389.93 o                         
  15  11  10       6041.03       5322.50       551.48 o                         
  17  11  10       4141.23       4246.24       848.93 o                         
 -16  12  10        951.19        763.32       598.72 o                         
 -14  12  10       7629.39       7092.40       732.76 o                         
 -12  12  10       3847.54       4451.34       484.85 o                         
 -10  12  10       3586.86       4365.06       646.38 o                         
  -8  12  10       6897.77       7633.89       419.09 o                         
  -6  12  10       6144.05       7241.48       389.94 o                         
  -4  12  10       6494.18       7588.03       390.45 o                         
  -2  12  10        749.83        514.59       229.80 o                         
   0  12  10         93.46        159.04       222.59 o                         
   2  12  10         52.77        119.78       222.05 o                         
   4  12  10        161.58       -237.85       237.85 o                         
   6  12  10       3391.36       3065.75       446.80 o                         
   8  12  10       7465.10       8248.91       541.92 o                         
  10  12  10      15722.97      14032.58      1021.69 o                         
  12  12  10      10740.40       9696.69       626.83 o                         
  14  12  10       1803.47       2000.94       457.17 o                         
  16  12  10        867.94        102.68       516.06 o                         
 -15  13  10       9514.28      10332.47       869.78 o                         
 -13  13  10       3869.77       4787.50       702.89 o                         
 -11  13  10       1911.87       1970.58       550.98 o                         
  -9  13  10      13455.02      13895.28       563.07 o                         
  -7  13  10      22149.08      23597.32       687.83 o                         
  -5  13  10      22649.05      22088.99       721.04 o                         
  -3  13  10     199919.53     197203.67      3494.15 o                         
  -1  13  10      76128.54      74301.27      1629.90 o                         
   1  13  10       1328.32       1345.94       297.45 o                         
   3  13  10         72.08       -129.27       261.70 o                         
   5  13  10     140532.97     134624.47      3043.09 o                         
   7  13  10     195011.64     191993.08      4216.82 o                         
   9  13  10       3931.18       3898.15       459.66 o                         
  11  13  10      24445.05      24624.35      1331.47 o                         
  13  13  10       3181.17       1980.80       465.66 o                         
  15  13  10       2812.77       2836.88       580.55 o                         
 -16  14  10       1395.00       2744.54       875.19 o                         
 -14  14  10          8.25       -190.57       530.36 o                         
 -12  14  10      23984.85      25632.87      1147.86 o                         
 -10  14  10      46263.85      46022.39      1555.72 o                         
  -8  14  10      11519.07      11220.07       660.23 o                         
  -6  14  10        793.74        840.06       381.06 o                         
  -4  14  10       4286.72       4272.57       391.05 o                         
  -2  14  10      27208.18      26176.45       810.98 o                         
   0  14  10      20207.78      20620.68       708.70 o                         
   2  14  10         19.75        -77.99       282.42 o                         
   4  14  10       7189.89       7459.93       528.32 o                         
   6  14  10       8345.43       8463.75       566.55 o                         
   8  14  10       1206.37        931.15       373.96 o                         
  10  14  10       1035.71        624.36       403.54 o                         
  12  14  10      21176.39      19490.42       896.24 o                         
  14  14  10      31458.28      30154.40      1381.01 o                         
 -15  15  10        318.42        639.75      1135.03 o                         
 -13  15  10      12390.21      13053.54      1223.50 o                         
 -11  15  10       2209.47       1205.06       828.82 o                         
  -9  15  10       7253.21       7591.38       866.53 o                         
  -7  15  10      11140.07      10156.09       664.99 o                         
  -5  15  10       7110.27       7773.51       596.94 o                         
  -3  15  10      55804.02      55977.62      1352.47 o                         
  -1  15  10       4919.18       4509.16       424.09 o                         
   1  15  10      23370.92      20588.48       725.78 o                         
   3  15  10       5018.82       4038.55       444.84 o                         
   5  15  10      23183.52      21764.27      1179.56 o                         
   7  15  10      20057.43      19238.08       844.57 o                         
   9  15  10       1593.35       2244.58       668.80 o                         
  11  15  10      17511.79      15598.53       812.60 o                         
  13  15  10       3296.54       3299.49       526.13 o                         
 -14  16  10        551.45        515.92      1031.85 o                         
 -12  16  10      23650.57      22164.99      1378.22 o                         
 -10  16  10      50028.05      52860.71      2171.02 o                         
  -8  16  10      25517.75      28407.67      1199.32 o                         
  -6  16  10        986.75       1169.23       436.93 o                         
  -4  16  10        153.38        -64.94       393.88 o                         
  -2  16  10      22618.56      21014.06       839.36 o                         
   0  16  10      30061.48      31112.01      1142.44 o                         
   2  16  10        561.22        220.67       351.96 o                         
   4  16  10      29825.76      27899.64       967.78 o                         
   6  16  10      16452.55      16553.34       787.33 o                         
   8  16  10         66.53        110.66       382.65 o                         
  10  16  10       2130.78       2387.07       512.55 o                         
  12  16  10      33224.17      33595.62      1428.88 o                         
 -11  17  10       2008.74       2671.72       768.33 o                         
  -9  17  10       6493.83       6220.01       695.56 o                         
  -7  17  10       6692.98       6765.62       614.88 o                         
  -5  17  10       1148.00       1142.87       495.18 o                         
  -3  17  10         37.86        175.56       358.55 o                         
  -1  17  10      24779.52      25886.63       850.59 o                         
   1  17  10      57788.39      54896.60      1921.53 o                         
   3  17  10      38846.78      37119.30      1248.07 o                         
   5  17  10       6702.24       6252.89       566.50 o                         
   7  17  10       2126.21       1873.33       458.24 o                         
   9  17  10       5528.87       4923.43       565.31 o                         
  11  17  10      11102.90      11567.05       763.62 o                         
 -10  18  10       9965.61      11088.43      1176.31 o                         
  -8  18  10        300.09         49.72       513.68 o                         
  -6  18  10      21304.97      22347.48      1001.89 o                         
  -4  18  10      15550.62      16177.25       857.19 o                         
  -2  18  10       5136.97       5812.14       653.44 o                         
   0  18  10      11220.43      11720.64       632.97 o                         
   2  18  10       3197.79       2616.97       475.23 o                         
   4  18  10      22276.33      22625.69       967.29 o                         
   6  18  10       1551.70       2036.86       485.36 o                         
   8  18  10      12939.57      13100.53       834.03 o                         
  10  18  10       5160.17       4915.39       603.23 o                         
  -9  19  10       3158.58       2978.45       757.13 o                         
  -7  19  10       6461.89       8083.96      1097.95 o                         
  -5  19  10        151.25        170.66       474.48 o                         
  -3  19  10        298.71        100.02       438.19 o                         
  -1  19  10      10441.90      10354.49       633.56 o                         
   1  19  10      35372.80      36982.43      1222.60 o                         
   3  19  10      31495.59      29972.46      1094.40 o                         
   5  19  10       1160.68       1579.71       483.65 o                         
   7  19  10        300.08        807.66       475.12 o                         
  -6  20  10      51293.92      54059.19      1893.36 o                         
  -4  20  10      17287.20      17654.81       943.15 o                         
  -2  20  10        915.56        976.09       499.32 o                         
   0  20  10       3938.87       4663.68       601.69 o                         
   2  20  10       1387.71        539.82       466.70 o                         
   4  20  10       5642.66       6146.84       617.34 o                         
   6  20  10       1135.69        949.30       990.57 o                         
  -3  21  10       2627.36       3099.21       688.91 o                         
  -1  21  10         91.92        297.29       558.27 o                         
   1  21  10         52.58         69.00       716.93 o                         
   3  21  10       2161.11       1320.76       949.30 o                         
 -19   1  11       5961.78       6154.06       602.92 o                         
 -17   1  11      21996.05      22304.36       923.10 o                         
 -15   1  11      70786.95      70319.68      1978.00 o                         
 -13   1  11      19532.96      18561.71      1076.73 o                         
 -11   1  11        471.70        340.09       237.24 o                         
  -9   1  11      15785.52      15246.76       590.08 o                         
  -7   1  11     210567.62     204244.06      3536.80 o                         
  -5   1  11     220837.30     211320.70      3345.70 o                         
  -3   1  11       4313.74       4390.89       183.69 o                         
  -1   1  11      68957.90      64007.13      1015.23 o                         
   1   1  11       7458.13       6780.02       277.88 o                         
   3   1  11      45114.36      43278.86       971.10 o                         
   5   1  11       2227.93       1886.54       175.05 o                         
   7   1  11     145372.11     147406.31      2599.29 o                         
   9   1  11     203281.81     204003.80      3915.38 o                         
  11   1  11      28577.83      29859.77      1126.37 o                         
  13   1  11        420.62        170.23       329.95 o                         
  15   1  11       5702.24       5448.56       511.72 o                         
  17   1  11      39102.53      40637.80      1278.39 o                         
  19   1  11      24566.23      26878.17      1091.46 o                         
 -20   2  11       6864.99       6628.70       648.09 o                         
 -18   2  11       4343.59       3782.82       529.40 o                         
 -16   2  11      12207.09      10664.82       719.78 o                         
 -14   2  11      50659.57      50132.34      1401.29 o                         
 -12   2  11      36040.76      34443.09      1167.48 o                         
 -10   2  11      19989.10      20366.02       635.27 o                         
  -8   2  11     108605.76     106751.40      1953.94 o                         
  -6   2  11       7539.41       7715.74       332.83 o                         
  -4   2  11       6637.49       7642.97       240.16 o                         
  -2   2  11      38902.71      35039.96       616.03 o                         
   0   2  11     387319.53     372914.19      5774.08 o                         
   2   2  11     244683.45     242125.20      3947.79 o                         
   4   2  11       1881.06       1803.24       169.74 o                         
   6   2  11       5033.38       6029.24       387.62 o                         
   8   2  11      99139.38     100072.35      1703.21 o                         
  10   2  11      61960.89      61892.24      1250.89 o                         
  12   2  11        936.72        685.46       338.34 o                         
  14   2  11      21937.88      21477.27       875.33 o                         
  16   2  11      14433.93      12568.36       893.74 o                         
  18   2  11       7106.47       6464.89       658.29 o                         
  20   2  11       6097.47       7045.96       918.98 o                         
 -19   3  11       6579.79       6363.09       618.46 o                         
 -17   3  11       3112.38       3031.70       494.12 o                         
 -15   3  11      17881.22      18558.65       749.29 o                         
 -13   3  11       1033.61        988.08       273.44 o                         
 -11   3  11      88167.66      81796.48      2726.92 o                         
  -9   3  11      65524.15      62598.86      1250.64 o                         
  -7   3  11      16509.15      16052.24       621.43 o                         
  -5   3  11      53079.14      53714.67       963.70 o                         
  -3   3  11      14470.56      13255.76       450.45 o                         
  -1   3  11     129679.47     124267.12      1873.83 o                         
   1   3  11      12364.71      13356.29       485.95 o                         
   3   3  11      77957.27      75458.72      1288.20 o                         
   5   3  11      68954.23      64401.63      1483.90 o                         
   7   3  11       3600.36       3786.13       229.20 o                         
   9   3  11      26128.96      25135.19       644.10 o                         
  11   3  11       2679.77       3222.91       341.68 o                         
  13   3  11      44997.34      44930.89      1542.96 o                         
  15   3  11      25093.55      25316.63       940.76 o                         
  17   3  11       1634.25       1778.06       466.35 o                         
  19   3  11       7506.99       7303.56       788.80 o                         
 -20   4  11       2272.32       2218.57       780.60 o                         
 -18   4  11         71.15         72.63       450.20 o                         
 -16   4  11       2492.94       2386.35       403.56 o                         
 -14   4  11      16995.82      16806.07       815.92 o                         
 -12   4  11      11539.68      11142.62       719.67 o                         
 -10   4  11         60.21        -79.96       211.47 o                         
  -8   4  11      15873.62      15328.69       482.51 o                         
  -6   4  11      54822.55      51643.92      1507.47 o                         
  -4   4  11       8684.31       8142.43       260.95 o                         
  -2   4  11        655.43       1008.05       133.71 o                         
   0   4  11      22625.05      21763.89       455.94 o                         
   2   4  11     158994.92     158899.08      2552.71 o                         
   4   4  11      88458.98      85569.65      1448.45 o                         
   6   4  11        734.92        792.94       169.97 o                         
   8   4  11       1022.01        689.27       238.42 o                         
  10   4  11      13340.10      14270.91       503.47 o                         
  12   4  11      23827.76      23392.86      1424.89 o                         
  14   4  11       3070.09       4107.44       490.54 o                         
  16   4  11      26069.90      26213.38       994.30 o                         
  18   4  11      12128.73      11747.32       760.49 o                         
 -19   5  11       7146.86       5756.54       630.47 o                         
 -17   5  11          0.47       -355.21       355.21 o                         
 -15   5  11        180.57        165.54       327.31 o                         
 -13   5  11      33364.34      32003.10      1283.56 o                         
 -11   5  11     135948.42     128006.26      3310.88 o                         
  -9   5  11     110292.36     105935.41      2149.87 o                         
  -7   5  11      35606.12      35666.46       807.55 o                         
  -5   5  11      10946.06      10912.73       345.24 o                         
  -3   5  11      37369.68      38702.82       678.33 o                         
  -1   5  11      38265.33      35737.26       630.56 o                         
   1   5  11      26614.76      26177.92       547.05 o                         
   3   5  11      35779.53      34349.98       680.71 o                         
   5   5  11     157579.72     150269.12      2440.55 o                         
   7   5  11      37328.12      35519.93       913.68 o                         
   9   5  11       1504.20       1375.52       221.03 o                         
  11   5  11      17261.88      16864.98       559.77 o                         
  13   5  11     123489.16     123209.68      3074.19 o                         
  15   5  11      99503.08      98204.35      3599.25 o                         
  17   5  11       4661.27       4319.89       550.14 o                         
  19   5  11        749.21       1150.92       601.69 o                         
 -18   6  11      30620.91      29422.51      1465.80 o                         
 -16   6  11      13125.81      12405.08       835.57 o                         
 -14   6  11        676.47        486.93       324.60 o                         
 -12   6  11       6144.56       5025.02       360.81 o                         
 -10   6  11         80.56        145.26       227.00 o                         
  -8   6  11      23503.68      23004.34       633.07 o                         
  -6   6  11       1348.77       1525.28       189.84 o                         
  -4   6  11      51393.92      50477.20       857.30 o                         
  -2   6  11     123659.37     120832.12      1843.17 o                         
   0   6  11      34268.08      34191.98       672.58 o                         
   2   6  11       4113.71       4372.94       236.34 o                         
   4   6  11        293.17        378.63       160.86 o                         
   6   6  11      93651.23      89911.34      1656.90 o                         
   8   6  11      85042.73      80427.66      1540.40 o                         
  10   6  11       1031.43       1042.14       250.80 o                         
  12   6  11      24995.38      25485.78       714.36 o                         
  14   6  11        452.11        196.72       332.67 o                         
  16   6  11       6314.08       7281.57       819.14 o                         
  18   6  11        208.60        594.38       478.39 o                         
 -19   7  11       8368.33       8666.82       873.08 o                         
 -17   7  11       1462.24       1115.72       416.48 o                         
 -15   7  11       5677.61       5623.18       549.94 o                         
 -13   7  11       8696.55       8865.72       521.30 o                         
 -11   7  11      50976.04      49541.55      1565.87 o                         
  -9   7  11      24467.51      24145.43       649.71 o                         
  -7   7  11       5018.11       4667.48       266.02 o                         
  -5   7  11       5526.31       5138.82       260.20 o                         
  -3   7  11      30450.19      30752.39       586.77 o                         
  -1   7  11      55634.91      55524.61      1081.67 o                         
   1   7  11         44.26        -24.42       152.01 o                         
   3   7  11      66398.20      63043.23      1216.92 o                         
   5   7  11      27373.17      26410.99       586.26 o                         
   7   7  11        166.43        278.23       200.44 o                         
   9   7  11        320.59        -34.42       216.95 o                         
  11   7  11       6982.41       6784.89       393.32 o                         
  13   7  11      27621.48      27138.54      1000.99 o                         
  15   7  11      10369.49      11074.91       717.45 o                         
  17   7  11          6.58        264.19       463.80 o                         
  19   7  11        816.14        708.77       509.33 o                         
 -18   8  11      63204.62      64973.80      1841.74 o                         
 -16   8  11      22393.92      21189.63      1134.88 o                         
 -14   8  11       4899.46       3560.00       485.66 o                         
 -12   8  11      11127.14      10363.68       757.74 o                         
 -10   8  11      13506.57      13571.03       641.42 o                         
  -8   8  11      49826.29      50574.65      1198.25 o                         
  -6   8  11      26830.20      26835.35       607.54 o                         
  -4   8  11     262922.41     258691.31      3828.14 o                         
  -2   8  11     113739.59     110180.40      1841.05 o                         
   0   8  11        989.55        736.78       181.38 o                         
   2   8  11       6821.68       6377.66       339.94 o                         
   4   8  11     140662.52     138110.34      2271.46 o                         
   6   8  11     226053.33     219275.95      4168.72 o                         
   8   8  11      21578.73      20506.96       588.57 o                         
  10   8  11      11432.66      10511.43       611.74 o                         
  12   8  11       4840.41       4015.40       359.75 o                         
  14   8  11        283.33        181.99       341.17 o                         
  16   8  11        264.59       -167.72       379.42 o                         
  18   8  11       7512.73       7553.08       706.03 o                         
 -17   9  11       5571.45       5048.97       593.18 o                         
 -15   9  11      21370.30      21639.53      1793.66 o                         
 -13   9  11      16589.60      14467.49      1013.04 o                         
 -11   9  11        495.36        396.64       295.53 o                         
  -9   9  11       6715.59       6691.99       428.69 o                         
  -7   9  11     113450.68     113879.48      2098.10 o                         
  -5   9  11      68209.58      66514.45      1305.13 o                         
  -3   9  11        644.37        721.25       185.07 o                         
  -1   9  11       9536.84       9107.68       337.68 o                         
   1   9  11      16318.58      15919.41       443.96 o                         
   3   9  11      18699.48      18322.62       545.04 o                         
   5   9  11       8537.99       8179.51       372.59 o                         
   7   9  11      53292.09      51193.23      1077.30 o                         
   9   9  11      41655.24      38335.88       891.35 o                         
  11   9  11      14142.15      12999.43       522.42 o                         
  13   9  11      14587.95      15055.64       606.11 o                         
  15   9  11      13648.11      13696.82       923.08 o                         
  17   9  11       9356.20       9814.81       649.23 o                         
 -18  10  11      15080.01      16013.97      1089.50 o                         
 -16  10  11       2256.66       1394.91       542.12 o                         
 -14  10  11      18792.50      18721.97       985.95 o                         
 -12  10  11      16729.33      16481.36      1414.88 o                         
 -10  10  11       9334.25       9500.80       517.50 o                         
  -8  10  11      36865.96      35716.04       938.46 o                         
  -6  10  11        293.83        295.31       230.44 o                         
  -4  10  11      83631.70      85605.22      1798.34 o                         
  -2  10  11      23945.73      23763.21       874.00 o                         
   0  10  11       6753.70       6274.11       336.43 o                         
   2  10  11      24785.00      22891.51       549.32 o                         
   4  10  11       1108.94       1615.29       241.04 o                         
   6  10  11      28544.64      29803.37       723.36 o                         
   8  10  11        457.76        782.92       242.63 o                         
  10  10  11       9690.57       8736.31       441.43 o                         
  12  10  11      10395.13      10471.07       669.11 o                         
  14  10  11        601.81        132.72       347.50 o                         
  16  10  11       9132.11       9910.19       640.59 o                         
 -17  11  11       2799.54       2481.21       546.73 o                         
 -15  11  11       3535.74       3042.83       523.45 o                         
 -13  11  11      15561.00      15709.59       782.12 o                         
 -11  11  11      27950.97      30849.75      1015.31 o                         
  -9  11  11      44217.72      46761.72      1223.61 o                         
  -7  11  11      12190.75      12058.66       486.43 o                         
  -5  11  11       6039.01       6170.73       405.96 o                         
  -3  11  11      42865.21      43121.16       949.40 o                         
  -1  11  11      31443.76      33001.04       783.00 o                         
   1  11  11       4362.14       4052.59       381.47 o                         
   3  11  11      37533.60      36643.70       887.53 o                         
   5  11  11       8634.70       8759.36       456.00 o                         
   7  11  11       5610.05       5958.01       403.27 o                         
   9  11  11      23779.42      22598.30       734.84 o                         
  11  11  11      37949.27      37186.81       994.14 o                         
  13  11  11      22398.27      21771.18       923.62 o                         
  15  11  11      13122.76      13246.62       860.18 o                         
  17  11  11      10014.43      10985.86      1121.97 o                         
 -16  12  11        275.26        269.76       463.62 o                         
 -14  12  11      35267.33      36443.61      1214.33 o                         
 -12  12  11      34686.50      35313.04      1408.92 o                         
 -10  12  11       2750.83       3250.27       510.76 o                         
  -8  12  11      59046.53      58692.33      1253.45 o                         
  -6  12  11      10399.50      10293.99       652.51 o                         
  -4  12  11       5597.18       5711.75       400.72 o                         
  -2  12  11        442.29       -195.11       252.13 o                         
   0  12  11      95223.80      91911.09      1751.67 o                         
   2  12  11     224618.66     217715.02      5346.03 o                         
   4  12  11      54082.00      52803.37      1262.32 o                         
   6  12  11         65.27        252.45       321.34 o                         
   8  12  11        302.00        149.98       329.71 o                         
  10  12  11      15807.13      14871.59       872.76 o                         
  12  12  11      24480.04      23120.88       915.64 o                         
  14  12  11       3149.49       2359.74       491.57 o                         
  16  12  11      29853.15      30078.88      1336.48 o                         
 -15  13  11       3105.28       3130.95       554.33 o                         
 -13  13  11        544.60        342.88       435.51 o                         
 -11  13  11       2202.70       2314.68       454.17 o                         
  -9  13  11        124.39        413.91       497.44 o                         
  -7  13  11      18191.61      16904.82       673.97 o                         
  -5  13  11       9390.92       9151.58       673.89 o                         
  -3  13  11       1910.73       2270.36       298.66 o                         
  -1  13  11        192.78        185.75       283.03 o                         
   1  13  11       2521.77       2550.24       336.47 o                         
   3  13  11       2168.02       3172.02       349.63 o                         
   5  13  11       1428.74       1676.95       375.31 o                         
   7  13  11       1904.08       1714.32       395.25 o                         
   9  13  11       5036.48       4603.00       483.83 o                         
  11  13  11       1317.47       1479.97       428.57 o                         
  13  13  11        128.73        715.86       433.17 o                         
  15  13  11        145.71       -486.46       486.46 o                         
 -14  14  11      19074.19      20265.58       957.45 o                         
 -12  14  11      17089.23      16476.98       920.41 o                         
 -10  14  11       3558.06       3486.11       709.05 o                         
  -8  14  11      46482.08      47387.76      1383.96 o                         
  -6  14  11       8075.28       9193.15       610.15 o                         
  -4  14  11       4946.28       5540.31       962.12 o                         
  -2  14  11         43.48        353.54       294.41 o                         
   0  14  11      85624.96      82697.38      1805.28 o                         
   2  14  11     133827.31     131554.73      2671.69 o                         
   4  14  11       9233.43       9649.28       589.15 o                         
   6  14  11      11029.98       9129.17       589.18 o                         
   8  14  11       1461.84       1428.08       397.00 o                         
  10  14  11      15394.43      14138.00       753.04 o                         
  12  14  11      11756.19      12438.88       774.46 o                         
  14  14  11       2308.66       1806.58       499.76 o                         
 -13  15  11      11404.80      11519.00      1080.21 o                         
 -11  15  11      10843.85      11901.08      1054.50 o                         
  -9  15  11      17623.73      15340.91      1133.78 o                         
  -7  15  11      24765.87      23933.13       950.05 o                         
  -5  15  11      33054.79      34408.43      1129.66 o                         
  -3  15  11      21184.06      20540.32       867.57 o                         
  -1  15  11        827.87        947.77       335.26 o                         
   1  15  11       8014.90       8854.59       664.64 o                         
   3  15  11       1826.48       1586.57       390.00 o                         
   5  15  11        233.76         27.95       353.27 o                         
   7  15  11      11274.96      10603.18       865.58 o                         
   9  15  11      37451.10      39154.78      1237.87 o                         
  11  15  11      33121.86      32011.51      1123.22 o                         
  13  15  11       9378.90       8433.72       679.56 o                         
 -12  16  11       1499.48        751.81       672.80 o                         
 -10  16  11       5278.56       4421.09       783.27 o                         
  -8  16  11      11688.36      11038.91       709.48 o                         
  -6  16  11        122.17        996.45       513.62 o                         
  -4  16  11      22361.02      21160.96       896.91 o                         
  -2  16  11      16131.47      15208.86      1036.58 o                         
   0  16  11          4.04       -210.23       319.64 o                         
   2  16  11        757.31       1319.77       414.45 o                         
   4  16  11       4764.39       4701.27       496.50 o                         
   6  16  11      39083.55      37623.09      1501.26 o                         
   8  16  11      13968.80      12096.56       728.15 o                         
  10  16  11       2588.05       2553.03       505.14 o                         
  12  16  11       4769.51       5406.04       604.52 o                         
 -11  17  11        599.33        337.44       669.24 o                         
  -9  17  11        141.60       -232.70       732.61 o                         
  -7  17  11      15434.45      16624.20       867.35 o                         
  -5  17  11      22916.24      25487.68      1638.28 o                         
  -3  17  11        132.65       -174.84       399.71 o                         
  -1  17  11      19041.55      19028.54       774.14 o                         
   1  17  11       1791.65       2254.31       450.53 o                         
   3  17  11       9510.78       9046.05       624.11 o                         
   5  17  11        645.86        667.57       422.87 o                         
   7  17  11      11030.99      11346.53       716.82 o                         
   9  17  11      22563.75      24338.38      1025.94 o                         
  11  17  11       6599.53       8119.79       685.37 o                         
  -8  18  11       2316.39       1727.32       599.96 o                         
  -6  18  11       3509.77       3522.46       543.34 o                         
  -4  18  11      28213.36      27808.87      1084.33 o                         
  -2  18  11      32081.98      31109.20      1319.12 o                         
   0  18  11       7823.46       8255.68       629.34 o                         
   2  18  11       5185.24       5208.19       562.47 o                         
   4  18  11      26319.33      24701.33      1004.97 o                         
   6  18  11      38774.75      35944.88      1211.04 o                         
   8  18  11       9429.80      10446.80       720.42 o                         
  -7  19  11        244.07        941.75       575.95 o                         
  -5  19  11       1005.64       1610.08       518.55 o                         
  -3  19  11      10979.88      11039.36       979.58 o                         
  -1  19  11      28566.22      29793.58       985.42 o                         
   1  19  11       2693.25       3638.54       540.63 o                         
   3  19  11      13670.52      14113.54       806.17 o                         
   5  19  11      14056.10      13188.82       783.03 o                         
   7  19  11          8.71        391.72       478.14 o                         
  -6  20  11       1212.16       1367.24       793.35 o                         
  -4  20  11       7099.27       7579.43       700.20 o                         
  -2  20  11       3328.29       4296.06       593.02 o                         
   0  20  11        208.29        -19.78       551.30 o                         
   2  20  11        126.79       -253.81       460.22 o                         
   4  20  11       1877.74       1913.17       497.10 o                         
 -20   0  12      18922.06      15482.53      1259.16 o                         
 -18   0  12      10782.21       9301.98       945.49 o                         
 -16   0  12        530.91        579.62       590.86 o                         
 -14   0  12         46.38        169.65       490.38 o                         
 -12   0  12      68978.74      63197.05      1873.87 o                         
 -10   0  12     287603.19     262621.78      8289.49 o                         
  -8   0  12     118911.62     114856.09      3611.63 o                         
  -6   0  12      17101.50      17196.17       674.01 o                         
  -4   0  12       9979.64       9106.83       382.28 o                         
  -2   0  12     170829.44     174070.02      3667.72 o                         
   0   0  12     295575.47     281127.06      6687.37 o                         
   2   0  12      66764.02      65876.02      2769.34 o                         
   4   0  12     512514.53     483595.56      9914.82 o                         
   6   0  12      79311.26      83520.66      2218.29 o                         
   8   0  12      19471.61      20606.03      1860.56 o                         
  10   0  12        444.30        305.83       650.06 o                         
  12   0  12     161445.33     164359.58      5186.89 o                         
  14   0  12     170261.30     173122.95      5479.13 o                         
  16   0  12      19510.21      18429.83      1877.96 o                         
  18   0  12       2347.68       2421.95       725.69 o                         
 -19   1  12       8495.35       7172.93       644.84 o                         
 -17   1  12       8649.78       8296.23       626.30 o                         
 -15   1  12       1024.68        822.45       303.56 o                         
 -13   1  12        604.66       1018.28       287.77 o                         
 -11   1  12         18.77         64.97       243.75 o                         
  -9   1  12       2022.65       2020.54       256.14 o                         
  -7   1  12        933.78        689.03       204.93 o                         
  -5   1  12      30556.28      31567.86       701.72 o                         
  -3   1  12      58929.89      59546.88      1032.11 o                         
  -1   1  12      27224.47      25140.23       484.98 o                         
   1   1  12      11771.72      10390.49       309.08 o                         
   3   1  12      16979.10      16115.05       570.63 o                         
   5   1  12      39447.36      39299.64       886.23 o                         
   7   1  12      21745.32      20365.00       551.59 o                         
   9   1  12       4407.54       4413.58       394.44 o                         
  11   1  12         34.81       -259.85       259.85 o                         
  13   1  12       2572.11       2728.48       418.12 o                         
  15   1  12        515.16         46.75       381.18 o                         
  17   1  12       3521.82       3661.03       523.46 o                         
  19   1  12       8292.69       8635.64       703.15 o                         
 -20   2  12      14902.95      14305.35      1203.29 o                         
 -18   2  12        873.18        149.49       442.54 o                         
 -16   2  12      12731.13      13307.30       654.25 o                         
 -14   2  12       1985.70       2137.14       327.94 o                         
 -12   2  12      50987.24      49764.80      1098.93 o                         
 -10   2  12      76307.07      69923.53      2395.79 o                         
  -8   2  12        841.13        719.91       213.05 o                         
  -6   2  12      38353.07      38386.59       827.88 o                         
  -4   2  12       1416.60       1318.24       166.04 o                         
  -2   2  12     103089.66     103974.14      1598.25 o                         
   0   2  12      35981.15      35020.28       744.84 o                         
   2   2  12      36783.52      37384.58       714.30 o                         
   4   2  12      88422.48      88425.88      1771.99 o                         
   6   2  12       9847.62       9634.29       363.01 o                         
   8   2  12       4630.10       4396.96       343.37 o                         
  10   2  12       1556.74       1236.58       328.07 o                         
  12   2  12      20970.69      21934.68       838.38 o                         
  14   2  12      37816.22      39785.32      1989.76 o                         
  16   2  12       1118.34       1119.19       422.00 o                         
  18   2  12       5131.65       5147.22       800.78 o                         
 -19   3  12      21574.39      20846.64       997.72 o                         
 -17   3  12      30989.66      30185.41       958.84 o                         
 -15   3  12       7163.42       6662.69       491.03 o                         
 -13   3  12       1922.73       1513.32       302.27 o                         
 -11   3  12       9364.32       9870.17       450.34 o                         
  -9   3  12       1510.13       1756.01       246.06 o                         
  -7   3  12       2226.79       2622.52       281.73 o                         
  -5   3  12      59332.04      56837.18      1023.41 o                         
  -3   3  12     196133.48     192499.53      3094.49 o                         
  -1   3  12     123692.48     117230.29      1916.66 o                         
   1   3  12      16238.46      15489.87       479.04 o                         
   3   3  12      22848.23      21902.16       494.31 o                         
   5   3  12     136954.06     127812.07      3416.74 o                         
   7   3  12      97899.37      93713.45      1747.65 o                         
   9   3  12       4627.90       4503.11       312.72 o                         
  11   3  12       8565.33       8099.66       634.46 o                         
  13   3  12       8823.98       8725.58       591.47 o                         
  15   3  12        741.69        325.90       392.73 o                         
  17   3  12       5014.11       4584.82       560.82 o                         
  19   3  12      19381.82      19074.15       950.77 o                         
 -20   4  12       7220.20       5324.33      1196.94 o                         
 -18   4  12       3002.90       2097.27       502.40 o                         
 -16   4  12      48696.53      48821.45      1962.02 o                         
 -14   4  12      32144.05      29998.81       924.90 o                         
 -12   4  12         12.24         17.82       246.50 o                         
 -10   4  12       2244.36       1895.98       364.55 o                         
  -8   4  12      99073.66      95903.05      2013.49 o                         
  -6   4  12     110093.57     105802.97      2118.36 o                         
  -4   4  12      12849.58      12443.30       402.04 o                         
  -2   4  12       5171.35       5460.38       216.71 o                         
   0   4  12       1479.01       1749.32       172.85 o                         
   2   4  12       1449.93       1884.18       203.97 o                         
   4   4  12        986.31       1369.10       180.45 o                         
   6   4  12      19280.99      19003.80       476.26 o                         
   8   4  12      64577.31      59435.36      1376.54 o                         
  10   4  12      79665.18      77482.37      1671.48 o                         
  12   4  12      17782.07      18578.35       953.18 o                         
  14   4  12       1834.46       2025.44       434.78 o                         
  16   4  12      10842.61       8423.52       652.47 o                         
  18   4  12      20022.33      19791.08       958.09 o                         
 -19   5  12       3233.86       3687.63       625.52 o                         
 -17   5  12       6590.94       5800.63       525.99 o                         
 -15   5  12         40.29       -225.83       332.09 o                         
 -13   5  12      11654.28      11015.85       749.73 o                         
 -11   5  12       4555.14       3999.70       338.40 o                         
  -9   5  12      11643.51      10570.23       437.52 o                         
  -7   5  12      10288.08      10227.64       658.34 o                         
  -5   5  12      13917.08      13635.88       394.59 o                         
  -3   5  12      42970.11      43823.30       758.58 o                         
  -1   5  12       1627.63       1629.45       174.72 o                         
   1   5  12      30068.18      29854.79       616.92 o                         
   3   5  12      10184.36       9399.98       329.14 o                         
   5   5  12       9256.54       9490.62       338.04 o                         
   7   5  12      11557.61      11648.18       507.40 o                         
   9   5  12        726.47        995.89       248.39 o                         
  11   5  12       9412.54       9097.11       540.88 o                         
  13   5  12        806.40       1257.09       407.25 o                         
  15   5  12       1791.48       1961.61       467.07 o                         
  17   5  12       1575.42       1750.48       506.45 o                         
  19   5  12        877.87       1149.40       521.46 o                         
 -18   6  12       1661.73       2046.18       517.67 o                         
 -16   6  12      30422.16      30157.09      1070.41 o                         
 -14   6  12      47489.42      45782.16      1179.16 o                         
 -12   6  12       8724.21       8014.74       431.10 o                         
 -10   6  12        267.86        164.63       236.23 o                         
  -8   6  12      27893.77      28130.03       708.35 o                         
  -6   6  12     133439.75     134386.06      3306.85 o                         
  -4   6  12     113063.71     114002.59      1893.55 o                         
  -2   6  12       4257.08       3495.25       221.35 o                         
   0   6  12      90420.65      89171.64      1513.02 o                         
   2   6  12       1269.50       1528.13       188.92 o                         
   4   6  12      20847.08      18499.78       465.88 o                         
   6   6  12       5416.50       4927.07       369.16 o                         
   8   6  12     174345.11     161635.02      3378.43 o                         
  10   6  12     126382.88     118238.81      3053.39 o                         
  12   6  12       4339.46       4126.92       402.47 o                         
  14   6  12         54.05       -320.13       378.21 o                         
  16   6  12      10463.61      10027.26       719.93 o                         
  18   6  12      23703.30      22795.69      1054.20 o                         
 -19   7  12         10.44        103.18      1093.76 o                         
 -17   7  12        176.50        309.52       447.73 o                         
 -15   7  12      19299.59      19175.47       763.88 o                         
 -13   7  12      58927.32      56051.30      1510.76 o                         
 -11   7  12        353.59        582.44       285.42 o                         
  -9   7  12      63861.13      62791.23      1284.84 o                         
  -7   7  12      14184.69      14754.81       802.84 o                         
  -5   7  12        287.74        351.13       176.00 o                         
  -3   7  12       6777.38       6412.04       285.39 o                         
  -1   7  12     134599.98     128648.59      2117.95 o                         
   1   7  12     211913.08     206647.06      3302.68 o                         
   3   7  12      70356.61      67444.59      1302.36 o                         
   5   7  12      15309.32      14184.61       434.52 o                         
   7   7  12       4802.00       4547.01       309.14 o                         
   9   7  12       3134.00       3011.33       292.65 o                         
  11   7  12      12792.71      11331.27       495.53 o                         
  13   7  12         31.44        129.07       330.34 o                         
  15   7  12      27453.83      27474.15      1296.87 o                         
  17   7  12      27002.21      25870.10      1992.74 o                         
 -18   8  12        142.50         27.96       467.70 o                         
 -16   8  12       2592.64       3444.65       542.62 o                         
 -14   8  12        376.39       -208.34       593.33 o                         
 -12   8  12      11333.78       9953.66       970.60 o                         
 -10   8  12      14087.90      13731.33       529.17 o                         
  -8   8  12       1549.55       1557.60       261.67 o                         
  -6   8  12       1978.43       1957.73       223.53 o                         
  -4   8  12        109.97        142.34       200.16 o                         
  -2   8  12      30930.87      28882.50       630.21 o                         
   0   8  12      15226.55      14906.07       423.81 o                         
   2   8  12       9321.04       9576.75       381.34 o                         
   4   8  12      33416.81      32148.44       684.70 o                         
   6   8  12       1352.55       1531.21       263.40 o                         
   8   8  12      13277.07      13187.62       485.72 o                         
  10   8  12        701.17       1207.95       297.08 o                         
  12   8  12      12458.56      12451.36       788.64 o                         
  14   8  12      13202.48      12827.78       646.81 o                         
  16   8  12        729.06        853.84       472.54 o                         
  18   8  12        563.71        970.65       589.99 o                         
 -17   9  12       2427.91       2493.56       533.89 o                         
 -15   9  12       9664.21       9786.37      1248.07 o                         
 -13   9  12      42331.77      42608.20      1526.02 o                         
 -11   9  12       4823.68       5621.40       445.46 o                         
  -9   9  12      43405.18      43233.46      1091.47 o                         
  -7   9  12      91295.82      89704.57      1888.74 o                         
  -5   9  12       8657.53       9441.69       451.43 o                         
  -3   9  12      20831.93      20768.19       520.84 o                         
  -1   9  12       4017.80       4757.95       266.18 o                         
   1   9  12     220324.64     221256.78      3540.96 o                         
   3   9  12     105076.00     102537.16      1743.28 o                         
   5   9  12       1849.81       1702.83       242.95 o                         
   7   9  12      22056.09      20083.34       582.21 o                         
   9   9  12       3734.80       3716.94       327.41 o                         
  11   9  12      48605.15      46311.69      1416.67 o                         
  13   9  12         16.69       -172.85       322.30 o                         
  15   9  12      36368.66      37033.81      1389.98 o                         
  17   9  12      23711.45      23494.48      1265.94 o                         
 -16  10  12       1226.28       1167.09       497.49 o                         
 -14  10  12      16731.74      16373.37      1351.73 o                         
 -12  10  12      47181.57      48809.77      1787.21 o                         
 -10  10  12      34206.13      35246.98      2024.58 o                         
  -8  10  12      25710.88      25090.20       765.24 o                         
  -6  10  12      33031.91      33572.00      1202.70 o                         
  -4  10  12      40293.68      38639.23       965.65 o                         
  -2  10  12       3755.31       3647.61       289.97 o                         
   0  10  12       5269.32       5991.41       331.95 o                         
   2  10  12       9190.63       9754.93       428.56 o                         
   4  10  12       6216.23       5663.95       300.45 o                         
   6  10  12      14719.48      14482.21       726.91 o                         
   8  10  12      32131.69      31072.71      1125.95 o                         
  10  10  12      31288.92      28247.99      1089.04 o                         
  12  10  12      37536.98      33940.66      1195.17 o                         
  14  10  12      31519.05      29711.65      1124.16 o                         
  16  10  12      11010.41      11837.19       692.18 o                         
 -17  11  12      18185.10      16594.56      1197.17 o                         
 -15  11  12        146.25       -396.15       449.59 o                         
 -13  11  12      15837.80      16181.92       808.80 o                         
 -11  11  12       2978.37       3905.89       613.61 o                         
  -9  11  12      28985.10      28335.79       956.42 o                         
  -7  11  12      25593.92      24863.98       771.11 o                         
  -5  11  12      13110.85      12807.24       548.80 o                         
  -3  11  12     112913.16     112234.92      2299.07 o                         
  -1  11  12      38314.20      36208.84       843.46 o                         
   1  11  12       5581.61       6744.01       524.52 o                         
   3  11  12       2626.08       3253.48       301.63 o                         
   5  11  12      42199.95      39261.71      1000.79 o                         
   7  11  12      81990.85      83233.39      1879.57 o                         
   9  11  12          2.09        530.30       322.57 o                         
  11  11  12      28527.85      28088.74       830.05 o                         
  13  11  12       1570.90       1696.91       475.24 o                         
  15  11  12       6698.20       7197.51       707.48 o                         
 -16  12  12       2670.48       1893.62       752.77 o                         
 -14  12  12       6951.70       8357.97       837.01 o                         
 -12  12  12       1915.73       2889.96       475.20 o                         
 -10  12  12       3329.40       2902.22       445.96 o                         
  -8  12  12       9509.60      10018.84       628.39 o                         
  -6  12  12       1711.66       2004.76       400.06 o                         
  -4  12  12        135.07        -57.47       276.10 o                         
  -2  12  12        416.85        494.23       275.45 o                         
   0  12  12        288.43        167.33       238.46 o                         
   2  12  12         74.24         12.87       241.37 o                         
   4  12  12       1655.77       1112.74       292.28 o                         
   6  12  12       2282.72       2308.03       406.88 o                         
   8  12  12       9021.99       9815.31       593.64 o                         
  10  12  12      18593.46      18730.01       821.24 o                         
  12  12  12       6231.75       7558.84       979.99 o                         
  14  12  12        528.16        671.25       683.29 o                         
  16  12  12        805.29       1196.94       949.30 o                         
 -15  13  12         16.47        103.14       464.82 o                         
 -13  13  12       9832.61       9125.90       717.86 o                         
 -11  13  12        610.61         70.66       446.30 o                         
  -9  13  12      12139.55      11708.43       672.63 o                         
  -7  13  12       2001.98       1966.67       357.46 o                         
  -5  13  12      55992.35      54955.11      1320.75 o                         
  -3  13  12      76119.81      73972.06      1649.32 o                         
  -1  13  12      19335.75      19508.06       620.03 o                         
   1  13  12       9362.82       9760.08       540.71 o                         
   3  13  12      27014.82      25403.78       878.75 o                         
   5  13  12      68481.05      62437.66      1618.18 o                         
   7  13  12      38441.71      37238.48      1140.47 o                         
   9  13  12         25.89       -139.08       360.53 o                         
  11  13  12       8007.59       7332.12       588.24 o                         
  13  13  12       6938.76       6942.50       614.94 o                         
  15  13  12         59.64        514.55       652.30 o                         
 -14  14  12       2309.29       1928.85       605.42 o                         
 -12  14  12      17152.19      17143.56      1054.17 o                         
 -10  14  12      20974.23      19196.42      1263.27 o                         
  -8  14  12      13101.91      14394.55       912.10 o                         
  -6  14  12       6334.13       6057.19       548.50 o                         
  -4  14  12       1848.41       1845.71       421.38 o                         
  -2  14  12       3716.99       4155.32       446.32 o                         
   0  14  12      12059.17      11460.79       557.77 o                         
   2  14  12       1174.19       1425.10       491.04 o                         
   4  14  12      17825.99      18320.38       798.84 o                         
   6  14  12      13422.56      12416.49       679.40 o                         
   8  14  12       2402.15       1540.52       497.44 o                         
  10  14  12        691.12        603.99       395.78 o                         
  12  14  12      16340.23      16426.93       851.72 o                         
  14  14  12      20117.10      19629.41      1328.79 o                         
 -13  15  12      11352.65      11824.97      1106.44 o                         
 -11  15  12       1084.13        887.39       669.07 o                         
  -9  15  12       8417.77       7856.01      2115.29 o                         
  -7  15  12       8470.77       7617.96       807.22 o                         
  -5  15  12      13130.25      13635.88       739.46 o                         
  -3  15  12      49114.65      49915.60      1428.47 o                         
  -1  15  12       2388.85       2534.04       376.22 o                         
   1  15  12      25198.00      22714.28       774.65 o                         
   3  15  12       4228.39       4097.51       471.66 o                         
   5  15  12      14828.71      13397.91       714.92 o                         
   7  15  12      13016.55      12961.87      1006.80 o                         
   9  15  12        730.63        794.97       426.70 o                         
  11  15  12      17089.25      16209.93       914.46 o                         
  13  15  12       3350.77       2101.07       766.82 o                         
 -12  16  12      18891.52      23117.48      1506.05 o                         
 -10  16  12      44751.57      48821.20      2097.70 o                         
  -8  16  12      14823.18      16622.39      1031.63 o                         
  -6  16  12        140.32       -173.46       413.64 o                         
  -4  16  12         81.06        315.47       408.39 o                         
  -2  16  12      14597.36      16162.52       957.44 o                         
   0  16  12       8969.15       8578.79       539.45 o                         
   2  16  12       7374.07       7662.69       579.80 o                         
   4  16  12      34134.32      35119.70      1150.32 o                         
   6  16  12      13244.17      13116.16       731.99 o                         
   8  16  12        478.68        567.74       428.93 o                         
  10  16  12       4539.30       4105.90       640.42 o                         
  12  16  12      24926.84      25783.24      1593.84 o                         
  -9  17  12      11778.45      11568.55      1065.43 o                         
  -7  17  12      23386.50      23824.81      1033.42 o                         
  -5  17  12        259.42         72.32       444.84 o                         
  -3  17  12       2781.07       2459.46       491.85 o                         
  -1  17  12      11088.10      10131.02       595.08 o                         
   1  17  12      88427.59      89171.91      2233.89 o                         
   3  17  12      46379.54      48256.84      1420.31 o                         
   5  17  12        246.92        618.39       485.53 o                         
   7  17  12        926.11       1094.72       471.60 o                         
   9  17  12       4071.55       5013.19       578.90 o                         
  11  17  12      12260.08      13909.30      1836.69 o                         
  -8  18  12       1566.62       1596.63       703.93 o                         
  -6  18  12      19348.10      19617.16       970.97 o                         
  -4  18  12       4426.70       4806.70       581.50 o                         
  -2  18  12       4803.86       4258.23       571.92 o                         
   0  18  12       3306.05       4282.10       532.83 o                         
   2  18  12       2215.18       2345.89       470.90 o                         
   4  18  12      11843.41      12623.18       757.09 o                         
   6  18  12        193.19        -74.53       426.73 o                         
   8  18  12       8628.02       7862.87       681.52 o                         
  -7  19  12       2069.36       2516.97       969.94 o                         
  -5  19  12         32.76       -133.56       476.82 o                         
  -3  19  12       2648.42       3357.01       570.96 o                         
  -1  19  12      19282.26      19489.02       948.26 o                         
   1  19  12      19237.60      18147.00       899.79 o                         
   3  19  12       8970.83       9531.17       707.60 o                         
   5  19  12       1266.52       1938.76       679.14 o                         
   7  19  12        128.83       -577.83       928.66 o                         
  -4  20  12      15257.57      16248.05      1093.20 o                         
  -2  20  12        691.38        776.59      1321.26 o                         
   0  20  12      10112.12      10500.12       870.78 o                         
   2  20  12         47.44       -224.52       815.16 o                         
   4  20  12       3277.98       3363.82      1155.67 o                         
 -19   1  13       2241.04       1930.86       646.37 o                         
 -17   1  13      21882.87      19201.71       880.92 o                         
 -15   1  13      79801.98      79203.24      2744.13 o                         
 -13   1  13      19089.03      17957.66       635.65 o                         
 -11   1  13       1652.75       1280.54       276.36 o                         
  -9   1  13       3474.61       3309.56       293.73 o                         
  -7   1  13     105717.50     100948.48      1872.42 o                         
  -5   1  13     180229.27     176507.02      3364.53 o                         
  -3   1  13        582.01        498.99       135.31 o                         
  -1   1  13      86207.28      84748.01      1689.91 o                         
   1   1  13      17081.45      15770.42       404.28 o                         
   3   1  13       9902.62       8215.80       502.99 o                         
   5   1  13       3905.58       3595.26       269.69 o                         
   7   1  13      86906.09      84301.39      1763.55 o                         
   9   1  13     205149.89     211423.00      4073.72 o                         
  11   1  13      57835.91      62472.23      1628.31 o                         
  13   1  13        335.05        138.27       364.45 o                         
  15   1  13        108.05         15.09       385.31 o                         
  17   1  13      11599.95      11725.84       734.36 o                         
  19   1  13      14189.27      16465.22      1253.94 o                         
 -18   2  13       4974.14       4324.35       544.98 o                         
 -16   2  13       8376.06       7547.00       652.74 o                         
 -14   2  13       7091.26       7397.06       448.77 o                         
 -12   2  13        324.45        385.03       269.06 o                         
 -10   2  13        962.64       1264.36       313.07 o                         
  -8   2  13       1937.45       1987.10       252.54 o                         
  -6   2  13      45724.74      45763.91       965.64 o                         
  -4   2  13      86777.02      86791.51      1606.99 o                         
  -2   2  13      56833.88      56688.07      1613.89 o                         
   0   2  13      49072.55      48006.63       875.05 o                         
   2   2  13      83712.23      75847.32      1886.79 o                         
   4   2  13     148694.25     137940.16      2440.46 o                         
   6   2  13      32723.29      30492.25       717.92 o                         
   8   2  13       1952.06       2142.48       298.59 o                         
  10   2  13        360.91        277.90       333.55 o                         
  12   2  13         50.51        295.78       304.22 o                         
  14   2  13       8649.76       8893.94       620.36 o                         
  16   2  13      30273.99      33327.98      1142.33 o                         
  18   2  13      16889.00      17056.93       890.58 o                         
 -19   3  13       3131.96       3152.85       552.01 o                         
 -17   3  13       4985.42       4416.30       476.36 o                         
 -15   3  13       8358.05       8379.76       538.90 o                         
 -13   3  13      11878.92      11761.20       528.99 o                         
 -11   3  13      50264.27      46669.81      1445.90 o                         
  -9   3  13      14637.93      13486.20       499.12 o                         
  -7   3  13      12275.54      12887.51       687.53 o                         
  -5   3  13      14825.28      14108.99       571.21 o                         
  -3   3  13      23551.93      21995.46       503.39 o                         
  -1   3  13      62642.55      57935.92      1030.22 o                         
   1   3  13        714.55        598.74       159.44 o                         
   3   3  13      69396.07      66116.77      1167.63 o                         
   5   3  13      59719.59      56556.84      1331.99 o                         
   7   3  13       6377.35       6345.94       363.01 o                         
   9   3  13      22676.46      23161.89       736.02 o                         
  11   3  13      12931.85      11929.01       639.53 o                         
  13   3  13      40249.82      39416.70      1220.48 o                         
  15   3  13       6546.92       6264.35       575.07 o                         
  17   3  13       3611.79       3803.81       540.89 o                         
  19   3  13       3353.73       3549.55      1073.12 o                         
 -18   4  13       1266.24        765.69       480.86 o                         
 -16   4  13        128.05        285.39       386.26 o                         
 -14   4  13      24441.43      24466.69       748.26 o                         
 -12   4  13      17049.87      16044.93       672.23 o                         
 -10   4  13      16554.27      16335.40       562.58 o                         
  -8   4  13      78779.28      77821.26      1509.87 o                         
  -6   4  13      22243.89      21138.73       622.00 o                         
  -4   4  13      10096.37       9351.86       330.74 o                         
  -2   4  13       5610.16       6037.13       259.06 o                         
   0   4  13     190482.69     185953.55      2976.10 o                         
   2   4  13      92589.05      89341.30      1605.80 o                         
   4   4  13        339.50        569.61       173.22 o                         
   6   4  13      15071.34      15156.27       437.77 o                         
   8   4  13       5929.02       5226.97       440.79 o                         
  10   4  13      36541.33      34306.50      1097.10 o                         
  12   4  13        209.24        282.74       366.38 o                         
  14   4  13      15877.73      15329.07       785.92 o                         
  16   4  13      19548.34      20015.34       932.35 o                         
  18   4  13       5912.49       6154.22       667.23 o                         
 -19   5  13      10445.42      10769.32      1079.85 o                         
 -17   5  13         27.50       -373.48       373.48 o                         
 -15   5  13         82.62        131.96       356.80 o                         
 -13   5  13      42005.22      39401.63      1451.89 o                         
 -11   5  13     173517.38     171530.92      3386.57 o                         
  -9   5  13      94769.32      89153.70      1709.38 o                         
  -7   5  13        989.69        756.07       228.26 o                         
  -5   5  13       5241.68       5574.20       308.17 o                         
  -3   5  13      57263.77      56335.50      1112.25 o                         
  -1   5  13      93573.61      85550.13      1459.12 o                         
   1   5  13      10596.68      11708.97       374.63 o                         
   3   5  13     166766.25     162274.19      2850.19 o                         
   5   5  13      80218.77      78877.41      1383.08 o                         
   7   5  13       1056.66       1249.89       238.15 o                         
   9   5  13       3591.25       3286.12       313.01 o                         
  11   5  13      70361.99      67707.13      1751.46 o                         
  13   5  13     110671.15     107792.54      3051.49 o                         
  15   5  13      36187.36      36618.49      1423.81 o                         
  17   5  13         57.20        224.56       464.87 o                         
 -18   6  13      25624.61      23434.84       913.73 o                         
 -16   6  13       9351.23       8532.59       583.75 o                         
 -14   6  13       9533.73       9892.48       569.13 o                         
 -12   6  13      12386.88      10886.79       667.57 o                         
 -10   6  13       5985.46       5924.73       374.90 o                         
  -8   6  13      28280.21      26675.61       700.41 o                         
  -6   6  13       4290.18       4697.85       307.90 o                         
  -4   6  13     126312.25     122936.05      2212.13 o                         
  -2   6  13      61024.57      59134.27      1067.20 o                         
   0   6  13        668.61        890.17       196.27 o                         
   2   6  13       2765.69       3403.60       269.34 o                         
   4   6  13      44377.30      43019.46      1423.09 o                         
   6   6  13     108793.23     103156.23      1917.26 o                         
   8   6  13       8392.69       7818.61       392.98 o                         
  10   6  13      19190.11      20387.99       695.46 o                         
  12   6  13      15321.48      15576.56       905.52 o                         
  14   6  13        153.80        425.07       398.23 o                         
  16   6  13        693.06        -37.38       449.02 o                         
  18   6  13       3024.46       3773.01       612.51 o                         
 -17   7  13         55.46       -360.02       451.14 o                         
 -15   7  13        229.93        249.12       353.65 o                         
 -13   7  13       6027.75       6068.49       522.98 o                         
 -11   7  13      24394.33      21445.94      1018.28 o                         
  -9   7  13      11217.95      11196.13       475.56 o                         
  -7   7  13       4773.42       4244.76       381.47 o                         
  -5   7  13       6121.62       5997.93       326.18 o                         
  -3   7  13       7052.60       7312.18       348.31 o                         
  -1   7  13      27862.98      28030.11       612.13 o                         
   1   7  13       1971.23       1873.47       217.20 o
[truncated: 178,282 more chars]
